# Supplementary material for: Piwi-interacting RNAs as novel prognostic markers in clear cell renal cell carcinomas
Source: J Exp Clin Cancer Res. 2015 Jun 14;34(1):61. doi: 10.1186/s13046-015-0180-3 (PMC4467205; doi:10.1186/s13046-015-0180-3)
Supplement: Additional file 2: — Supporting Information Excel file with differentially expressed piRNAs identified using the ArrayStar HG19 piRNA microarray. [file 13046_2015_180_MOESM2_ESM.xls]

## Sheet: NC vs NN_up
NC vs NN 1.5 fold up regulated piRNAs
	P-value Fold Change and Regulation			Group-Raw Intensity		Group-Normalized Intensity		Raw Intensity						Normalized Intensity						Annotations
ProbeName	p-value	FCAbsolute	regulation	[NC](raw)	[NN](raw)	[NC](normalized)	[NN](normalized)	[NC-1, NC](raw)	[NC-2, NC](raw)	[NC-3, NC](raw)	[NN-1, NN](raw)	[NN-2, NN](raw)	[NN-3, NN](raw)	[NC-1, NC](normalized)	[NC-2, NC](normalized)	[NC-3, NC](normalized)	[NN-1, NN](normalized)	[NN-2, NN](normalized)	[NN-3, NN](normalized)	Description	organism	piRNA_acc	piRNA_length	sequence
DQ569928P	0.0632382	2.52659	up	3.4113	1.19894	1.80888	0.471692	1.16726	2.99492	6.07171	1.15957	1.17434	1.26291	0.473769	2.14508	2.80779	0.454987	0.475347	0.484743	Piwi-interacting RNA (piRNA)	Homo sapiens	DQ569928	30	AAACTCTGAGTGTGACCTTCCTATTCTTGA
DQ569936P	0.0673393	1.50245	up	33.5491	32.1674	5.27013	4.68282	46.8379	26.9083	26.901	39.2741	23.7844	33.4438	5.12564	5.6879	4.99686	4.98755	4.22891	4.83199	Piwi-interacting RNA (piRNA)	Homo sapiens	DQ569936	28	AAACTTATAATCATGGTGGAAGGTGAAA
DQ569951P	0.0589646	1.98291	up	3.57286	2.01339	2.01939	1.03177	2.16782	3.76954	4.78122	1.49708	2.09011	2.45298	1.1113	2.55527	2.39161	0.657383	1.11283	1.3251	Piwi-interacting RNA (piRNA)	Homo sapiens	DQ569951	27	AAAGCAAGAAAGGATGCAGAACTGCCT
DQ570008P	0.0294889	2.64763	up	9.64287	4.66798	3.47102	2.06632	6.96267	11.4801	10.4859	4.81301	3.99557	5.19536	2.50291	4.30561	3.60454	2.10507	1.85373	2.24016	Piwi-interacting RNA (piRNA)	Homo sapiens	DQ570008	29	AACAAGGTCAGTGGGAAGAGACAATGGAG
DQ570044P	0.0312257	1.62221	up	5.33705	4.14218	2.60919	1.91122	5.36997	4.61623	6.02494	4.5367	4.677	3.21286	2.14392	2.88754	2.79609	2.0284	2.0712	1.63407	Piwi-interacting RNA (piRNA)	Homo sapiens	DQ570044	29	AACGAGAAGACACTCGTGGAGGCGTCGGC
DQ570063P	0.0111423	1.95817	up	16.3038	11.2992	4.18564	3.21614	20.9774	10.7416	17.1925	8.22593	10.5869	15.0847	4.05222	4.19821	4.3065	2.80431	3.1551	3.689	Piwi-interacting RNA (piRNA)	Homo sapiens	DQ570063	28	AACTTCCTAGATGGGATGGCGGCCAGGC
DQ570082P	0.0584559	1.8524	up	3.07454	1.73005	1.76674	0.877346	1.77181	2.94484	4.50695	1.77756	1.67184	1.74074	0.882451	2.11088	2.3069	0.879421	0.849055	0.903563	Piwi-interacting RNA (piRNA)	Homo sapiens	DQ570082	30	AAGACATCCAGGTGTGGCCTGTGGGCACGT
DQ570187P	0.0744317	3.32068	up	5.66134	1.37484	2.36376	0.632279	1.17531	4.73172	11.077	1.30326	1.27292	1.54835	0.47893	2.92809	3.68425	0.523471	0.600518	0.772848	Piwi-interacting RNA (piRNA)	Homo sapiens	DQ570187	30	AAGTTGATTTCATCTCCCCTACAAATGGAA
DQ570259P	0.0661495	3.64541	up	152.657	52.8263	7.16925	5.30317	55.433	90.9643	311.574	47.2425	77.9614	33.2749	5.37771	7.56042	8.56961	5.22724	5.86033	4.82193	Piwi-interacting RNA (piRNA)	Homo sapiens	DQ570259	26	ACACAGCATATGTTTGAGAAGGGAGC
DQ570322P	0.0745758	1.99151	up	2.6393	1.17914	1.45546	0.461596	1.04167	2.41158	4.46466	1.10017	1.17434	1.26291	0.399618	1.6753	2.29146	0.424698	0.475347	0.484743	Piwi-interacting RNA (piRNA)	Homo sapiens	DQ570322	28	ACAGCAGATATTGGTGAACCGCAAACGC
DQ570324P	0.0416787	2.65504	up	24.2834	12.5678	4.82113	3.4124	15.7157	25.0014	32.1332	14.5465	11.5584	11.5985	3.62595	5.57141	5.26605	3.62518	3.26982	3.34221	Piwi-interacting RNA (piRNA)	Homo sapiens	DQ570324	26	ACAGCAGCCAGGGATAGCGAAGGTGG
DQ570337P	0.053704	2.47369	up	9.25624	3.95267	3.11247	1.80581	16.9654	7.15477	3.64854	2.32423	4.48704	5.04674	3.74066	3.58597	2.01079	1.20426	2.00948	2.20368	Piwi-interacting RNA (piRNA)	Homo sapiens	DQ570337	31	ACAGGGTGCTGATTGGTGTGTTTACAATCCC
DQ570412P	0.0352438	1.62943	up	6.75996	5.41584	2.97029	2.26592	7.32539	6.51315	6.44134	4.67341	5.19056	6.38355	2.56874	3.43677	2.90537	2.06684	2.20171	2.52922	Piwi-interacting RNA (piRNA)	Homo sapiens	DQ570412	28	ACCACTGATCTGGCCAAGAATGAGGCCC
DQ570473P	0.0102449	2.30856	up	4.14233	1.81685	2.14105	0.934059	3.79784	2.7191	5.91006	2.01789	1.63337	1.79929	1.71219	1.94673	2.76423	1.03332	0.824785	0.944073	Piwi-interacting RNA (piRNA)	Homo sapiens	DQ570473	30	ACCCAGGGAATAGTAGTGTCCATGTCGGTC
DQ570481P	0.0479338	1.9129	up	53.7552	43.9637	5.97481	5.03905	74.7848	41.3127	45.1681	24.1037	53.0926	54.695	5.82851	6.36379	5.73213	4.28173	5.30724	5.52817	Piwi-interacting RNA (piRNA)	Homo sapiens	DQ570481	26	ACCCCGAGGAACAAGGTGTACAGGGA
DQ570545P	0.0740906	2.79607	up	7.57645	3.12222	3.01712	1.53372	3.13224	10.6924	8.90466	3.1903	4.12168	2.05469	1.49511	4.19196	3.36428	1.58637	1.89812	1.11666	Piwi-interacting RNA (piRNA)	Homo sapiens	DQ570545	30	ACCTGCTGAGAATGATAGCAATTAGAAGGG
DQ570549P	0.0701581	37.7661	up	489.718	3.39091	6.89508	1.65606	263.971	1202.45	2.73543	3.48571	2.53373	4.15329	7.71063	11.3699	1.60466	1.69652	1.32234	1.94932	Piwi-interacting RNA (piRNA)	Homo sapiens	DQ570549	27	ACCTGGAATTGGCCAAGGGCTCAGGAG
DQ570595P	0.0907951	1.72999	up	3.40535	2.18456	1.87609	1.08533	2.31597	2.64727	5.25282	1.66014	1.60904	3.2845	1.1822	1.8875	2.55858	0.79145	0.80722	1.65731	Piwi-interacting RNA (piRNA)	Homo sapiens	DQ570595	26	ACGCCTGGGGAATGTGCCCTCTCACA
DQ570598P	0.0603344	1.95005	up	2.93286	1.45702	1.64634	0.68283	1.5424	2.62529	4.63089	1.29165	1.61014	1.46925	0.720606	1.87431	2.34412	0.517389	0.808312	0.72279	Piwi-interacting RNA (piRNA)	Homo sapiens	DQ570598	29	ACGCTTGCTAAGTGTGGATTGATTTGGAG
DQ570641P	0.0331304	1.55782	up	7.19373	6.07709	3.01346	2.37393	9.39739	5.7048	6.479	8.00554	6.03388	4.19185	2.89807	3.2277	2.91461	2.76056	2.40108	1.96016	Piwi-interacting RNA (piRNA)	Homo sapiens	DQ570641	30	ACTCATCTCAGCAGGGATGTAGCTCCTGGA
DQ570675P	0.0730378	1.52749	up	2.37064	1.20575	1.11431	0.503147	3.68981	1.90174	1.52036	1.16969	1.18464	1.26291	1.68016	1.15127	0.511489	0.459872	0.564827	0.484743	Piwi-interacting RNA (piRNA)	Homo sapiens	DQ570675	32	ACTGCTCTGTGAAACTGTGCCCGGTCAGCCTA
DQ570678P	0.0962188	1.71509	up	3.42274	2.03686	1.77706	0.998778	2.97761	2.10483	5.18578	1.86746	1.17434	3.06879	1.43965	1.35625	2.53529	0.940002	0.475347	1.58098	Piwi-interacting RNA (piRNA)	Homo sapiens	DQ570678	26	ACTGGGCAGCAAATCTCAAGAGGTGT
DQ570686P	0.0279886	1.6514	up	5.91979	4.58545	2.76098	2.03729	6.61618	5.38922	5.75396	3.52978	4.7151	5.51146	2.43023	3.13457	2.71814	1.70909	2.08016	2.32262	Piwi-interacting RNA (piRNA)	Homo sapiens	DQ570686	31	ACTGTGGAGATAAGCCCCCATATTGTGTGGC
DQ570687P	0.0676923	1.53543	up	17.9107	16.6614	4.3808	3.76215	19.0221	14.6301	20.0798	12.4848	15.9902	21.5092	3.91445	4.68729	4.54064	3.39295	3.70412	4.18938	Piwi-interacting RNA (piRNA)	Homo sapiens	DQ570687	28	ACTGTGTGCTGATTGTCACGTTCTGATT
DQ570712P	0.00565137	1.83566	up	302.678	270.258	8.52137	7.64507	410.374	176.895	320.766	215.627	357.494	237.653	8.34533	8.59377	8.625	7.37267	7.97501	7.58752	Piwi-interacting RNA (piRNA)	Homo sapiens	DQ570712	26	AGAAAGGAAAGGGTGAACTGGGAGGA
DQ570739P	0.0735289	1.82362	up	3.17432	1.57612	1.64677	0.77997	2.29016	1.95147	5.28132	2.06688	1.31408	1.34741	1.17028	1.2008	2.56924	1.06464	0.62373	0.651541	Piwi-interacting RNA (piRNA)	Homo sapiens	DQ570739	30	AGAAGAGGAACTGTTTTACTTAGTGTTAGA
DQ570844P	0.0759412	1.67842	up	4.65937	2.42658	2.00992	1.26281	8.71348	2.21173	3.05289	2.07032	2.97299	2.23642	2.79892	1.46922	1.76161	1.06639	1.49813	1.22391	Piwi-interacting RNA (piRNA)	Homo sapiens	DQ570844	28	AGAGTGCATAAAAGAGTGTTGTCCAAGT
DQ570847P	0.0246504	1.87942	up	616.839	546.853	9.56976	8.65947	1026.91	432.44	391.167	477.807	591.595	571.157	9.79971	9.96911	8.94044	8.56222	8.61862	8.79757	Piwi-interacting RNA (piRNA)	Homo sapiens	DQ570847	26	AGAGTGTGCTGAGGACAGATGGCGGA
DQ571024P	0.0642575	1.63092	up	251.835	235.931	8.15979	7.45411	431.233	169.67	154.603	211.495	207.508	288.791	8.40666	8.50352	7.56921	7.33201	7.14947	7.88085	Piwi-interacting RNA (piRNA)	Homo sapiens	DQ571024	29	AGCGGCGTGACGAGACTCGCGTGGGAAGA
DQ571038P	0.0638749	1.84194	up	2.62034	1.45002	1.54268	0.661455	2.65338	3.44313	1.7645	1.476	1.17434	1.69973	1.32404	2.39942	0.904589	0.637629	0.475347	0.87139	Piwi-interacting RNA (piRNA)	Homo sapiens	DQ571038	30	AGCTACACGATGAGCGTGTGTTGGTTGCTT
DQ571050P	0.0282993	2.34295	up	3.69794	1.72692	2.09003	0.8617	2.50895	4.17403	4.41083	1.3159	1.9431	1.92177	1.26766	2.7276	2.27483	0.529142	1.02996	1.026	Piwi-interacting RNA (piRNA)	Homo sapiens	DQ571050	28	AGCTCATTGAGAACGGGCCATGATGACA
DQ571083P	0.0748874	1.62679	up	9.0495	6.15187	3.12851	2.42648	16.4284	5.7117	5.00835	4.72776	7.09874	6.62912	3.68735	3.22895	2.46923	2.08362	2.61335	2.58246	Piwi-interacting RNA (piRNA)	Homo sapiens	DQ571083	27	AGGAAACCAGTGAGAAGCTTGAGCAGT
DQ571107P	0.0540384	2.58151	up	69.4575	41.0697	6.37681	5.00859	52.5775	86.1742	69.6207	53.0065	32.9242	37.2783	5.29552	7.48718	6.34771	5.36437	4.67878	4.98262	Piwi-interacting RNA (piRNA)	Homo sapiens	DQ571107	26	AGGAAGCCAGTGATGAAGCTGAGGAC
DQ571143P	0.0292288	1.70311	up	16.7117	13.8536	4.29649	3.52832	19.8358	16.1805	14.1187	12.2907	14.8177	14.4524	3.98451	4.85778	4.04718	3.36824	3.59077	3.62595	Piwi-interacting RNA (piRNA)	Homo sapiens	DQ571143	32	AGGAGAGAATACGAGGACCTGAAGGCAGGTGT
DQ571144P	0.0168075	1.67838	up	36.2517	31.1413	5.39389	4.64682	43.8103	25.2156	39.7293	25.4706	32.8232	35.13	5.04287	5.58264	5.55616	4.36225	4.67727	4.90095	Piwi-interacting RNA (piRNA)	Homo sapiens	DQ571144	29	AGGAGAGATGGTCAGGGGTACCCGACAGT
DQ571147P	0.0851908	2.28012	up	15.05	8.39285	4.05265	2.86354	13.4002	23.4331	8.31653	8.8261	8.23745	8.11499	3.40955	5.47427	3.27414	2.90711	2.81859	2.86493	Piwi-interacting RNA (piRNA)	Homo sapiens	DQ571147	28	AGGAGAGTGCCCTGCGTGCCACGAAAGA
DQ571158P	0.0464069	2.50596	up	10815.8	7442.38	13.6376	12.3122	6829.13	7130.99	18487.4	7558.91	10364.6	4403.63	12.557	13.8924	14.4633	12.4868	12.557	11.8929	Piwi-interacting RNA (piRNA)	Homo sapiens	DQ571158	27	AGGAGGAAGAGGTGTGGGAGGAAGGTC
DQ571170P	0.0218546	1.8959	up	210.679	182.777	8.00917	7.08629	265.248	145.342	221.447	154.117	151.813	242.402	7.7266	8.26873	8.03218	6.90083	6.72933	7.6287	Piwi-interacting RNA (piRNA)	Homo sapiens	DQ571170	26	AGGAGTTCGGGGCCATAGTATGCGAT
DQ571183P	0.0526112	1.75449	up	11.8374	8.25114	3.63465	2.8236	11.7442	6.09758	17.6704	6.9445	10.1157	7.69326	3.22089	3.33361	4.34946	2.58191	3.09612	2.79277	Piwi-interacting RNA (piRNA)	Homo sapiens	DQ571183	30	AGGATGGAATGGAAGATGCCTGGGCTGGAT
DQ571190P	0.0207148	1.62223	up	6.58833	4.80159	2.78677	2.08879	10.087	4.12838	5.54957	3.45761	5.117	5.83017	2.99454	2.71243	2.65335	1.68639	2.18148	2.39851	Piwi-interacting RNA (piRNA)	Homo sapiens	DQ571190	26	AGGATGTGTTTAGAGAGCTGATTGGA
DQ571228P	0.0623733	1.62305	up	5.08946	3.98403	2.50603	1.80732	5.64076	3.8321	5.79552	2.5537	3.46996	5.92844	2.20887	2.57873	2.73049	1.31905	1.67813	2.4248	Piwi-interacting RNA (piRNA)	Homo sapiens	DQ571228	27	AGGCCAACCACCACAGGCTTTGGAGGC
DQ571264P	0.0658921	1.55116	up	18.1822	15.6548	4.33592	3.70257	17.2706	11.6774	25.5986	15.5616	17.2533	14.1494	3.76553	4.33261	4.90963	3.71178	3.79621	3.59972	Piwi-interacting RNA (piRNA)	Homo sapiens	DQ571264	27	AGGCTGGTCAGGGAGCATCCTGTGTGT
DQ571278P	0.0907671	1.55328	up	383.513	399.932	8.86529	8.22998	609.607	284.652	256.281	435.137	307.101	457.558	8.99788	9.31022	8.28779	8.42278	7.73153	8.53562	Piwi-interacting RNA (piRNA)	Homo sapiens	DQ571278	29	AGGGAAGCCTGGATGTTGAGAACCCAGAG
DQ571288P	0.0421415	1.71771	up	52.2569	36.153	5.64955	4.86907	93.7593	18.2924	44.7189	33.0325	36.8889	38.5376	6.18762	5.0477	5.71335	4.73742	4.84015	5.02964	Piwi-interacting RNA (piRNA)	Homo sapiens	DQ571288	30	AGGGAGCTCGCACAGACCAGAGAGAGTGTA
DQ571309P	0.0862538	2.16923	up	3.25858	1.18738	1.60997	0.492785	1.36642	2.14129	6.26804	1.0904	1.20884	1.26291	0.570585	1.3916	2.86772	0.420341	0.573273	0.484743	Piwi-interacting RNA (piRNA)	Homo sapiens	DQ571309	30	AGGGCACTGATCGATGGCAGCTTTGTCTCA
DQ571315P	0.0990826	1.56591	up	4.95114	3.52174	2.32762	1.68062	8.06476	3.9102	2.87846	3.79735	2.22043	4.54744	2.69636	2.61267	1.67385	1.79835	1.1789	2.06462	Piwi-interacting RNA (piRNA)	Homo sapiens	DQ571315	31	AGGGCATCGCTAACGAGGAAGCCGTCCACGA
DQ571325P	0.0275613	2.31894	up	4.39318	2.12708	2.33345	1.11998	3.15692	5.02916	4.99345	1.94849	2.40999	2.02274	1.50423	3.03035	2.46576	0.995962	1.26727	1.09671	Piwi-interacting RNA (piRNA)	Homo sapiens	DQ571325	30	AGGGCTGATGCACCCAACCCCTGCTCTGTC
DQ571333P	0.0152273	3.62149	up	1376.98	507.068	10.4092	8.55263	1529.18	303.65	2298.12	423.673	528.82	568.711	10.432	9.44054	11.3551	8.39138	8.4784	8.7881	Piwi-interacting RNA (piRNA)	Homo sapiens	DQ571333	27	AGGGGCCCGTGCCTTGGAAAGCGTCGC
DQ571385P	0.0431168	1.53045	up	2.49465	1.4299	1.24283	0.628876	3.83319	1.72337	1.92738	1.32204	1.70475	1.26291	1.72627	0.968144	1.03409	0.532005	0.869881	0.484743	Piwi-interacting RNA (piRNA)	Homo sapiens	DQ571385	27	AGGTGACTGGGTCAGTGTCCTGAAACC
DQ571402P	0.0675279	3.66137	up	9.15636	2.14777	2.93425	1.06187	2.45339	5.04599	19.9697	1.17102	3.1386	2.13368	1.24358	3.03209	4.52709	0.460527	1.55886	1.16622	Piwi-interacting RNA (piRNA)	Homo sapiens	DQ571402	26	AGGTGTCCGGCTGTCATGTCCTGTGA
DQ571416P	0.0375435	1.63768	up	14.332	11.4772	3.98829	3.27664	14.4689	9.25031	19.2769	10.007	12.6508	11.7738	3.50699	3.97991	4.47799	3.07756	3.39295	3.3594	Piwi-interacting RNA (piRNA)	Homo sapiens	DQ571416	31	AGGTTTGAGCAGTTAGGGTTCTCAGAAGGGC
DQ571417P	0.0434986	1.59671	up	13.5727	10.5343	3.84168	3.16658	15.3912	6.74967	18.5773	9.87218	10.9378	10.7931	3.59972	3.49911	4.42619	3.05585	3.19939	3.24449	Piwi-interacting RNA (piRNA)	Homo sapiens	DQ571417	31	AGGTTTGAGCAGTTAGGGTTCTCAGAAGGGT
DQ571425P	0.0276725	4.11471	up	30.4157	7.41036	4.61155	2.57076	67.3484	13.8904	10.0084	3.65683	7.47155	11.1027	5.68171	4.61263	3.54029	1.74974	2.68083	3.28169	Piwi-interacting RNA (piRNA)	Homo sapiens	DQ571425	30	AGTAGAGACAGGGTTTCACCATGTTGGCCA
DQ571430P	0.0919208	1.93535	up	2.85403	1.2329	1.44032	0.487732	1.33366	1.9494	5.27903	1.26146	1.17434	1.26291	0.554537	1.19868	2.56775	0.503107	0.475347	0.484743	Piwi-interacting RNA (piRNA)	Homo sapiens	DQ571430	29	AGTATGGTCATGAGTGTGGTCACCTCATC
DQ571447P	0.0231659	2.2086	up	9.6531	5.81921	3.45743	2.3143	9.94869	7.3059	11.7047	3.54297	6.18889	7.72576	2.97825	3.61832	3.77572	1.71314	2.43394	2.79581	Piwi-interacting RNA (piRNA)	Homo sapiens	DQ571447	28	AGTCCAAACAAAAAGCTAAGCTAGGGCC
DQ571461P	0.00700173	3.5477	up	28.4419	11.2924	5.06872	3.24184	24.0439	23.2829	37.9989	9.13901	13.587	11.1514	4.24813	5.46403	5.49401	2.95757	3.48022	3.28773	Piwi-interacting RNA (piRNA)	Homo sapiens	DQ571461	29	AGTGAGGACAAAGTGTGGGAAGGCCGTGA
DQ571486P	0.0785543	1.88471	up	2.58783	1.17174	1.37241	0.458069	1.18886	2.06968	4.50494	1.07798	1.17434	1.26291	0.488073	1.32286	2.30631	0.414117	0.475347	0.484743	Piwi-interacting RNA (piRNA)	Homo sapiens	DQ571486	30	AGTGGTACGATTTCTCGCCCGTGGCTTTAT
DQ571494P	0.0307316	2.80418	up	178.44	87.6636	7.58945	6.10187	131.391	82.7415	321.189	72.4797	101.596	88.9152	6.70467	7.43471	8.62898	5.83075	6.22612	6.24876	Piwi-interacting RNA (piRNA)	Homo sapiens	DQ571494	30	AGTGTGGGAAGGCCGTGAGGGTCTGCAGTC
DQ571621P	0.0897981	4.24817	up	7.56946	1.23976	2.62457	0.537723	1.09693	16.3076	5.30387	1.05329	1.17434	1.49165	0.430256	4.86562	2.57782	0.401439	0.475347	0.736384	Piwi-interacting RNA (piRNA)	Homo sapiens	DQ571621	31	ATGACTAACCACTTCTGACCTACTGGGACAA
DQ571631P	0.0658459	1.71781	up	2.97007	1.88589	1.6341	0.853522	3.21548	2.14891	3.54582	3.22042	1.17434	1.26291	1.52411	1.39934	1.97884	1.60048	0.475347	0.484743	Piwi-interacting RNA (piRNA)	Homo sapiens	DQ571631	32	ATGAGTGCACACTGCTTTCTGCTGGGACCAGT
DQ571691P	0.025603	3.00654	up	7.43522	2.98773	3.08778	1.49968	5.50441	9.99023	6.81102	2.34352	3.67713	2.94254	2.17574	4.09307	2.99454	1.21502	1.75082	1.53319	Piwi-interacting RNA (piRNA)	Homo sapiens	DQ571691	29	ATGCTCAGCATGGACCAAGGCTCCTCCTC
DQ571712P	0.0779004	1.77852	up	2.90835	1.65346	1.6432	0.812519	1.72239	2.52602	4.47665	1.45007	1.21818	2.29212	0.852398	1.78241	2.29479	0.610033	0.576291	1.25123	Piwi-interacting RNA (piRNA)	Homo sapiens	DQ571712	31	ATGGACGCTTGCTAAGTGTGGATTGATTTGT
DQ571719P	0.0500065	3.16993	up	125.212	54.1979	7.04108	5.37663	62.6284	80.5753	232.433	52.071	70.9147	39.608	5.58617	7.3971	8.13997	5.34653	5.71219	5.07118	Piwi-interacting RNA (piRNA)	Homo sapiens	DQ571719	26	ATGGATCCGAGAGAGAAGCGCAGAGC
DQ571733P	0.0675114	2.64229	up	5.26516	1.99189	2.39103	0.989241	2.38611	3.50292	9.90644	1.03591	1.90149	3.03826	1.21469	2.42805	3.53035	0.392721	1.0055	1.5695	Piwi-interacting RNA (piRNA)	Homo sapiens	DQ571733	29	ATGGGAATGTGGTTGCCTCTTCCTAGTGC
DQ571764P	0.0788687	2.41402	up	71.6019	47.6889	6.25261	4.98117	126.192	34.4243	54.1896	14.7735	51.5274	76.7658	6.64345	6.07536	6.03902	3.64189	5.2626	6.03902	Piwi-interacting RNA (piRNA)	Homo sapiens	DQ571764	29	ATGTCACCATGACGAGCAGTGCAGGCAGC
DQ571777P	0.0817327	2.25578	up	4.13357	1.69602	2.02427	0.850645	1.72483	2.8174	7.8585	1.60542	1.43251	2.05014	0.853442	2.02558	3.19378	0.744681	0.693058	1.1142	Piwi-interacting RNA (piRNA)	Homo sapiens	DQ571777	28	ATGTGGTCAATTTTGGAATAGCTATGGT
DQ571801P	0.0522267	1.76557	up	5.14577	2.92709	2.31013	1.48999	6.92259	2.33619	6.17854	3.59818	2.50908	2.674	2.49322	1.59517	2.842	1.73058	1.31181	1.42758	Piwi-interacting RNA (piRNA)	Homo sapiens	DQ571801	30	ATTGATGGTAATTGAAAGAGCTTTTTGGGT
DQ571930P	0.0576494	2.0782	up	6.4087	4.20736	2.84681	1.79147	8.16427	5.31265	5.74918	1.65037	5.05201	5.9197	2.7135	3.11089	2.71604	0.783571	2.16915	2.4217	Piwi-interacting RNA (piRNA)	Homo sapiens	DQ571930	30	TAGTGGCCCCCCTGCATCTGCTGCACAGGC
DQ572070P	0.0884907	2.03352	up	2.92224	1.25325	1.54774	0.523756	1.0845	2.36924	5.31299	1.27267	1.22416	1.26291	0.423604	1.63673	2.58288	0.50855	0.577976	0.484743	Piwi-interacting RNA (piRNA)	Homo sapiens	DQ572070	28	TATATGCGTAGTGTTGGAGCAGAATTTC
DQ572204P	0.0736945	1.50598	up	143.473	144.45	7.3674	6.7767	235.982	84.9076	109.53	151.037	101.506	180.805	7.54073	7.4745	7.08698	6.86413	6.22337	7.2426	Piwi-interacting RNA (piRNA)	Homo sapiens	DQ572204	29	TATGAAGATTGGTGTGGGAAGGGTCCTAA
DQ572363P	0.0878024	3.28275	up	5.56948	1.19953	2.22829	0.513382	5.06699	10.1211	1.52036	1.07111	1.17434	1.35315	2.06714	4.10623	0.511489	0.410476	0.475347	0.654323	Piwi-interacting RNA (piRNA)	Homo sapiens	DQ572363	30	TATGTATGTGTGTGCGCATATGTATGTGTA
DQ572376P	0.0581816	1.57638	up	6.76787	5.63442	2.95743	2.30082	7.0126	5.60996	7.68104	4.14717	5.30373	7.45236	2.51284	3.19753	3.16193	1.91566	2.24016	2.74664	Piwi-interacting RNA (piRNA)	Homo sapiens	DQ572376	30	TATGTGCGGGTGCGTGTGAGCGTGTGTCTC
DQ572385P	0.0723708	1.96471	up	2.58393	1.18012	1.43633	0.462015	1.06455	2.39194	4.2953	1.10311	1.17434	1.26291	0.41231	1.66035	2.23633	0.425956	0.475347	0.484743	Piwi-interacting RNA (piRNA)	Homo sapiens	DQ572385	31	TATGTGTCCAGGAATTTATCCATTTCTTCCA
DQ572434P	0.0977272	2.28949	up	3.77917	1.5874	1.96732	0.772297	1.18858	3.59585	6.55309	1.44693	1.27816	2.03712	0.487852	2.47983	2.93428	0.606472	0.603789	1.10663	Piwi-interacting RNA (piRNA)	Homo sapiens	DQ572434	29	TATTCGGGTCCCTGGTTATCTTGTTGATC
DQ572452P	0.0470933	1.53193	up	8.0775	6.63362	3.14777	2.53242	8.18844	5.17474	10.8693	7.43221	6.4195	6.04915	2.71604	3.07179	3.65548	2.66248	2.48221	2.45257	Piwi-interacting RNA (piRNA)	Homo sapiens	DQ572452	26	TATTGAGGGGAAGCATTCTGGAACTT
DQ572554P	0.0822716	1.79256	up	7.38289	5.12277	2.94423	2.10221	11.5761	5.93615	4.63643	3.20899	3.93358	8.22576	3.19378	3.29215	2.34675	1.59356	1.83437	2.87868	Piwi-interacting RNA (piRNA)	Homo sapiens	DQ572554	31	TCAAACTCCTGACCTCATGATCCGCCTGCCT
DQ572582P	0.0381262	2.72609	up	14.3356	6.98993	4.01595	2.56912	9.35978	14.8849	18.7623	8.97671	7.11301	4.88009	2.89427	4.71503	4.43855	2.9292	2.61636	2.16179	Piwi-interacting RNA (piRNA)	Homo sapiens	DQ572582	28	TCAAAGGCAAAGTGAGGCTGAGTGTGGA
DQ572646P	0.071155	1.83061	up	2.66186	1.23091	1.40248	0.530154	1.54097	1.92914	4.51547	1.11103	1.17434	1.40737	0.719989	1.17914	2.30829	0.430068	0.475347	0.685047	Piwi-interacting RNA (piRNA)	Homo sapiens	DQ572646	29	TCAACAGCTGTGCTGGTTGGTGAATGATG
DQ572704P	0.0320017	3.77398	up	4.82383	1.17307	2.37487	0.458783	2.25065	7.97323	4.24763	1.08196	1.17434	1.26291	1.15279	3.75151	2.2203	0.416258	0.475347	0.484743	Piwi-interacting RNA (piRNA)	Homo sapiens	DQ572704	27	TCAACTGGGCAAATTCCTAGGAACTGC
DQ572707P	0.0863329	2.93095	up	4.8178	1.16296	2.00497	0.453601	1.02591	2.76639	10.6611	1.05163	1.17434	1.26291	0.391757	1.99139	3.63176	0.400714	0.475347	0.484743	Piwi-interacting RNA (piRNA)	Homo sapiens	DQ572707	32	TCAACTGTGTCGTTCTAGTGCCTTTTGGCCTT
DQ572791P	0.0273111	1.52242	up	10.1996	8.70153	3.5006	2.89423	14.4945	8.21531	7.88894	7.81729	7.97159	10.3157	3.50977	3.79519	3.19684	2.7276	2.77269	3.18241	Piwi-interacting RNA (piRNA)	Homo sapiens	DQ572791	29	TCAAGTGACCTATCTACGGTGGGGGCTGA
DQ572801P	0.0712754	1.58535	up	8.27098	6.37811	3.1353	2.4705	8.54846	4.51495	11.7495	7.50377	4.94878	6.68179	2.77108	2.85097	3.78385	2.67559	2.14255	2.59337	Piwi-interacting RNA (piRNA)	Homo sapiens	DQ572801	30	TCAAGTTCTGCCTCAGAGGTGGGCACCGGC
DQ572856P	0.0726623	1.51545	up	48.3936	48.6485	5.85996	5.26021	49.9469	40.1265	55.1075	48.5067	50.4264	47.0124	5.21199	6.30622	6.06166	5.25092	5.23083	5.29888	Piwi-interacting RNA (piRNA)	Homo sapiens	DQ572856	28	TCAATTCTGTAGAGTCAGGGGTGAGGAG
DQ572857P	0.0585326	1.57027	up	56.4681	55.1397	6.0891	5.43808	59.1152	46.5713	63.7177	49.3118	62.6451	53.4622	5.48097	6.54514	6.24119	5.27765	5.53766	5.49894	Piwi-interacting RNA (piRNA)	Homo sapiens	DQ572857	30	TCAATTCTGTAGAGTCAGGGGTGAGGAGGA
DQ572868P	0.0460901	3.03976	up	50.1231	21.5613	5.64706	4.0431	33.1565	22.618	94.5948	14.6457	33.9751	16.0632	4.66842	5.41304	6.85972	3.63176	4.71737	3.78017	Piwi-interacting RNA (piRNA)	Homo sapiens	DQ572868	30	TCACAAAGATCTTTGGAGAGAAGGAGGTGG
DQ572876P	0.0595647	2.05477	up	12.662	8.23284	3.87121	2.83223	9.34857	14.4709	14.1664	8.03742	9.05055	7.61057	2.89017	4.67042	4.05304	2.76924	2.95297	2.77448	Piwi-interacting RNA (piRNA)	Homo sapiens	DQ572876	32	TCACAAGAACAGCACAGGAAAGTTCTGCCCCC
DQ572940P	0.0290644	5.63567	up	8.5398	1.42237	3.12017	0.625584	2.60942	12.4211	10.5889	1.82985	1.17434	1.26291	1.30631	4.43447	3.61974	0.916662	0.475347	0.484743	Piwi-interacting RNA (piRNA)	Homo sapiens	DQ572940	26	TCACAGATGGAACAATGGCAAGAGCA
DQ572956P	0.0143151	3.82075	up	66.7778	25.9818	6.32741	4.39355	50.436	70.3405	79.5569	23.476	28.1883	26.2811	5.2322	7.16545	6.58458	4.24272	4.46061	4.47733	Piwi-interacting RNA (piRNA)	Homo sapiens	DQ572956	28	TCACAGCATGGAGCGTCACGATAGGGGA
DQ573083P	0.0737654	1.93592	up	38.328	28.4103	5.37621	4.42319	63.2583	28.2438	23.4819	14.0267	33.3471	37.857	5.60619	5.75741	4.76503	3.5764	4.69034	5.00283	Piwi-interacting RNA (piRNA)	Homo sapiens	DQ573083	27	TCACCCAGGCTAGAGTGCAGTGGTGCA
DQ573127P	0.0778121	1.50454	up	4.82783	3.98995	2.41619	1.82687	6.23754	4.29639	3.94956	2.60914	3.93098	5.42975	2.35368	2.77755	2.11733	1.34429	1.83373	2.30258	Piwi-interacting RNA (piRNA)	Homo sapiens	DQ573127	28	TCACCTCTGTGCGTGTGTGTGTATGTGT
DQ573132P	0.0791569	1.90413	up	2.25387	1.16201	1.38223	0.453097	1.03971	3.14978	2.57212	1.0488	1.17434	1.26291	0.398591	2.24214	1.50596	0.3992	0.475347	0.484743	Piwi-interacting RNA (piRNA)	Homo sapiens	DQ573132	28	TCACCTGGATACGCTTTGGATGAAGCCA
DQ573137P	0.02738	1.55225	up	3.95979	2.57036	1.96264	1.32828	6.2921	2.474	3.11328	2.5221	3.11704	2.07193	2.36443	1.73526	1.78824	1.30729	1.5508	1.12675	Piwi-interacting RNA (piRNA)	Homo sapiens	DQ573137	31	TCACCTGTAATTGCCTCTTTAGGGCTCCCCC
DQ573196P	0.0932119	1.81738	up	2.63396	1.18666	1.32722	0.465354	1.3836	1.77434	4.74395	1.12273	1.17434	1.26291	0.584022	1.01805	2.37958	0.435973	0.475347	0.484743	Piwi-interacting RNA (piRNA)	Homo sapiens	DQ573196	30	TCACTCACCTCATTGGTTACAGATCTTGGA
DQ573226P	0.083981	1.65136	up	42.5778	38.4866	5.67037	4.94672	51.6027	43.3435	32.7871	42.4174	30.2429	42.7995	5.27339	6.43762	5.30011	5.09661	4.56015	5.1834	Piwi-interacting RNA (piRNA)	Homo sapiens	DQ573226	28	TCACTGAGACGATGAGTACTGCCAGGGA
DQ573284P	0.0996368	1.56613	up	12.666	9.31048	3.62996	2.98275	23.3964	8.17096	6.43063	8.02494	8.41639	11.4901	4.19998	3.78648	2.90341	2.76537	2.84991	3.33297	Piwi-interacting RNA (piRNA)	Homo sapiens	DQ573284	29	TCACTTCCTAGACAGGATGGCGGCCGGGC
DQ573286P	0.0331515	1.71151	up	10.6296	8.1191	3.56317	2.78791	15.1097	9.22808	7.55088	8.02415	6.33487	9.99829	3.57325	3.97666	3.13961	2.7648	2.46576	3.13316	Piwi-interacting RNA (piRNA)	Homo sapiens	DQ573286	29	TCACTTCCTAGATGGGATGGCAGCCGGGC
DQ573293P	0.00387777	1.89645	up	1122.63	1004.94	10.473	9.54974	1503.87	761.991	1102.03	992.467	983.016	1039.35	10.3711	10.7368	10.3112	9.57868	9.31022	9.76031	Piwi-interacting RNA (piRNA)	Homo sapiens	DQ573293	32	TCACTTGAACCCAGGAGGCGGAGGTTGCAGTG
DQ573294P	0.0763237	1.96201	up	46.8562	34.7545	5.64386	4.67153	81.733	29.4656	29.3701	18.3111	29.6281	56.3244	5.96108	5.83075	5.13976	3.90221	4.5331	5.57927	Piwi-interacting RNA (piRNA)	Homo sapiens	DQ573294	29	TCACTTGAACCCAGGTGGCAGAGGTTGCA
DQ573358P	0.00714098	1.85403	up	27.1312	19.9644	4.91984	4.02917	40.8548	20.2886	20.2501	18.6765	19.7486	21.4682	4.95929	5.24404	4.55617	3.93534	3.96544	4.18675	Piwi-interacting RNA (piRNA)	Homo sapiens	DQ573358	30	TCAGACGGGGCGGTCGCCAGGCAGAGGGTC
DQ573396P	0.0785944	1.51089	up	6.44714	5.32857	2.80123	2.20584	7.13602	3.86303	8.34238	6.86347	5.63563	3.4866	2.53592	2.59047	3.27731	2.56452	2.31773	1.73526	Piwi-interacting RNA (piRNA)	Homo sapiens	DQ573396	29	TCAGAGCTGTGGACAGTCATGAAGGGTCC
DQ573419P	0.0611131	3.08391	up	4.38642	1.21715	2.10544	0.480676	1.18824	3.85012	8.12088	1.2142	1.17434	1.26291	0.487655	2.58459	3.24407	0.481937	0.475347	0.484743	Piwi-interacting RNA (piRNA)	Homo sapiens	DQ573419	30	TCAGATACTTCAGCTGTCCTTGATTTGCCA
DQ573427P	0.0994006	2.13272	up	14916.2	14386.3	14.2565	13.1638	15086.7	8333.55	21328.3	4706.17	24381	14071.6	13.7226	14.1451	14.9019	11.9286	13.8924	13.6705	Piwi-interacting RNA (piRNA)	Homo sapiens	DQ573427	30	TCAGATCACATGTGGGCTTGGAGAAGGAGT
DQ573432P	0.0674571	2.95938	up	476.233	234.503	9.00277	7.43748	217.508	334.308	876.882	242.082	308.729	152.697	7.40587	9.60253	9.99992	7.57585	7.73813	6.99846	Piwi-interacting RNA (piRNA)	Homo sapiens	DQ573432	31	TCAGATGATGATGTCTAGACCTGGGAGGAGC
DQ573459P	0.070208	2.02734	up	2.70494	1.31154	1.58335	0.56376	1.19531	2.99719	3.92232	1.1215	1.55022	1.26291	0.492157	2.14725	2.11064	0.435398	0.771139	0.484743	Piwi-interacting RNA (piRNA)	Homo sapiens	DQ573459	29	TCAGCAAGGACTGCTAAACATGGCCAGAT
DQ573460P	0.0665855	1.9665	up	3.07469	1.56197	1.68868	0.713045	1.73278	2.47108	5.02022	1.23702	2.18599	1.26291	0.857841	1.73265	2.47554	0.491719	1.16267	0.484743	Piwi-interacting RNA (piRNA)	Homo sapiens	DQ573460	29	TCAGCAAGGTTGAAATTGGGAATGTCCTT
DQ573521P	0.0584997	1.58005	up	9.4163	7.65937	3.38686	2.72688	13.0493	9.02539	6.17423	8.26676	8.26665	6.4447	3.37637	3.94317	2.84103	2.81183	2.82468	2.54414	Piwi-interacting RNA (piRNA)	Homo sapiens	DQ573521	30	TCAGCCGCCGCACCTCCATCTTCCCTCCTC
DQ573528P	0.0526413	2.3	up	7.97966	4.52165	3.18855	1.98691	5.65981	8.328	9.95117	2.82157	4.72002	6.02336	2.21325	3.8171	3.5353	1.434	2.08238	2.44437	Piwi-interacting RNA (piRNA)	Homo sapiens	DQ573528	31	TCAGCCTCTTTCCCCAGCCATCCCTGTCATC
DQ573552P	0.0921417	1.66272	up	32.7461	28.9847	5.281	4.54745	28.0852	29.1219	41.0312	25.1507	26.4618	35.3415	4.45131	5.80551	5.58617	4.34371	4.3865	4.91215	Piwi-interacting RNA (piRNA)	Homo sapiens	DQ573552	31	TCAGCTGATGTTCTGCCAAGTCTCTGGGTGT
DQ573566P	0.0872753	1.57611	up	292.792	326.939	8.42619	7.76982	451.737	168.105	258.533	201.467	553.718	225.633	8.48073	8.48073	8.31712	7.25365	8.54436	7.51147	Piwi-interacting RNA (piRNA)	Homo sapiens	DQ573566	27	TCAGGAAAAGAGTGTACATGACACGAG
DQ573567P	0.0480072	1.58848	up	124.644	113.217	7.12608	6.45843	213.656	79.7625	80.5152	113.527	97.7206	128.403	7.38602	7.37815	6.61407	6.46099	6.16076	6.75354	Piwi-interacting RNA (piRNA)	Homo sapiens	DQ573567	30	TCAGGAAAGAGAATGAGAAGGCATGGATGT
DQ573624P	0.0124415	1.64816	up	133.72	129.185	7.36997	6.64912	165.778	93.2857	142.096	134.662	117.667	135.225	7.04392	7.60417	7.46182	6.68455	6.42774	6.83506	Piwi-interacting RNA (piRNA)	Homo sapiens	DQ573624	26	TCAGGGCACAGATGGGTGCAGAGGGT
DQ573646P	0.0938578	2.32935	up	378.884	278.094	8.90665	7.68672	239.751	439.475	457.428	366.118	211.128	257.034	7.56461	10.0029	9.15243	8.15861	7.17841	7.72315	Piwi-interacting RNA (piRNA)	Homo sapiens	DQ573646	30	TCAGGTGAAGTTTCAGGAAGTTCATGACGT
DQ573680P	0.0473188	2.95496	up	734.126	293.911	9.36282	7.79968	459.891	210.981	1531.5	247.097	274.615	360.022	8.50352	8.8693	10.7156	7.61599	7.56042	8.22264	Piwi-interacting RNA (piRNA)	Homo sapiens	DQ573680	28	TCAGTGACTGTCTAGGGGGCTTCCGAGT
DQ573734P	0.091414	1.62323	up	5.70525	4.52013	2.61339	1.91452	8.19962	4.45848	4.45766	3.21414	7.65849	2.68775	2.71737	2.83396	2.28883	1.59679	2.71184	1.43492	Piwi-interacting RNA (piRNA)	Homo sapiens	DQ573734	31	TCATACCACAGGAAACACAAGCCCCCAACGC
DQ573773P	0.0397087	3.40239	up	5.31867	1.49847	2.47034	0.703792	1.92379	5.24395	8.78827	1.38144	1.54924	1.56474	0.974335	3.0922	3.34448	0.5579	0.77027	0.783205	Piwi-interacting RNA (piRNA)	Homo sapiens	DQ573773	30	TCATCAGTTGATGGACATTTGGGTGTTGCC
DQ573837P	0.0265126	2.36523	up	3.52306	1.35477	1.83354	0.591564	2.65729	2.21281	5.69909	1.12382	1.67759	1.26291	1.32622	1.47015	2.70425	0.436507	0.853442	0.484743	Piwi-interacting RNA (piRNA)	Homo sapiens	DQ573837	30	TCATGAGTGCACACTGCTTTCTGCTGGGAC
DQ573858P	0.00364785	2.61085	up	3.78489	1.33947	1.99496	0.610442	3.65462	2.52872	5.17131	1.33764	1.23347	1.44731	1.66749	1.78698	2.53041	0.538826	0.581578	0.710921	Piwi-interacting RNA (piRNA)	Homo sapiens	DQ573858	28	TCATGGAAGATTCTGGTTAGTGGGACTC
DQ573863P	0.0554863	1.50587	up	7.66667	6.76993	3.11819	2.52759	8.0617	5.88187	9.05643	7.91973	7.58183	4.80821	2.69578	3.27196	3.38681	2.74595	2.6988	2.13801	Piwi-interacting RNA (piRNA)	Homo sapiens	DQ573863	30	TCATGGAGGAGTCGGCCGAGCAGGCACAGC
DQ573884P	0.0901928	1.6241	up	2.35189	1.30389	1.25705	0.557411	1.43367	1.83233	3.78966	1.1245	1.52427	1.26291	0.633141	1.08063	2.05738	0.436876	0.750614	0.484743	Piwi-interacting RNA (piRNA)	Homo sapiens	DQ573884	30	TCATGTCCTATTTGCTACCCTGTGCTCAGT
DQ573913P	0.0476207	2.20853	up	3.16019	1.28855	1.70283	0.55975	1.65616	2.42593	5.39847	1.25678	1.17434	1.43452	0.808514	1.68847	2.61151	0.50104	0.475347	0.702863	Piwi-interacting RNA (piRNA)	Homo sapiens	DQ573913	30	TCATTCTACTTAGTAACATTGCCGCAGCCT
DQ574003P	0.0430279	2.85167	up	4.08628	1.29601	2.10237	0.590567	1.68292	3.51337	7.06255	1.11424	1.44684	1.32696	0.826254	2.4347	3.04616	0.431918	0.70156	0.638223	Piwi-interacting RNA (piRNA)	Homo sapiens	DQ574003	27	TCCAAAGGGTGTACGTTGCATAAGGCT
DQ574079P	0.0616228	2.21349	up	3.00371	1.23696	1.63597	0.489652	1.25326	2.62387	5.13401	1.27365	1.17434	1.26291	0.51963	1.87175	2.51653	0.508865	0.475347	0.484743	Piwi-interacting RNA (piRNA)	Homo sapiens	DQ574079	30	TCCAACGTCACTGATGATATGCGGATTGCC
DQ574183P	0.0633625	1.7467	up	2.89762	1.21278	1.28307	0.478438	4.78678	1.62707	2.27901	1.2011	1.17434	1.26291	1.9924	0.544424	1.31238	0.475224	0.475347	0.484743	Piwi-interacting RNA (piRNA)	Homo sapiens	DQ574183	26	TCCAAGGTGCTTTAGCTATCAGTAGT
DQ574205P	0.0818947	1.55541	up	7.56218	5.88892	3.01945	2.38215	6.9803	4.52164	11.1846	4.94984	6.25683	6.4601	2.50723	2.85172	3.6994	2.14725	2.45117	2.54805	Piwi-interacting RNA (piRNA)	Homo sapiens	DQ574205	29	TCCAAGTTATGCTGCAAGAGGTGGGTTCC
DQ574281P	0.0782883	1.85244	up	2.59487	1.43805	1.51873	0.629302	1.25342	2.76227	3.7689	1.40308	1.64816	1.26291	0.519703	1.98508	2.05141	0.57015	0.833012	0.484743	Piwi-interacting RNA (piRNA)	Homo sapiens	DQ574281	31	TCCACACCTGGAGGTCAAGTAACCGTCCCCT
DQ574393P	0.0813853	1.85229	up	2.52029	1.26861	1.39349	0.504184	1.0767	2.30736	4.17682	1.3686	1.17434	1.26291	0.418681	1.56692	2.19487	0.552462	0.475347	0.484743	Piwi-interacting RNA (piRNA)	Homo sapiens	DQ574393	31	TCCACGAAAGCCTGTATTCAGCCTGGATTGT
DQ574409P	0.0772691	1.77758	up	2.72883	1.34461	1.45397	0.624057	1.59709	2.02519	4.5642	1.08657	1.62268	1.32459	0.762059	1.2767	2.32316	0.41821	0.816774	0.637187	Piwi-interacting RNA (piRNA)	Homo sapiens	DQ574409	31	TCCACGCATGACGGGTGCAATGGTGAACCGT
DQ574419P	0.053768	1.59403	up	581.42	630.156	9.5488	8.87612	839.804	434.691	469.765	736.297	497.559	656.612	9.48583	9.97558	9.18497	9.12864	8.41742	9.0823	Piwi-interacting RNA (piRNA)	Homo sapiens	DQ574419	30	TCCACGGTGTCTAAGCAGGACCTGGCCGCC
DQ574425P	0.0945585	2.09252	up	3.28795	1.48169	1.7368	0.671555	1.31405	2.67788	5.87191	1.16337	2.01879	1.26291	0.546231	1.90978	2.75437	0.45679	1.07313	0.484743	Piwi-interacting RNA (piRNA)	Homo sapiens	DQ574425	29	TCCACGTTTACGCTGACTCCTCCAGTGCC
DQ574482P	0.0882265	1.56283	up	38.9968	36.8763	5.53828	4.89412	35.1024	32.184	49.704	39.5197	38.8603	32.2488	4.76271	5.95704	5.89507	4.99382	4.90404	4.78449	Piwi-interacting RNA (piRNA)	Homo sapiens	DQ574482	28	TCCAGAACCCAGGGTGGTGGCGAGGTGG
DQ574513P	0.0755135	1.54751	up	21.7783	18.8192	4.56578	3.93583	34.3081	17.1574	13.8694	14.4591	17.7946	24.204	4.72516	4.95104	4.02113	3.61649	3.83612	4.35488	Piwi-interacting RNA (piRNA)	Homo sapiens	DQ574513	31	TCCAGACTGGGTAGCCAGGCAGAGGGGCTCC
DQ574556P	0.0512429	1.5818	up	4.10215	3.15557	2.22788	1.56632	4.01784	4.15819	4.13042	2.45743	3.83121	3.17807	1.78052	2.72278	2.18035	1.27584	1.80082	1.62229	Piwi-interacting RNA (piRNA)	Homo sapiens	DQ574556	29	TCCAGCAACTCTCGCCTCCCCTGATTTAG
DQ574602P	0.0867001	2.00997	up	3.02503	1.3252	1.55738	0.550206	1.34339	2.2097	5.522	1.53835	1.17434	1.26291	0.558379	1.46642	2.64733	0.690528	0.475347	0.484743	Piwi-interacting RNA (piRNA)	Homo sapiens	DQ574602	31	TCCAGCTGTGCCCTTGAACCCTGCAGAGAGT
DQ574661P	0.00915171	1.82554	up	10.4707	7.29542	3.52265	2.65433	12.3684	6.16514	12.8784	7.50048	8.3308	6.05498	3.30677	3.3461	3.91509	2.67473	2.83493	2.45333	Piwi-interacting RNA (piRNA)	Homo sapiens	DQ574661	29	TCCAGGCACCTATTGGATGAAGGGGGCAA
DQ574732P	0.0856663	1.85872	up	29.7289	22.904	5.02915	4.13483	26.0339	17.2994	45.8535	33.3435	21.7502	13.6185	4.35349	4.96251	5.77144	4.74862	4.10623	3.54966	Piwi-interacting RNA (piRNA)	Homo sapiens	DQ574732	27	TCCAGGTTCGACTCCTGGCTGGCTCGC
DQ574768P	0.0687902	2.47276	up	13.2083	5.51631	3.5851	2.27898	7.99402	5.35076	26.2802	5.09888	6.74723	4.70284	2.68629	3.12198	4.94703	2.19016	2.53951	2.10726	Piwi-interacting RNA (piRNA)	Homo sapiens	DQ574768	31	TCCAGTTGCCGCATCTTTGGTACTGCCCCCT
DQ574792P	0.0336567	3.11345	up	11.7827	4.80058	3.72849	2.08998	9.57556	17.2214	8.55125	5.33405	3.48073	5.58695	2.92633	4.95825	3.30089	2.24272	1.68229	2.34492	Piwi-interacting RNA (piRNA)	Homo sapiens	DQ574792	29	TCCATATGCAGGGTGCATGGAGAAGCCTG
DQ574798P	0.0528635	4.11017	up	423.024	130.658	8.59056	6.55136	146.912	205.185	916.975	110.501	199.242	82.23	6.8573	8.84106	10.0733	6.42337	7.09658	6.13413	Piwi-interacting RNA (piRNA)	Homo sapiens	DQ574798	26	TCCATCAAGGAAGGAGGGACACTTGC
DQ574800P	0.00716408	1.68989	up	59.2556	51.7161	6.09919	5.34226	87.8883	42.4822	47.3964	57.9802	52.4046	44.7634	6.07289	6.40054	5.82413	5.48804	5.29308	5.24565	Piwi-interacting RNA (piRNA)	Homo sapiens	DQ574800	27	TCCATCACCAAGGAGGAGAAGGACAGG
DQ574801P	0.0960424	1.54508	up	3.44033	2.54531	1.88566	1.25798	3.04957	2.57586	4.69557	3.82163	2.29133	1.52298	1.46613	1.82768	2.36318	1.80719	1.20958	0.757169	Piwi-interacting RNA (piRNA)	Homo sapiens	DQ574801	31	TCCATCACTGAAGGAACCACCGGACAGGGCT
DQ574826P	0.0980742	2.84366	up	5.39166	1.54944	2.26724	0.759488	1.11828	4.05769	10.999	1.06381	1.74162	1.84288	0.442319	2.68262	3.67677	0.406757	0.894513	0.977194	Piwi-interacting RNA (piRNA)	Homo sapiens	DQ574826	27	TCCATCCTGGTATAGTTTTCGGTGTTC
DQ574844P	0.0758056	1.52414	up	56.5112	57.2658	6.07494	5.46694	59.0766	44.3044	66.1526	53.2093	73.9872	44.6008	5.47944	6.45634	6.28903	5.37256	5.78749	5.24077	Piwi-interacting RNA (piRNA)	Homo sapiens	DQ574844	30	TCCATCTTGATTTGGAAGGCTGCGGGAGGT
DQ574860P	0.0706179	1.50346	up	2.1697	1.49045	1.29639	0.708107	1.51167	2.40634	2.59108	1.22433	1.65285	1.59416	0.699515	1.67065	1.519	0.486554	0.835601	0.802166	Piwi-interacting RNA (piRNA)	Homo sapiens	DQ574860	26	TCCATGCAGTGACTGTCTGGGTGCTC
DQ574879P	0.0907078	2.07057	up	14.2099	9.8256	4.04352	2.9935	11.6389	18.7152	12.2756	15.0063	8.12903	6.34148	3.20426	5.0833	3.84301	3.6612	2.79928	2.52002	Piwi-interacting RNA (piRNA)	Homo sapiens	DQ574879	29	TCCATGCTGTGAAGCGTGCAGGATGTGCT
DQ574964P	0.0642776	1.98313	up	2.8341	1.22368	1.49872	0.51094	1.4631	2.15644	4.88277	1.05925	1.3489	1.26291	0.661587	1.40651	2.42805	0.40446	0.643616	0.484743	Piwi-interacting RNA (piRNA)	Homo sapiens	DQ574964	30	TCCATTTTTGTTCTGCCTTGTACGAGCCTC
DQ575035P	0.0848786	2.1408	up	3.06715	1.34449	1.68319	0.585036	1.08204	2.90423	5.21518	1.11475	1.65582	1.26291	0.421885	2.08683	2.54084	0.432156	0.838209	0.484743	Piwi-interacting RNA (piRNA)	Homo sapiens	DQ575035	31	TCCCAAGCAGCTCTCATCTGGTGTTTCTACA
DQ575064P	0.0422588	1.79494	up	2.82745	1.59609	1.62762	0.783685	3.39117	3.07999	2.01118	1.18568	1.52628	2.0763	1.58272	2.19578	1.10436	0.467861	0.752201	1.13099	Piwi-interacting RNA (piRNA)	Homo sapiens	DQ575064	31	TCCCAATGATGAGTTGCCATGCTAATACTGA
DQ575088P	0.06181	1.50214	up	3.39377	2.21324	1.72812	1.1411	4.75857	2.03702	3.38572	1.6908	2.04072	2.9082	1.98623	1.28887	1.90927	0.815468	1.08607	1.52178	Piwi-interacting RNA (piRNA)	Homo sapiens	DQ575088	30	TCCCACCACACTTGACTCTGTGGTTGCCTT
DQ575091P	0.0457135	2.29559	up	7.70717	4.33628	3.13313	1.93427	7.55007	9.78346	5.78797	2.80257	4.41164	5.79463	2.61105	4.05906	2.72929	1.42608	1.98567	2.39105	Piwi-interacting RNA (piRNA)	Homo sapiens	DQ575091	29	TCCCACCCACAGCTGTTGCAGTCTACACA
DQ575092P	0.0179357	1.59229	up	35.6669	31.6444	5.33894	4.66783	41.1777	22.1862	43.6369	32.5123	35.0102	27.4106	4.96533	5.37771	5.67378	4.71267	4.75304	4.53778	Piwi-interacting RNA (piRNA)	Homo sapiens	DQ575092	28	TCCCACCCCCAAGGAGGCAGACTACAGA
DQ575093P	0.0233868	2.74233	up	3.48862	1.25899	1.95537	0.499973	1.85324	3.49082	5.1218	1.33972	1.17434	1.26291	0.933318	2.42059	2.51221	0.53983	0.475347	0.484743	Piwi-interacting RNA (piRNA)	Homo sapiens	DQ575093	31	TCCCACCTAGGACTTGACCAAGGCCACAGCA
DQ575094P	0.0261691	1.69886	up	3.59875	1.94484	1.7768	1.01223	5.32537	1.99163	3.47925	1.85747	2.17399	1.80306	2.13422	1.24648	1.94971	0.934064	1.15593	0.946708	Piwi-interacting RNA (piRNA)	Homo sapiens	DQ575094	30	TCCCACCTGTTGAATACATAGGGATGGCTC
DQ575115P	0.0118801	2.1679	up	3.65343	1.7997	1.99536	0.879061	3.53764	2.80213	4.62051	1.25464	2.51974	1.62471	1.6293	2.01517	2.3416	0.500138	1.31653	0.820514	Piwi-interacting RNA (piRNA)	Homo sapiens	DQ575115	30	TCCCACTCCACTGTGCTGCGAAAGTGCCTC
DQ575155P	0.0607098	2.54629	up	3.32321	1.22836	1.83401	0.485614	1.14654	3.7809	5.04221	1.24784	1.17434	1.26291	0.459507	2.55858	2.48395	0.496751	0.475347	0.484743	Piwi-interacting RNA (piRNA)	Homo sapiens	DQ575155	28	TCCCAGAGAAGACTCTATCACAGTGCAC
DQ575179P	0.0026616	1.67896	up	5.87547	4.2804	2.70427	1.95671	7.59032	4.45589	5.5802	4.31139	5.00873	3.52108	2.61569	2.83301	2.66411	1.96366	2.159	1.74746	Piwi-interacting RNA (piRNA)	Homo sapiens	DQ575179	29	TCCCAGAGTGAGCGGAGACAGCGGTTGCA
DQ575190P	0.0937186	2.21023	up	284.461	190.762	8.25323	7.10903	505.723	242.328	105.333	119.881	183.289	269.115	8.70265	9.03201	7.02502	6.54745	6.98725	7.7924	Piwi-interacting RNA (piRNA)	Homo sapiens	DQ575190	27	TCCCAGCACTTTGGGAGGCCGAAGTAA
DQ575236P	0.00565533	2.15348	up	4.5464	2.35898	2.31651	1.20984	6.08805	3.95409	3.59705	2.3399	2.973	1.76403	2.32185	2.63363	1.99405	1.21126	1.49873	0.919545	Piwi-interacting RNA (piRNA)	Homo sapiens	DQ575236	29	TCCCAGGGCCGCTGCTGCCCGTCCTCGCC
DQ575293P	0.0199762	1.56664	up	38.7544	35.3585	5.4918	4.84412	44.3765	26.5564	45.3302	35.7635	36.8717	33.4405	5.06288	5.66645	5.74607	4.86337	4.83789	4.83111	Piwi-interacting RNA (piRNA)	Homo sapiens	DQ575293	30	TCCCATCCCAGGAAGGAGAGTGCCCTGCGT
DQ575311P	0.00442733	1.76388	up	18.7436	14.5316	4.40595	3.5872	23.2368	12.7542	20.2397	17.4724	13.7605	12.362	4.18749	4.47654	4.55384	3.84554	3.49158	3.42449	Piwi-interacting RNA (piRNA)	Homo sapiens	DQ575311	29	TCCCATGCACGGGAGAGACCAGGTGGAGG
DQ575341P	0.017496	2.02148	up	2.77926	1.43968	1.67086	0.655449	2.06807	2.77991	3.4898	1.48815	1.17434	1.65654	1.05941	1.99893	1.95425	0.648821	0.475347	0.842179	Piwi-interacting RNA (piRNA)	Homo sapiens	DQ575341	32	TCCCCAAAATTCAATGGGTTCCTCTTTCCTCC
DQ575347P	0.0847808	1.77824	up	3.00404	1.93123	1.77585	0.945405	1.924	3.13884	3.94928	1.48536	1.38304	2.92528	0.974563	2.23598	2.11701	0.645997	0.663246	1.52697	Piwi-interacting RNA (piRNA)	Homo sapiens	DQ575347	28	TCCCCAAAGGCAGGTAAACAAGGCTGGA
DQ575358P	0.0397053	3.22055	up	11.256	4.31979	3.65345	1.96614	6.18715	15.4407	12.14	3.69313	4.30386	4.96239	2.34291	4.78599	3.83144	1.76224	1.95312	2.18306	Piwi-interacting RNA (piRNA)	Homo sapiens	DQ575358	30	TCCCCAAGAACATTCCATGCAACCCCTTGT
DQ575374P	0.0364588	2.40104	up	38.5144	20.8142	5.3593	4.09564	28.3527	21.5257	65.6649	20.0228	21.8243	20.5954	4.46677	5.33676	6.27438	4.04484	4.10889	4.13319	Piwi-interacting RNA (piRNA)	Homo sapiens	DQ575374	30	TCCCCACCCACCAGGTCCTGTTGACTAAGC
DQ575395P	0.054026	2.22294	up	4.24729	2.12885	2.25614	1.10367	3.54155	5.98843	3.21189	1.65964	2.05439	2.6725	1.63008	3.30461	1.83373	0.790956	1.09326	1.42678	Piwi-interacting RNA (piRNA)	Homo sapiens	DQ575395	28	TCCCCATGGACCTGGACCTCAGAGGCCT
DQ575398P	0.0993392	1.68795	up	6.36266	4.67544	2.82476	2.06949	6.68564	8.04576	4.35659	3.86883	5.11167	5.04582	2.44668	3.76917	2.25844	1.82514	2.18035	2.20297	Piwi-interacting RNA (piRNA)	Homo sapiens	DQ575398	30	TCCCCATGTGACCCACTCTCTGTCAGAATT
DQ575411P	0.0475333	1.53339	up	13.5611	12.2817	3.98113	3.36441	15.6277	12.7153	12.3403	10.3191	12.9571	13.569	3.61929	4.47164	3.85247	3.12413	3.42597	3.54312	Piwi-interacting RNA (piRNA)	Homo sapiens	DQ575411	30	TCCCCCAGCCATGTCAGCTGTGTCTGCTCC
DQ575427P	0.0705291	1.67934	up	7.30625	5.72241	3.09215	2.34425	6.33477	7.93227	7.65173	4.94917	6.10334	6.11473	2.37627	3.74386	3.15632	2.14655	2.42015	2.46606	Piwi-interacting RNA (piRNA)	Homo sapiens	DQ575427	30	TCCCCGCTCTTCATCCGCTGCTTGTGAATT
DQ575432P	0.0507823	1.59168	up	8.94596	6.96136	3.26458	2.59402	13.7305	7.23489	5.87247	5.89919	6.25476	8.73014	3.43541	3.60289	2.75543	2.37627	2.45054	2.95527	Piwi-interacting RNA (piRNA)	Homo sapiens	DQ575432	29	TCCCCGTGTGCAGAGACAAGAGATTGTAA
DQ575446P	0.0162712	1.6285	up	7.62152	5.96499	3.09129	2.38774	10.3349	6.04358	6.48612	4.53433	6.53105	6.82958	3.03825	3.31911	2.9165	2.0275	2.50451	2.63122	Piwi-interacting RNA (piRNA)	Homo sapiens	DQ575446	29	TCCCCTCCACATTTGGTGAAATAGGAAGC
DQ575448P	0.0355533	1.61093	up	10.1164	8.39325	3.54278	2.85489	11.6585	9.95052	8.74028	8.03019	9.34199	7.80756	3.20936	4.08431	3.33467	2.7669	2.99113	2.80663	Piwi-interacting RNA (piRNA)	Homo sapiens	DQ575448	30	TCCCCTCCACTGCCAAGTCCTCATTTTCCA
DQ575449P	0.0557419	1.50511	up	25.1418	24.2091	4.89085	4.30098	31.087	22.4205	21.9181	20.661	24.3907	27.5756	4.59217	5.4016	4.67878	4.08431	4.27095	4.54768	Piwi-interacting RNA (piRNA)	Homo sapiens	DQ575449	30	TCCCCTCCCAACAGGCTGGTGCCCGCCTCC
DQ575451P	0.0667058	2.08972	up	9.13034	5.36862	3.30948	2.24617	5.78496	7.32018	14.2859	4.44884	6.45634	5.20069	2.24314	3.62243	4.06286	2.00351	2.49031	2.24468	Piwi-interacting RNA (piRNA)	Homo sapiens	DQ575451	32	TCCCCTGACCAAGAGGAAGGGCCTCGCCCCGC
DQ575471P	0.00782741	2.21329	up	30266	31719.5	15.6009	14.4548	42926.3	24888	22983.6	31264	26947.5	36947	15.5814	15.9921	15.2293	14.3713	14.1948	14.7981	Piwi-interacting RNA (piRNA)	Homo sapiens	DQ575471	29	TCCCGAGGTGCCGGGATTGCAGACGGAGT
DQ575474P	0.0688984	2.66182	up	3.69378	1.2006	1.91032	0.497908	1.09598	3.32573	6.65964	1.09803	1.24085	1.26291	0.429882	2.3408	2.96027	0.423732	0.585251	0.484743	Piwi-interacting RNA (piRNA)	Homo sapiens	DQ575474	29	TCCCGATGACGTGTTTGCTGCTTCTCACT
DQ575486P	0.0503931	2.26898	up	5.045	2.31676	2.38824	1.2062	3.11761	3.34972	8.66768	2.09777	1.87923	2.97326	1.48874	2.35528	3.3207	1.0833	0.989784	1.5455	Piwi-interacting RNA (piRNA)	Homo sapiens	DQ575486	30	TCCCGCCTACAAAGAGACTGTCTACCTTGC
DQ575533P	0.0872091	2.02615	up	3.00396	1.36207	1.61117	0.59243	1.20491	2.48823	5.31873	1.19726	1.62603	1.26291	0.496665	1.75082	2.58602	0.473595	0.818954	0.484743	Piwi-interacting RNA (piRNA)	Homo sapiens	DQ575533	26	TCCCTAAGTTAGAGCATGGTGATGCC
DQ575686P	0.00186799	3.69485	up	7.36292	2.30947	3.10124	1.21572	7.85742	7.34678	6.88457	2.27247	1.89547	2.76047	2.66852	3.62518	3.01002	1.17946	1.00128	1.46642	Piwi-interacting RNA (piRNA)	Homo sapiens	DQ575686	31	TCCCTTCCCAGGACTGAAAGAGTGGATGGAA
DQ575757P	0.0961707	2.32134	up	3.30163	1.4202	1.83827	0.623315	1.08548	5.12463	3.69476	1.31323	1.68445	1.26291	0.424121	3.0589	2.0318	0.528026	0.857178	0.484743	Piwi-interacting RNA (piRNA)	Homo sapiens	DQ575757	31	TCCGAGGACTTTCTCCTCTTCCTGTGACTGT
DQ575814P	0.0304677	1.70057	up	5.66914	4.12721	2.65291	1.8869	7.26904	5.08317	4.65521	2.94033	5.20177	4.23955	2.55801	3.04739	2.35333	1.4829	2.20561	1.97217	Piwi-interacting RNA (piRNA)	Homo sapiens	DQ575814	31	TCCGCCTCCCAGGTTCAAGTAATTCCCCTGC
DQ575820P	0.0872094	2.38923	up	3.73244	1.53153	1.97286	0.716315	1.24221	3.86161	6.09351	1.33427	1.17434	2.08598	0.514483	2.58853	2.81558	0.537452	0.475347	1.13614	Piwi-interacting RNA (piRNA)	Homo sapiens	DQ575820	29	TCCGCTAGGTGGAGATGACAAAAATGAAC
DQ575823P	0.0570574	2.32379	up	4.72511	2.35933	2.40143	1.18495	3.89419	6.80365	3.47749	1.88503	3.37872	1.81425	1.74427	3.51053	1.9495	0.952198	1.64688	0.955783	Piwi-interacting RNA (piRNA)	Homo sapiens	DQ575823	29	TCCGCTCTCTGGGGCCATCCACTCCATGC
DQ575867P	0.048361	2.48484	up	5.63393	2.35448	2.52931	1.21615	3.14894	3.7346	10.0182	2.3972	2.85997	1.80626	1.50118	2.54363	3.54312	1.24299	1.45596	0.949511	Piwi-interacting RNA (piRNA)	Homo sapiens	DQ575867	29	TCCGGTGGGCATTTGCTCAGCAGGGTGTC
DQ575894P	0.00301407	1.6242	up	4.50202	3.24988	2.31704	1.61731	5.07292	3.55559	4.87755	3.1916	3.54617	3.01187	2.06958	2.45545	2.42609	1.58746	1.70433	1.56014	Piwi-interacting RNA (piRNA)	Homo sapiens	DQ575894	30	TCCGTGAAGAGCAGTTTGTGTGCTGTCTGT
DQ575902P	0.0396284	2.23745	up	4.01444	2.00807	2.17392	1.01206	4.30294	4.79598	2.94441	1.0376	2.64399	2.34261	1.86856	2.94269	1.7105	0.393554	1.3692	1.27343	Piwi-interacting RNA (piRNA)	Homo sapiens	DQ575902	31	TCCGTGCATGTGTCAGATTGACTGCAGGGCC
DQ575994P	0.0963453	2.04095	up	3.01709	1.31246	1.56908	0.539838	1.06576	2.34995	5.63557	1.50014	1.17434	1.26291	0.413015	1.6134	2.68083	0.659424	0.475347	0.484743	Piwi-interacting RNA (piRNA)	Homo sapiens	DQ575994	31	TCCTAAGTCCCAGTGCCAGCTTCAAAGGCCT
DQ576001P	0.0188967	2.15895	up	13.1561	8.4143	3.94766	2.83733	13.7296	12.9848	12.7538	6.75433	10.9136	7.57496	3.43486	4.50281	3.9053	2.54567	3.19684	2.76949	Piwi-interacting RNA (piRNA)	Homo sapiens	DQ576001	30	TCCTAATAAGGCAGGGCCATCTGTGTAGGT
DQ576052P	0.0663276	2.61797	up	3.55247	1.17488	1.84808	0.459627	1.10324	3.08148	6.4727	1.08738	1.17434	1.26291	0.434097	2.19665	2.91349	0.418792	0.475347	0.484743	Piwi-interacting RNA (piRNA)	Homo sapiens	DQ576052	30	TCCTAGAAGACTGACTCTTTGCTGCTGCCT
DQ576076P	0.0923637	1.974	up	3.03956	1.3738	1.60886	0.62774	1.37873	2.37499	5.36495	1.06938	1.17434	1.87768	0.579476	1.64562	2.60149	0.409502	0.475347	0.998369	Piwi-interacting RNA (piRNA)	Homo sapiens	DQ576076	29	TCCTAGGACGTGGATTTGGTACTAGAGCC
DQ576110P	0.0702132	1.54972	up	2.02605	1.24755	1.12683	0.494814	1.22685	1.92525	2.92604	1.30541	1.17434	1.26291	0.507577	1.17638	1.69652	0.524351	0.475347	0.484743	Piwi-interacting RNA (piRNA)	Homo sapiens	DQ576110	28	TCCTATGACTTGATCTTACCACTACCAC
DQ576121P	0.0282503	1.50993	up	8.05435	6.62811	3.12439	2.52991	12.062	6.32848	5.77258	6.5271	7.59322	5.76403	3.26218	3.3876	2.72337	2.50451	2.70081	2.38441	Piwi-interacting RNA (piRNA)	Homo sapiens	DQ576121	27	TCCTATGTTCAGATGTATAATGGCCCC
DQ576131P	0.0381292	2.14064	up	4.65804	2.53702	2.40952	1.31148	3.615	5.59174	4.76737	2.48602	3.09219	2.03284	1.65247	3.19053	2.38555	1.28854	1.54221	1.10368	Piwi-interacting RNA (piRNA)	Homo sapiens	DQ576131	30	TCCTCAAACAGGGACCCCGAGGATGATGGC
DQ576146P	0.0688511	3.02463	up	20.2184	7.85003	4.35603	2.75927	8.00192	17.5188	35.1343	6.01232	8.59811	8.93965	2.68692	4.98178	5.39939	2.40444	2.8812	2.99217	Piwi-interacting RNA (piRNA)	Homo sapiens	DQ576146	30	TCCTCAATCCTATGCTGCTAACAGTCCCCC
DQ576164P	0.0557655	1.59758	up	3.16854	1.97218	1.66916	0.993264	4.81344	2.51815	2.17404	1.38988	1.93038	2.59628	2.00098	1.77545	1.23103	0.561707	1.0234	1.39468	Piwi-interacting RNA (piRNA)	Homo sapiens	DQ576164	30	TCCTCACTTCCTAGACAGGATGGCGGCCGG
DQ576200P	0.0316704	2.97418	up	4.43961	1.40542	2.22478	0.652294	4.71478	6.32648	2.27757	1.25132	1.53757	1.42736	1.97677	3.38631	1.31127	0.498621	0.760715	0.697546	Piwi-interacting RNA (piRNA)	Homo sapiens	DQ576200	28	TCCTCATTAGTATAGTGGTGAGTATCCC
DQ576227P	0.0554202	1.70167	up	5.54451	4.15469	2.68147	1.91452	4.87158	5.73745	6.0245	3.65776	3.9775	4.82881	2.01462	3.23399	2.79581	1.75022	1.84859	2.14475	Piwi-interacting RNA (piRNA)	Homo sapiens	DQ576227	30	TCCTCCCCATTCTAAGGGACCTCTGATTGC
DQ576233P	0.0361826	2.87187	up	4.6135	1.71435	2.37954	0.857548	2.28972	5.26455	6.28622	1.53809	1.47229	2.13268	1.16998	3.09862	2.87001	0.690407	0.716665	1.16557	Piwi-interacting RNA (piRNA)	Homo sapiens	DQ576233	30	TCCTCCTACAAAGGCGTGTCTGTGGTTCCC
DQ576309P	0.0520758	1.72721	up	14.8029	11.9898	4.11472	3.32628	14.1172	14.3577	15.9338	9.90875	12.454	13.6066	3.4678	4.66056	4.21581	3.0589	3.37251	3.54744	Piwi-interacting RNA (piRNA)	Homo sapiens	DQ576309	29	TCCTGAACGCCATCAGCCCCCGCACCTCC
DQ576326P	0.0863707	1.53553	up	3.74096	2.33434	1.8034	1.18466	6.21853	2.1495	2.85484	1.60366	2.33083	3.06852	2.34965	1.3996	1.66095	0.742742	1.23049	1.58075	Piwi-interacting RNA (piRNA)	Homo sapiens	DQ576326	29	TCCTGAATGATGGGAAATGTGTCCTCTGC
DQ576344P	0.0808994	2.03052	up	3.33036	1.50483	1.74446	0.722615	1.61842	2.41076	5.96188	1.15823	1.81633	1.53993	0.779104	1.67385	2.78044	0.454297	0.946111	0.767439	Piwi-interacting RNA (piRNA)	Homo sapiens	DQ576344	30	TCCTGAGACTGGAATATGGAGCTCATGTGT
DQ576376P	0.0462555	2.03413	up	2.82087	1.19539	1.49419	0.469776	1.6678	2.03187	4.76293	1.14891	1.17434	1.26291	0.814689	1.28345	2.38441	0.449238	0.475347	0.484743	Piwi-interacting RNA (piRNA)	Homo sapiens	DQ576376	30	TCCTGATGAAGAAAGCGCTTAAGTCATGCC
DQ576392P	0.018903	2.37751	up	5.12625	2.43821	2.42821	1.17876	7.74737	3.84374	3.78765	1.4482	2.02232	3.84411	2.64579	2.58191	2.05691	0.607412	1.07424	1.85461	Piwi-interacting RNA (piRNA)	Homo sapiens	DQ576392	30	TCCTGCACCAACCGAAATGCCATCTCCAGC
DQ576428P	0.0117644	1.78457	up	3.34855	2.06941	1.92298	1.08741	3.72707	3.35488	2.96369	1.84411	2.31877	2.04534	1.69327	2.35825	1.71742	0.926042	1.2251	1.11108	Piwi-interacting RNA (piRNA)	Homo sapiens	DQ576428	26	TCCTGCTCTCACTCCTGAAAGCCCCA
DQ576468P	0.0835747	1.69903	up	2.433	1.56071	1.49554	0.730828	1.5584	3.06724	2.67334	2.05414	1.36507	1.26291	0.732711	2.185	1.56891	1.05562	0.652123	0.484743	Piwi-interacting RNA (piRNA)	Homo sapiens	DQ576468	30	TCCTGGCCTTGGGTATCTGGAATTGTCTGC
DQ576478P	0.0794423	1.74897	up	2.2922	1.35299	1.39407	0.587567	1.60832	3.2478	2.02049	1.51788	1.27819	1.26291	0.770511	2.29917	1.11253	0.674084	0.603874	0.484743	Piwi-interacting RNA (piRNA)	Homo sapiens	DQ576478	29	TCCTGGCTCTTGGGCTACTACTTACTTGC
DQ576516P	0.0861554	1.57786	up	265.817	267.3	8.30599	7.64802	256.014	150.818	390.62	309.266	269.627	223.008	7.65103	8.33617	8.93076	7.93131	7.54073	7.47201	Piwi-interacting RNA (piRNA)	Homo sapiens	DQ576516	30	TCCTGGTGCAGATGAAGGGTGCTCAGCAGT
DQ576655P	0.061167	2.66809	up	3.5213	1.20477	1.89024	0.474436	1.13057	3.59175	5.84157	1.17706	1.17434	1.26291	0.449754	2.47656	2.74442	0.463217	0.475347	0.484743	Piwi-interacting RNA (piRNA)	Homo sapiens	DQ576655	31	TCCTTCTGCCTCAAAGCCCTTCCATTGACCC
DQ576695P	0.0429694	1.71673	up	11.3904	9.32256	3.71156	2.9319	12.1639	8.70173	13.3056	7.92121	13.3854	6.66104	3.2822	3.88443	3.96805	2.74664	3.45909	2.58995	Piwi-interacting RNA (piRNA)	Homo sapiens	DQ576695	27	TCCTTGGGAGAGTCAAAGGAAGGTGAC
DQ576727P	0.090473	2.02906	up	2.90378	1.27207	1.52647	0.505663	1.0624	2.31409	5.33486	1.37895	1.17434	1.26291	0.411099	1.57532	2.593	0.556898	0.475347	0.484743	Piwi-interacting RNA (piRNA)	Homo sapiens	DQ576727	29	TCCTTGTTCGATAGCTACGTAACTCTGGG
DQ576735P	0.0598882	1.84035	up	12.283	9.39773	3.84936	2.96938	11.6195	12.5819	12.6474	6.23768	11.3959	10.5597	3.20016	4.4541	3.89382	2.45054	3.24859	3.20901	Piwi-interacting RNA (piRNA)	Homo sapiens	DQ576735	31	TCCTTTCAGCCAAACCTGAGCAAGCACCCCC
DQ576766P	0.0819442	2.47372	up	51.4255	28.0692	5.6795	4.37282	92.5836	42.7198	18.973	17.0322	20.5247	46.6508	6.16924	6.41365	4.45561	3.81441	4.02341	5.28062	Piwi-interacting RNA (piRNA)	Homo sapiens	DQ576766	31	TCGAACTCCTGACCTCAGGTGATCCGCCTGC
DQ576768P	0.0147092	3.02585	up	9.44343	3.39602	3.20679	1.60945	17.0566	6.03435	5.23937	2.87072	2.1218	5.19554	3.75151	3.3175	2.55137	1.45811	1.12961	2.24064	Piwi-interacting RNA (piRNA)	Homo sapiens	DQ576768	29	TCGAACTCCTGACCTCAGGTGATCTGCGC
DQ576769P	0.0311711	1.71582	up	4.31419	2.84993	2.19724	1.41835	6.249	3.27269	3.42088	2.96523	1.77223	3.81232	2.35599	2.30994	1.92581	1.49457	0.914832	1.84564	Piwi-interacting RNA (piRNA)	Homo sapiens	DQ576769	32	TCGAACTCCTGACCTCAGGTGATCTGCGCGCC
DQ576828P	0.0259014	1.9684	up	8.08973	5.3968	3.22515	2.24812	9.04701	8.14657	7.07561	5.02378	4.20355	6.96307	2.84634	3.77911	3.04999	2.16915	1.91923	2.65599	Piwi-interacting RNA (piRNA)	Homo sapiens	DQ576828	32	TCGATCTCCTGACCTCGTGATCGGCCCGTCTC
DQ576894P	0.0619273	2.1283	up	5.13959	2.82053	2.53327	1.44357	2.94232	5.25436	7.22211	2.61495	3.34099	2.50566	1.42825	3.09612	3.07542	1.3464	1.63351	1.35079	Piwi-interacting RNA (piRNA)	Homo sapiens	DQ576894	30	TCGCGTGGGAACGAGAAGACACTCGTGGAG
DQ576898P	0.0662413	1.91288	up	2.44502	1.15055	1.38354	0.447787	1.09242	2.36796	3.87468	1.01439	1.17434	1.26291	0.427845	1.63559	2.08718	0.38327	0.475347	0.484743	Piwi-interacting RNA (piRNA)	Homo sapiens	DQ576898	26	TCGCTAACGAGGACGCCATCCACGGT
DQ576934P	0.0773904	1.82931	up	7.46497	4.6676	2.9447	2.0734	5.64829	4.22406	12.5226	4.56651	5.26747	4.16883	2.21009	2.7481	3.87592	2.03718	2.22878	1.95425	Piwi-interacting RNA (piRNA)	Homo sapiens	DQ576934	30	TCGGAACCTGCAGACACTCGTGGAGGCGGC
DQ576941P	0.0376332	4.24281	up	728.438	203.481	9.33269	7.24767	285.742	293.863	1605.71	164.175	262.186	184.082	7.81582	9.38918	10.7931	6.97926	7.49628	7.26747	Piwi-interacting RNA (piRNA)	Homo sapiens	DQ576941	29	TCGGAACCTGCAGACACTTGTGGAGGAGT
DQ576972P	0.0494324	2.14006	up	4.37455	2.05586	2.15665	1.059	3.22895	2.60727	7.28743	1.58047	1.99012	2.59698	1.52807	1.85542	3.08645	0.724238	1.0574	1.39535	Piwi-interacting RNA (piRNA)	Homo sapiens	DQ576972	30	TCGGAGCCTGCTAGAGCCTGCAGAATGTGG
DQ576976P	0.066573	2.36288	up	3.69448	1.52568	1.96669	0.726151	1.51766	3.30903	6.25675	1.33428	1.78664	1.45612	0.70383	2.33133	2.86493	0.537465	0.925546	0.715443	Piwi-interacting RNA (piRNA)	Homo sapiens	DQ576976	29	TCGGAGGATGTTTGTATCCACTTAGTGTC
DQ576980P	0.0293739	1.8437	up	68.5835	55.3824	6.33184	5.44924	101.09	57.9748	46.6861	58.5682	50.4667	57.1124	6.29234	6.90083	5.80236	5.51225	5.2322	5.60327	Piwi-interacting RNA (piRNA)	Homo sapiens	DQ576980	31	TCGGATACGTGCAAGGTCGCTGAGGCAGTGC
DQ577075P	0.0394411	1.58202	up	5.76624	4.60969	2.69877	2.03701	6.88802	5.40647	5.00423	4.03446	5.98662	3.808	2.48833	3.13961	2.46838	1.87829	2.38844	1.84431	Piwi-interacting RNA (piRNA)	Homo sapiens	DQ577075	30	TCGGTTTCGTCGCCGCTAAGGGGTGGTGGT
DQ577085P	0.0822027	2.29883	up	3.01545	1.30871	1.73748	0.536577	1.08994	4.48261	3.47379	1.4889	1.17434	1.26291	0.426592	2.83912	1.94673	0.649641	0.475347	0.484743	Piwi-interacting RNA (piRNA)	Homo sapiens	DQ577085	29	TCGTATGTCTGCTTTACCAGTCTTTCCCT
DQ577096P	0.0301678	2.73839	up	8.21731	3.64443	3.19169	1.73836	5.3818	7.22901	12.0411	3.81982	4.55602	2.55744	2.14725	3.60234	3.82547	1.80692	2.03046	1.3777	Piwi-interacting RNA (piRNA)	Homo sapiens	DQ577096	26	TCGTCGAGTTCTTCGCCCCCTGGTGT
DQ577101P	0.0815985	2.13398	up	3.30493	1.32874	1.70599	0.61244	1.41707	2.43836	6.05937	1.06413	1.37525	1.54685	0.615525	1.69813	2.80431	0.406891	0.658923	0.771506	Piwi-interacting RNA (piRNA)	Homo sapiens	DQ577101	31	TCGTCTATGATGTGACCAATGAAGAATCCTT
DQ577145P	0.0784431	2.48659	up	59.2273	30.8588	5.84284	4.52867	113.062	43.6184	21.0011	18.6534	24.4136	49.5093	6.47565	6.44253	4.61033	3.93305	4.27317	5.37979	Piwi-interacting RNA (piRNA)	Homo sapiens	DQ577145	30	TCGTGTTAGCCAGGATGGTCTCGATCTCCT
DQ577235P	0.0246199	4.33289	up	9.18473	2.27149	3.28456	1.16923	4.08407	9.55387	13.9163	2.10304	2.90572	1.80572	1.80157	4.02794	4.02416	1.0872	1.47152	0.948959	Piwi-interacting RNA (piRNA)	Homo sapiens	DQ577235	30	TCTACCCCTTGGCCTACATTTTCTCCTTGC
DQ577240P	0.00498778	3.07671	up	6.22389	2.17216	2.73086	1.10947	9.07278	5.35798	4.24092	1.52007	2.28941	2.707	2.84991	3.12532	2.21733	0.675913	1.20873	1.44376	Piwi-interacting RNA (piRNA)	Homo sapiens	DQ577240	26	TCTACCTGGATGGATGGTCTTTGGGC
DQ577257P	0.0418701	2.66327	up	13.5028	6.29089	3.86777	2.45457	8.08047	11.3374	21.0905	4.88741	7.68054	6.30471	2.6988	4.28695	4.61756	2.13154	2.71996	2.51221	Piwi-interacting RNA (piRNA)	Homo sapiens	DQ577257	32	TCTACTCACCACCCTGCTTGTTGGCAGCCCCC
DQ577269P	0.0757447	1.67648	up	31.5961	28.0806	5.24599	4.50055	34.0649	33.3673	27.3562	33.6972	23.7975	26.747	4.70997	6.00842	5.01957	4.76791	4.23006	4.5037	Piwi-interacting RNA (piRNA)	Homo sapiens	DQ577269	30	TCTAGACAGAGGTACAGGCGCATGGCAGGG
DQ577330P	0.0405113	2.11938	up	3.0774	1.30503	1.65815	0.574505	1.87738	2.26003	5.09477	1.1687	1.17434	1.57204	0.949315	1.52014	2.50499	0.459469	0.475347	0.788698	Piwi-interacting RNA (piRNA)	Homo sapiens	DQ577330	32	TCTATCCTGAGAACCCTCCCTATGCCACACCT
DQ577378P	0.0518798	5.09723	up	13.0936	2.11673	3.45554	1.10582	2.55817	10.1169	26.6056	2.56433	2.03278	1.7531	1.28696	4.10453	4.97512	1.32333	1.08141	0.912735	Piwi-interacting RNA (piRNA)	Homo sapiens	DQ577378	27	TCTCACTCAGATAGGGACACTGAGGTC
DQ577439P	0.0856429	2.10238	up	2.98354	1.1911	1.53956	0.467536	1.10517	2.25849	5.58696	1.13605	1.17434	1.26291	0.435187	1.51838	2.66512	0.442517	0.475347	0.484743	Piwi-interacting RNA (piRNA)	Homo sapiens	DQ577439	30	TCTCAGTGGACACACTGACCTTTGACTTGC
DQ577497P	0.0842476	1.62407	up	7.1615	5.87548	3.03465	2.33503	6.58185	6.20436	8.69828	3.72162	7.37991	6.5249	2.42388	3.35433	3.32573	1.77136	2.66921	2.56452	Piwi-interacting RNA (piRNA)	Homo sapiens	DQ577497	31	TCTCCATACCCCAGAGCCGGGTGCCCAGTTC
DQ577514P	0.054376	2.51997	up	3.92315	1.62585	2.14091	0.8075	2.44404	6.05033	3.27507	1.10544	1.74324	2.02887	1.23962	3.3207	1.86241	0.427173	0.895077	1.10025	Piwi-interacting RNA (piRNA)	Homo sapiens	DQ577514	29	TCTCCCCCGGTGGACCTAGCATGCTGGGC
DQ577526P	0.0677789	2.12616	up	2.72122	1.17876	1.54969	0.461437	1.02968	2.77278	4.3612	1.09904	1.17434	1.26291	0.393617	1.99492	2.26053	0.424221	0.475347	0.484743	Piwi-interacting RNA (piRNA)	Homo sapiens	DQ577526	28	TCTCCTAAGTCTGATCAAGCAGCCGTGC
DQ577592P	0.0881126	1.88357	up	2.59879	1.17551	1.40034	0.486871	1.0358	2.23548	4.52509	1.05876	1.20486	1.26291	0.39672	1.49278	2.31153	0.404138	0.571733	0.484743	Piwi-interacting RNA (piRNA)	Homo sapiens	DQ577592	31	TCTCTCCTGATCTCAGCAGAGAGGGTACCTA
DQ577621P	0.0427195	2.36746	up	5.48134	2.68812	2.55118	1.30784	4.10151	3.70377	8.63875	1.4862	3.38088	3.19728	1.80789	2.52816	3.3175	0.647161	1.64819	1.62819	Piwi-interacting RNA (piRNA)	Homo sapiens	DQ577621	30	TCTCTGCCCTCCACAGACCTCCGTGCTGCC
DQ577709P	0.0755808	2.00992	up	11406.9	10875.9	13.7265	12.7193	9333.16	8436.22	16451.2	10215.5	17877	4535.09	12.9161	14.1948	14.0685	12.9608	13.2538	11.9434	Piwi-interacting RNA (piRNA)	Homo sapiens	DQ577709	28	TCTGAATGCAGGGCAGGGAGCCTCAGAT
DQ577750P	0.0580001	1.7072	up	370.195	347.376	8.81142	8.03978	582.251	276.203	252.133	399.638	267.438	375.054	8.93076	9.24198	8.26151	8.31712	7.53035	8.27188	Piwi-interacting RNA (piRNA)	Homo sapiens	DQ577750	30	TCTGAGACGAGTCAAGGTAACAGAGGCAGC
DQ577787P	0.0333421	1.83145	up	9.8609	7.21981	3.50227	2.62928	10.1521	8.23573	11.1949	4.94678	8.33236	8.3803	3.00403	3.80117	3.70161	2.14545	2.83602	2.90638	Piwi-interacting RNA (piRNA)	Homo sapiens	DQ577787	29	TCTGAGTGCCCCCCAAACCCAGCAGTCAT
DQ577810P	0.0177947	3.01182	up	76.7363	38.584	6.47798	4.88735	74.8093	45.7708	109.629	24.9035	35.5309	55.3176	5.82909	6.51511	7.08974	4.32939	4.78054	5.55211	Piwi-interacting RNA (piRNA)	Homo sapiens	DQ577810	30	TCTGATGATCTACAGTGATGACCTAGGGGT
DQ577914P	0.0617333	1.876	up	7.01951	4.48921	2.87122	1.96356	10.9105	5.91368	4.23439	2.86789	4.01211	6.58763	3.11517	3.28471	2.21377	1.45656	1.85896	2.57516	Piwi-interacting RNA (piRNA)	Homo sapiens	DQ577914	31	TCTGCCGGTCTTCGTCTGCGGTGGCCCGAAA
DQ578014P	0.0288695	2.58235	up	568.565	346.873	9.37754	8.00885	440.822	328.841	936.034	279.325	466.314	294.979	8.44437	9.56824	10.12	7.7777	8.32108	7.92776	Piwi-interacting RNA (piRNA)	Homo sapiens	DQ578014	27	TCTGGAGTGAGTGATTCTTAGGGGAGC
DQ578038P	0.0435441	1.65699	up	13.5744	11.3271	3.99232	3.26376	13.9018	13.2813	13.5401	10.352	11.6119	12.0173	3.44833	4.53711	3.99151	3.12993	3.27453	3.38681	Piwi-interacting RNA (piRNA)	Homo sapiens	DQ578038	29	TCTGGCCCCCCATCCACCTCACTGAGAGC
DQ578059P	0.0869618	3.52815	up	32.2217	10.7587	4.93572	3.1168	8.8707	30.15	57.6443	7.45609	15.9454	8.8747	2.82468	5.86596	6.11651	2.668	3.69996	2.98245	Piwi-interacting RNA (piRNA)	Homo sapiens	DQ578059	30	TCTGGGCAACAAGAGCAAAACACAGTCTTA
DQ578144P	0.0815359	3.9608	up	7.9526	1.17734	2.44659	0.460795	1.12775	3.47566	19.2544	1.09478	1.17434	1.26291	0.447671	2.41476	4.47733	0.422296	0.475347	0.484743	Piwi-interacting RNA (piRNA)	Homo sapiens	DQ578144	30	TCTGTCTAATGTTGACAGTAGGGTGTTAAA
DQ578175P	0.0775723	1.96088	up	2.75548	1.16741	1.42731	0.455802	1.29054	2.04677	4.92915	1.06497	1.17434	1.26291	0.53596	1.30057	2.44539	0.407315	0.475347	0.484743	Piwi-interacting RNA (piRNA)	Homo sapiens	DQ578175	31	TCTGTGCCTTGCTTATATCACTTAGCATAAT
DQ578210P	0.0657269	2.20013	up	3.03722	1.25487	1.6357	0.498114	1.24835	2.56186	5.30145	1.32737	1.17434	1.26291	0.517495	1.81295	2.57666	0.534252	0.475347	0.484743	Piwi-interacting RNA (piRNA)	Homo sapiens	DQ578210	31	TCTTAAGCTGCAAAGGTAACTAACTACTCTC
DQ578265P	0.0174325	1.66943	up	2.60768	1.42156	1.4	0.660641	3.13335	1.76089	2.92881	1.76565	1.17434	1.32468	1.49587	1.00526	1.69885	0.869352	0.475347	0.637222	Piwi-interacting RNA (piRNA)	Homo sapiens	DQ578265	30	TCTTCCATGATCTGTTCTTGTTGTATCTCT
DQ578296P	0.0965134	1.94496	up	2.59239	1.33688	1.5189	0.559159	1.77497	4.19892	1.80327	1.57338	1.17434	1.26291	0.884729	2.73614	0.935818	0.717387	0.475347	0.484743	Piwi-interacting RNA (piRNA)	Homo sapiens	DQ578296	27	TCTTCTCGGAGCTGCTGTCCAACCTGT
DQ578344P	0.0445767	1.79255	up	472.032	421.256	9.17073	8.32871	750.832	367.553	297.712	432.329	380.9	450.537	9.2913	9.70779	8.5131	8.41742	8.05562	8.5131	Piwi-interacting RNA (piRNA)	Homo sapiens	DQ578344	29	TCTTGCAATAGGCATAAAAGGGAAAGAGA
DQ578488P	0.0809067	2.23417	up	143.459	97.0726	7.34731	6.18758	89.8542	107.137	233.387	109.556	120.634	61.0281	6.10907	7.7777	8.15517	6.41551	6.46099	5.68623	Piwi-interacting RNA (piRNA)	Homo sapiens	DQ578488	30	TGAAAACGTAATGGAACACGGGGAGGTGTC
DQ578596P	0.034054	2.11702	up	64.945	37.2742	6.00066	4.91863	128.701	35.5735	30.5602	34.8975	36.7878	40.1375	6.66844	6.12764	5.2059	4.82699	4.83298	5.09592	Piwi-interacting RNA (piRNA)	Homo sapiens	DQ578596	27	TGAAAGAGTGTGTGTTGTGGGTTATGA
DQ578601P	0.0781475	2.01799	up	2.73495	1.1796	1.47472	0.461804	1.0484	2.35811	4.79834	1.10156	1.17434	1.26291	0.40338	1.62137	2.39942	0.425322	0.475347	0.484743	Piwi-interacting RNA (piRNA)	Homo sapiens	DQ578601	30	TGAAAGATGGAGCAAAAGTGCTGAAGCTTA
DQ578621P	0.0901901	1.51415	up	9.25249	7.6117	3.30528	2.70677	9.52211	5.1201	13.1152	7.96154	5.90995	8.96361	2.91617	3.0565	3.94317	2.75334	2.37146	2.9955	Piwi-interacting RNA (piRNA)	Homo sapiens	DQ578621	30	TGAAAGGAATGTAGTAGGAGAAACCAGTGC
DQ578643P	0.0959359	1.84922	up	3.27934	1.87094	1.84345	0.956536	1.65613	3.13955	5.04234	2.56649	1.21253	1.8338	0.808458	2.23778	2.48411	1.32452	0.574439	0.970649	Piwi-interacting RNA (piRNA)	Homo sapiens	DQ578643	30	TGAAAGTATTCAGATGAGATAATAGTGCTG
DQ578676P	0.0721166	2.05045	up	2.77687	1.18958	1.50271	0.466768	1.12175	2.39127	4.8176	1.1315	1.17434	1.26291	0.444003	1.65856	2.40557	0.440214	0.475347	0.484743	Piwi-interacting RNA (piRNA)	Homo sapiens	DQ578676	31	TGAAATGAGGCCATGCTCCCAAGAGCACTGA
DQ578692P	0.0313575	1.68078	up	14.7789	11.9599	4.05512	3.30599	15.8349	10.329	18.1726	12.1019	15.0762	8.70161	3.63901	4.13689	4.38946	3.34967	3.61565	2.95266	Piwi-interacting RNA (piRNA)	Homo sapiens	DQ578692	27	TGAAATGGGAGGCTTGGTTTAATCGGC
DQ578873P	0.0713968	2.46815	up	3.48007	1.24245	1.79569	0.492261	1.15582	2.78435	6.50005	1.2901	1.17434	1.26291	0.465947	2.00098	2.92014	0.516693	0.475347	0.484743	Piwi-interacting RNA (piRNA)	Homo sapiens	DQ578873	30	TGAACTCTTAAGCCTTGTTCCTTGTTCCCA
DQ578955P	0.0981521	1.60017	up	4.02118	3.20513	2.1589	1.48067	4.72448	3.45787	3.88118	1.49462	3.76279	4.35799	1.97884	2.40865	2.08921	0.65484	1.77612	2.01106	Piwi-interacting RNA (piRNA)	Homo sapiens	DQ578955	30	TGAAGACAGATGCAAGGGCCTTTACACCAC
DQ578961P	0.089037	1.56039	up	61.4244	60.3801	6.16703	5.52512	60.8721	39.6182	83.7829	57.1089	80.8923	43.1389	5.53921	6.28756	6.67433	5.46403	5.91408	5.19726	Piwi-interacting RNA (piRNA)	Homo sapiens	DQ578961	30	TGAAGACGGGTTGTATACTGGAGTGGAGAT
DQ578976P	0.0562655	1.6228	up	31.9838	27.829	5.20282	4.50434	43.4547	29.3439	23.1527	28.1522	24.5933	30.7415	5.03688	5.82208	4.7495	4.51261	4.28173	4.71868	Piwi-interacting RNA (piRNA)	Homo sapiens	DQ578976	29	TGAAGAGAGCAGTGTGACATTCTGGATGC
DQ579090P	0.044533	2.15198	up	3.73102	1.79844	1.99474	0.889075	2.47969	2.70726	6.00611	1.44898	1.51192	2.43442	1.25608	1.93578	2.79237	0.60886	0.742253	1.31611	Piwi-interacting RNA (piRNA)	Homo sapiens	DQ579090	31	TGAAGGCTGCACATTTGGAAGGAATCCGCTC
DQ579104P	0.0176735	2.60854	up	336.379	216.15	8.73745	7.35421	451.051	316.673	241.412	225.22	180.547	242.685	8.4784	9.51652	8.21741	7.45038	6.97672	7.63551	Piwi-interacting RNA (piRNA)	Homo sapiens	DQ579104	29	TGAAGGTATCTGAGATTGCAGGGAAAGAA
DQ579173P	0.0740911	1.9097	up	2.74377	1.2548	1.43142	0.498077	1.39887	2.05298	4.77946	1.32717	1.17434	1.26291	0.597249	1.30631	2.39072	0.534141	0.475347	0.484743	Piwi-interacting RNA (piRNA)	Homo sapiens	DQ579173	27	TGAATCAAATGCCTCATCCTGGTTTGC
DQ579201P	0.0844945	2.04172	up	6.0929	3.83686	2.80344	1.77365	4.3224	7.95798	5.99832	2.78495	3.12452	5.60113	1.87242	3.74796	2.78992	1.41898	1.55311	2.34885	Piwi-interacting RNA (piRNA)	Homo sapiens	DQ579201	30	TGAATGAAACCAACTCCCCGCTCTTCATCC
DQ579231P	0.0653389	1.57069	up	12.4555	9.39307	3.6595	3.0081	21.9585	8.54408	6.86388	8.5814	10.0736	9.52418	4.11831	3.85497	3.0052	2.86586	3.08984	3.06861	Piwi-interacting RNA (piRNA)	Homo sapiens	DQ579231	28	TGAATGGATGAGTGGGTGGATGACAGCA
DQ579233P	0.0537264	2.30893	up	12.9583	6.80632	3.77538	2.56815	8.2912	8.96763	21.616	5.65916	6.73237	8.02742	2.73023	3.93534	4.66056	2.3174	2.53771	2.84936	Piwi-interacting RNA (piRNA)	Homo sapiens	DQ579233	27	TGAATGGATGATGGGGTGGTCCCCCCT
DQ579247P	0.0811111	2.04854	up	3.89236	2.10678	2.13618	1.10158	2.51342	5.88335	3.2803	2.49742	2.08383	1.7391	1.26957	3.27314	1.86583	1.29368	1.10867	0.9024	Piwi-interacting RNA (piRNA)	Homo sapiens	DQ579247	30	TGAATGGTGCTGATATAGTCCCCCTGTTTC
DQ579349P	0.0958833	2.14189	up	3.1279	1.45025	1.79242	0.693539	1.44913	4.95267	2.98189	1.07556	1.86482	1.41037	0.648553	3.00457	1.72414	0.412811	0.980768	0.687037	Piwi-interacting RNA (piRNA)	Homo sapiens	DQ579349	30	TGACAATGCATCCCCTGCTTTCACATGCTC
DQ579369P	0.0584074	1.9801	up	9.62031	5.79832	3.25272	2.26714	15.3784	4.16817	9.31441	2.8362	7.04007	7.51869	3.59585	2.72629	3.43602	1.44119	2.59968	2.76056	Piwi-interacting RNA (piRNA)	Homo sapiens	DQ579369	31	TGACACACACATATCAGCAGGGAAGCTGGAA
DQ579600P	0.0105343	1.65922	up	9.39516	7.30123	3.3847	2.65419	12.0648	6.2618	9.85892	8.51196	5.51681	7.8749	3.26322	3.36715	3.52372	2.85489	2.28862	2.81906	Piwi-interacting RNA (piRNA)	Homo sapiens	DQ579600	29	TGACATGGAAAAGCATCCAGGACTGTGTA
DQ579672P	0.0808567	2.54553	up	7.2995	4.53814	3.07913	1.73117	6.43781	6.96145	8.49925	1.29418	3.57697	8.74327	2.3958	3.54814	3.29346	0.518657	1.71551	2.95934	Piwi-interacting RNA (piRNA)	Homo sapiens	DQ579672	31	TGACCACCACCATCAGGGCAACTTCTCCGGT
DQ579681P	0.0933765	1.61676	up	616.69	647.357	9.61993	8.92682	947.031	488.651	414.388	744.423	473.022	724.625	9.70779	10.12	9.03201	9.14625	8.33617	9.29806	Piwi-interacting RNA (piRNA)	Homo sapiens	DQ579681	30	TGACCACTGGCTCCCAGGGAAGGGGTGAGG
DQ579688P	0.0762594	1.56895	up	14.7157	12.6968	4.07925	3.42944	12.7497	12.3788	19.0187	13.3936	12.6591	12.0378	3.34643	4.42937	4.46193	3.50338	3.39443	3.39052	Piwi-interacting RNA (piRNA)	Homo sapiens	DQ579688	30	TGACCAGACCCCTGAGCGGTGGTGTTCAGA
DQ579738P	0.038589	1.50929	up	1.90181	1.16269	1.04729	0.453421	1.3682	1.90372	2.4335	1.05083	1.17434	1.26291	0.571919	1.15301	1.41693	0.400174	0.475347	0.484743	Piwi-interacting RNA (piRNA)	Homo sapiens	DQ579738	30	TGACCCCAGATAGCTTGCAGTCTCTCCAGT
DQ579778P	0.0513454	2.00839	up	6.31565	3.95682	2.86687	1.86083	5.02881	7.72182	6.19632	3.87196	4.39435	3.60414	2.05627	3.69531	2.84902	1.8258	1.98008	1.77661	Piwi-interacting RNA (piRNA)	Homo sapiens	DQ579778	26	TGACCTCGTCCTTACTAAGTCCCCAC
DQ579782P	0.0683817	2.18466	up	2.89636	1.17924	1.58906	0.461646	1.07725	2.66013	4.95171	1.10046	1.17434	1.26291	0.418975	1.89649	2.45171	0.424848	0.475347	0.484743	Piwi-interacting RNA (piRNA)	Homo sapiens	DQ579782	30	TGACCTGAAATGGTACAACAACCGGGTGAG
DQ579925P	0.0415482	2.86948	up	3.87396	1.35584	2.0966	0.575807	1.66933	4.86885	5.08369	1.63028	1.17434	1.26291	0.815871	2.97328	2.50064	0.767332	0.475347	0.484743	Piwi-interacting RNA (piRNA)	Homo sapiens	DQ579925	28	TGACTCCAGACTTTGGGTGCTGACAAGC
DQ580014P	0.0775258	1.77386	up	2.63264	1.44257	1.51705	0.690161	1.45928	2.53069	3.90797	1.15412	1.24689	1.92669	0.657625	1.78889	2.10465	0.452364	0.588496	1.02962	Piwi-interacting RNA (piRNA)	Homo sapiens	DQ580014	29	TGACTTAAAAGGGTGATGGGTTACACATT
DQ580025P	0.0300142	2.28046	up	4.00375	1.83576	2.12173	0.932406	2.88072	2.94891	6.18161	2.4698	1.30482	1.73267	1.40651	2.11497	2.84371	1.28201	0.617958	0.89725	Piwi-interacting RNA (piRNA)	Homo sapiens	DQ580025	30	TGACTTCCCAGCGGGGATTCCTGAATGTGT
DQ580106P	0.0153505	3.0445	up	4436.37	2379.02	12.3582	10.752	4049.38	2108.2	7151.53	1727.16	3954.43	1455.46	11.809	12.2293	13.0362	10.4474	11.418	10.3906	Piwi-interacting RNA (piRNA)	Homo sapiens	DQ580106	27	TGAGAACCAATGGGAAGGAGCCTGAGC
DQ580108P	0.0242788	1.66101	up	21.9013	18.1875	4.642	3.90994	30.0024	19.1834	16.5182	16.5565	18.9971	19.0089	4.5461	5.12001	4.25989	3.79432	3.91832	4.01718	Piwi-interacting RNA (piRNA)	Homo sapiens	DQ580108	31	TGAGAACGACCCCACACCCCGCACTTAGTTT
DQ580111P	0.0669601	2.37464	up	119.848	71.975	7.03597	5.78826	73.7034	78.6265	207.214	76.6368	87.6543	51.6338	5.80236	7.35331	7.95222	5.91041	6.01878	5.43558	Piwi-interacting RNA (piRNA)	Homo sapiens	DQ580111	30	TGAGAACTACCTCACTATCCGGGGAGCAGC
DQ580267P	0.0328133	2.45105	up	4.17077	1.50265	2.00341	0.710009	3.60255	2.11737	6.7924	1.74908	1.17434	1.58455	1.64958	1.37003	2.99061	0.858202	0.475347	0.796478	Piwi-interacting RNA (piRNA)	Homo sapiens	DQ580267	30	TGAGACCCTTTAAGTTGTGAGATAGTGCTG
DQ580334P	0.0213036	2.17983	up	3.63806	1.86336	2.07303	0.948822	3.09868	4.17478	3.64071	1.57776	2.19512	1.81719	1.48264	2.72782	2.00864	0.72158	1.16607	0.958816	Piwi-interacting RNA (piRNA)	Homo sapiens	DQ580334	29	TGAGAGATTTCTCTATTCCTTGCCTCCCC
DQ580346P	0.0102711	1.52508	up	18.7189	17.1375	4.42451	3.81563	23.606	14.5293	18.0213	14.6655	19.4842	17.2628	4.21834	4.67878	4.37643	3.63391	3.93863	3.87434	Piwi-interacting RNA (piRNA)	Homo sapiens	DQ580346	31	TGAGAGCCTCCCCTGCCCCTGCCTGCCCACC
DQ580404P	0.0558744	2.18016	up	3.00782	1.25066	1.62067	0.496235	1.41598	2.46688	5.14059	1.31472	1.17434	1.26291	0.614464	1.72753	2.52002	0.528614	0.475347	0.484743	Piwi-interacting RNA (piRNA)	Homo sapiens	DQ580404	30	TGAGAGTCTGAAATCCTGGAATTTCTCCCA
DQ580430P	0.0399208	3.53956	up	68.9277	24.6406	6.13714	4.31357	33.8646	42.0148	130.904	20.6909	29.8265	23.4042	4.6987	6.3807	7.33201	4.08756	4.5443	4.30883	Piwi-interacting RNA (piRNA)	Homo sapiens	DQ580430	30	TGAGATCAAGAGCCACAGAAAGAAGGGGAA
DQ580456P	0.0807062	1.93856	up	2.8052	1.19499	1.42457	0.469588	1.45143	1.87083	5.09332	1.14772	1.17434	1.26291	0.65068	1.11854	2.50451	0.448675	0.475347	0.484743	Piwi-interacting RNA (piRNA)	Homo sapiens	DQ580456	30	TGAGATGCCATACACCTGGAAGAACAGGTT
DQ580462P	0.0126367	2.01753	up	128.77	102.477	7.3091	6.29651	147.873	86.9304	151.507	131.637	99.9166	75.8765	6.87726	7.49628	7.55376	6.67159	6.1944	6.02353	Piwi-interacting RNA (piRNA)	Homo sapiens	DQ580462	31	TGAGATGCCTGGAAGAGAGATTCTGATTGGC
DQ580465P	0.0417997	1.5312	up	74.472	75.1421	6.49316	5.8785	91.9378	61.1682	70.31	84.2469	70.0303	71.1493	6.14238	6.96994	6.36716	6.05119	5.69154	5.89277	Piwi-interacting RNA (piRNA)	Homo sapiens	DQ580465	26	TGAGATGCTGAAGAAGGGGTGGGATG
DQ580481P	0.0512042	3.4904	up	7.72598	1.99318	2.82421	1.02082	2.65797	4.79683	15.7231	1.63553	1.73498	2.60902	1.32663	2.94368	4.20232	0.77216	0.88918	1.40111	Piwi-interacting RNA (piRNA)	Homo sapiens	DQ580481	26	TGAGATGTGCTTTTGTTCAGAACCCC
DQ580510P	0.0875443	2.53135	up	3.68258	1.20512	1.81447	0.474567	3.51409	6.0133	1.52036	1.17812	1.17434	1.26291	1.6208	3.31112	0.511489	0.46361	0.475347	0.484743	Piwi-interacting RNA (piRNA)	Homo sapiens	DQ580510	27	TGAGCAAAATCCCAGTGAGCACTGATG
DQ580593P	0.0788302	1.53852	up	8.74999	7.67715	3.33629	2.71474	9.8326	9.166	7.25137	8.87784	8.40052	5.7531	2.96338	3.96544	3.08005	2.91461	2.84835	2.38126	Piwi-interacting RNA (piRNA)	Homo sapiens	DQ580593	32	TGAGCAGGGATTTCTGTCACTTGCGGCAGAAA
DQ580608P	0.09178	1.92661	up	9.14561	5.46023	3.22771	2.28165	5.67311	5.77117	15.9926	4.83518	5.33938	6.20613	2.21733	3.24321	4.22259	2.11155	2.24847	2.48492	Piwi-interacting RNA (piRNA)	Homo sapiens	DQ580608	29	TGAGCAGTTAGGGTTCTCAGAAGGGCCTC
DQ580637P	0.0733764	2.10382	up	2.99365	1.17166	1.53102	0.458009	1.38279	2.124	5.47417	1.07773	1.17434	1.26291	0.583286	1.37678	2.633	0.413937	0.475347	0.484743	Piwi-interacting RNA (piRNA)	Homo sapiens	DQ580637	26	TGAGCCAAGATTGCGCCACTGCATTC
DQ580661P	0.0193933	2.34483	up	7.7738	3.94963	3.07024	1.84076	6.92094	4.8347	11.5657	3.08601	3.98998	4.7729	2.49279	2.95934	3.75858	1.54507	1.85206	2.12514	Piwi-interacting RNA (piRNA)	Homo sapiens	DQ580661	30	TGAGCCGAGATGGCAGCAGTACAGTCCAGC
DQ580665P	0.0418182	2.2176	up	8.58395	4.94138	3.27752	2.12852	6.30924	7.45361	11.989	4.64802	3.86156	6.31457	2.3698	3.64317	3.81959	2.06117	1.80931	2.51507	Piwi-interacting RNA (piRNA)	Homo sapiens	DQ580665	26	TGAGCCGCTCTAGAGGAGACCCCTGC
DQ580684P	0.0591043	1.55554	up	4.4548	3.53991	2.3397	1.70228	4.61957	4.34377	4.40106	3.34315	2.65971	4.61686	1.9528	2.79476	2.27153	1.64522	1.37529	2.08632	Piwi-interacting RNA (piRNA)	Homo sapiens	DQ580684	27	TGAGCGAAGACTGTGTGCCTAACCCCA
DQ580692P	0.0346232	1.69805	up	2713.48	2640.88	11.7954	11.0315	2776.29	2014.17	3349.97	2029.06	2808.37	3085.22	11.3604	12.1728	11.853	10.7469	10.9297	11.418	Piwi-interacting RNA (piRNA)	Homo sapiens	DQ580692	31	TGAGCGGTGGTGTTCAGAGTCCCCTACCAAT
DQ580701P	0.0921752	2.4641	up	44.3405	21.5395	5.3802	4.07913	80.803	39.2383	12.9803	13.8759	19.3884	31.3544	5.94903	6.26501	3.92655	3.55744	3.93486	4.7451	Piwi-interacting RNA (piRNA)	Homo sapiens	DQ580701	30	TGAGCTAGACACAGGGTGCTGATTGGTGTG
DQ580769P	0.0933211	1.78162	up	4.10428	2.97299	2.23142	1.39823	4.03247	4.62808	3.65231	1.45199	3.41123	4.05575	1.7876	2.89384	2.01283	0.612584	1.65986	1.92224	Piwi-interacting RNA (piRNA)	Homo sapiens	DQ580769	26	TGAGCTTGATGCAGGACGGGTCCAGC
DQ580781P	0.0636921	2.57211	up	3.82554	1.45791	2.05428	0.691324	1.48307	4.81108	5.18247	1.14643	1.74517	1.48214	0.679008	2.94959	2.53423	0.448149	0.896319	0.729504	Piwi-interacting RNA (piRNA)	Homo sapiens	DQ580781	30	TGAGGAAAAGGTGGCCCATCTGGATGGATA
DQ580798P	0.0826531	1.59979	up	45.5894	44.4897	5.69748	5.0196	62.5305	27.0918	47.1461	24.7596	69.7918	38.9176	5.58181	5.69558	5.81506	4.3232	5.6879	5.0477	Piwi-interacting RNA (piRNA)	Homo sapiens	DQ580798	30	TGAGGAAATGGAGGCTCAGAGAGGCTGGGA
DQ580801P	0.03456	1.74786	up	676.587	634.527	9.66348	8.85789	1110.31	375.433	544.014	823.079	492.185	588.317	9.90381	9.73902	9.34762	9.35723	8.38215	8.83429	Piwi-interacting RNA (piRNA)	Homo sapiens	DQ580801	26	TGAGGAAGAGGGAGCCATGTGGGTAC
DQ580850P	0.032459	1.50166	up	82.8484	81.6899	6.60753	6.02098	121.706	60.7892	66.0499	83.6849	74.9511	86.4336	6.57358	6.96756	6.28145	6.04472	5.80236	6.21585	Piwi-interacting RNA (piRNA)	Homo sapiens	DQ580850	30	TGAGGAGAGTGAGGGTCACCCTGTAGGCCA
DQ580927P	0.0669427	2.00968	up	85.8468	70.7432	6.72326	5.71629	94.5411	91.519	71.4803	106.064	52.9632	53.2023	6.20995	7.56921	6.39062	6.36067	5.30491	5.4833	Piwi-interacting RNA (piRNA)	Homo sapiens	DQ580927	26	TGAGGCCCCGGGTTCGATCCCCGGCA
DQ580930P	0.015783	1.68124	up	22.4979	18.9045	4.70342	3.95389	28.343	18.2738	20.8769	15.4609	19.2366	22.0159	4.46518	5.04577	4.59931	3.70699	3.92879	4.2259	Piwi-interacting RNA (piRNA)	Homo sapiens	DQ580930	26	TGAGGCCGCTGAAGGGCACCGGATGC
DQ580941P	0.0612771	1.75183	up	13.1597	10.5618	3.94782	3.13896	12.4729	12.4936	14.5125	14.6195	9.18285	7.88296	3.3207	4.44383	4.07892	3.63041	2.96585	2.82061	Piwi-interacting RNA (piRNA)	Homo sapiens	DQ580941	26	TGAGGCGGGCGCCATGCAGACGGGCA
DQ581012P	0.044523	2.31142	up	138.499	86.3876	7.29225	6.08347	99.5468	87.3403	228.609	94.8662	89.7394	74.5573	6.27626	7.49942	8.10108	6.205	6.05775	5.98766	Piwi-interacting RNA (piRNA)	Homo sapiens	DQ581012	28	TGAGGGTTCGAGTCCCTTCGTGGTCGCC
DQ581030P	0.0790354	1.86031	up	4.23295	2.15496	1.95464	1.0591	7.75973	2.84269	2.09642	2.50591	2.69607	1.26291	2.64837	2.04397	1.17159	1.29916	1.39339	0.484743	Piwi-interacting RNA (piRNA)	Homo sapiens	DQ581030	30	TGAGGTAGGTGTTCTTCCCTTTTCTGGTGT
DQ581035P	0.0762818	2.32589	up	540.696	399.775	9.28988	8.0721	354.92	345.667	921.502	281.396	674.431	243.499	8.13416	9.64845	10.087	7.78933	8.7796	7.64737	Piwi-interacting RNA (piRNA)	Homo sapiens	DQ581035	29	TGAGGTATCTGTAGAAGTGAGGGAGGAGC
DQ581053P	0.0642169	1.99044	up	3.09061	1.60723	1.74641	0.753329	1.6165	2.88937	4.76597	1.57905	1.97973	1.26291	0.777473	2.07656	2.38521	0.72279	1.05246	0.484743	Piwi-interacting RNA (piRNA)	Homo sapiens	DQ581053	27	TGAGGTGAAAAGCTAAGCTAGGGCATG
DQ581084P	0.0457737	1.791	up	8.82058	6.58149	3.34786	2.50709	9.4087	9.69871	7.35434	8.03358	6.35642	5.35448	2.90011	4.04484	3.09862	2.76789	2.46987	2.28351	Piwi-interacting RNA (piRNA)	Homo sapiens	DQ581084	27	TGAGGTGCATACCCTTTGTTTGGCGGA
DQ581126P	0.0626516	1.64313	up	91.4064	79.8382	6.68182	5.96537	154.685	62.9246	56.6093	69.665	70.8592	98.9903	6.92996	7.0216	6.09391	5.77489	5.7094	6.41182	Piwi-interacting RNA (piRNA)	Homo sapiens	DQ581126	26	TGAGGTTGTCGTGCTTTGGAAAGATG
DQ581127P	0.0410487	3.65329	up	6.2134	1.35865	2.50026	0.631058	2.17428	3.58434	12.8816	1.49002	1.20051	1.38541	1.1142	2.47094	3.91563	0.650738	0.570294	0.67214	Piwi-interacting RNA (piRNA)	Homo sapiens	DQ581127	31	TGAGGTTTATTTGACATTGTTCTCCCCAGAC
DQ581213P	0.0104108	1.90154	up	12.4233	7.84549	3.69079	2.76362	21.0223	8.16799	8.07959	7.79451	8.65926	7.08271	4.05391	3.78559	3.23287	2.72479	2.89214	2.67393	Piwi-interacting RNA (piRNA)	Homo sapiens	DQ581213	31	TGAGTGACTGACTGACGAGAGGTCACAGTGT
DQ581223P	0.0710328	2.0782	up	2.8479	1.23722	1.54511	0.489777	1.1541	2.46857	4.92103	1.27442	1.17434	1.26291	0.464596	1.72852	2.44221	0.509242	0.475347	0.484743	Piwi-interacting RNA (piRNA)	Homo sapiens	DQ581223	26	TGAGTGCAAATGGAACCAACAGGTTT
DQ581262P	0.0342968	3.72816	up	5.25132	1.29308	2.44078	0.542322	1.82683	5.12448	8.80265	1.35149	1.26485	1.26291	0.916986	3.05842	3.34695	0.545477	0.596747	0.484743	Piwi-interacting RNA (piRNA)	Homo sapiens	DQ581262	30	TGAGTGTCAAACCCAGTACTACCCCACAGA
DQ581273P	0.0631835	2.19213	up	3.44955	1.51251	1.85229	0.719955	1.67596	2.74136	5.93133	1.99307	1.17434	1.37013	0.820444	1.96617	2.77025	1.02029	0.475347	0.664224	Piwi-interacting RNA (piRNA)	Homo sapiens	DQ581273	30	TGAGTGTGATGGCAGATGTGAAACTGCTGA
DQ581382P	0.0776238	1.77319	up	2.30694	1.18307	1.28993	0.463578	1.05554	2.18761	3.67766	1.11197	1.17434	1.26291	0.407363	1.43989	2.02253	0.430643	0.475347	0.484743	Piwi-interacting RNA (piRNA)	Homo sapiens	DQ581382	26	TGATACAGTGCTGTCTTCATTTCTGC
DQ581435P	0.070496	2.02025	up	2.78407	1.21903	1.53577	0.521242	1.18426	2.51152	4.65644	1.19581	1.17434	1.28693	0.484942	1.76834	2.35404	0.473011	0.475347	0.615367	Piwi-interacting RNA (piRNA)	Homo sapiens	DQ581435	29	TGATAGTGACTCTCACTTGGAGCATGCTA
DQ581480P	0.0559949	2.62965	up	36.9792	20.8133	5.45648	4.06161	32.9595	51.2991	26.6791	25.9704	14.7031	21.7664	4.66056	6.72474	4.98413	4.39682	3.58227	4.20574	Piwi-interacting RNA (piRNA)	Homo sapiens	DQ581480	27	TGATCAAGCAGCCGTGCAGAGATGTGC
DQ581483P	0.0487364	1.71666	up	11.7427	9.06712	3.69675	2.91715	16.8545	10.2782	8.09534	12.6758	8.00845	6.51714	3.72511	4.12815	3.237	3.40955	2.77944	2.56245	Piwi-interacting RNA (piRNA)	Homo sapiens	DQ581483	30	TGATCAAGCAGCCGTGCAGAGATGTGCCCC
DQ581494P	0.0432943	4.62547	up	9.63952	2.08117	3.27705	1.06745	3.31558	16.5529	9.05007	2.75274	1.78179	1.70898	1.55754	4.88732	3.38631	1.402	0.922623	0.877743	Piwi-interacting RNA (piRNA)	Homo sapiens	DQ581494	31	TGATCAAGCAGCCGTGCAGAGATGTGCCTTA
DQ581496P	0.0360735	4.80863	up	9.74	2.21323	3.34805	1.08242	3.82642	15.244	10.1495	2.7137	2.66308	1.26291	1.72123	4.76113	3.56177	1.38553	1.37698	0.484743	Piwi-interacting RNA (piRNA)	Homo sapiens	DQ581496	31	TGATCAAGCAGCCGTGCAGAGATGTGCCTTT
DQ581521P	0.0358662	2.06853	up	2.83515	1.24593	1.5427	0.49409	1.71557	2.19551	4.59437	1.30053	1.17434	1.26291	0.84745	1.44983	2.33081	0.522181	0.475347	0.484743	Piwi-interacting RNA (piRNA)	Homo sapiens	DQ581521	30	TGATCAGACACCAAAGAATCCACACAGGCG
DQ581535P	0.0267632	2.58846	up	21.6977	10.8051	4.56678	3.19468	16.1351	14.3101	34.6479	9.38818	11.9825	11.0445	3.66637	4.65736	5.3766	2.99113	3.31839	3.27453	Piwi-interacting RNA (piRNA)	Homo sapiens	DQ581535	27	TGATCAGTCCCCCCCAGTGACCAAGCC
DQ581583P	0.0207609	5.06537	up	42.2572	12.9769	5.66826	3.3276	28.9672	52.2461	45.5584	6.46646	13.7787	18.6855	4.49268	6.75745	5.75467	2.49248	3.49222	3.99809	Piwi-interacting RNA (piRNA)	Homo sapiens	DQ581583	30	TGATCGGAAGACCTGCTCATTTCCATTAGA
DQ581619P	0.0295084	1.96715	up	16.0147	11.5242	4.23736	3.26125	17.3046	16.2008	14.5385	8.74755	13.494	12.3311	3.76873	4.85939	4.08397	2.89262	3.46956	3.42159	Piwi-interacting RNA (piRNA)	Homo sapiens	DQ581619	30	TGATCTGTGACCTTACCCCCAACCCCGTGC
DQ581645P	0.0150071	1.58016	up	8.6917	7.0599	3.28051	2.62044	10.0012	5.98728	10.0866	7.43209	6.05151	7.69609	2.98423	3.30383	3.55346	2.6621	2.40591	2.79331	Piwi-interacting RNA (piRNA)	Homo sapiens	DQ581645	30	TGATGAAGACGCCCGTCCCCAGCTCCTGTC
DQ581776P	0.0985938	1.717	up	2.56042	1.3872	1.38014	0.600245	1.2813	2.12448	4.27548	1.72436	1.17434	1.26291	0.531863	1.37863	2.22993	0.840646	0.475347	0.484743	Piwi-interacting RNA (piRNA)	Homo sapiens	DQ581776	26	TGATGCCAACTACAAGTGAACTAGCT
DQ581799P	0.0942878	1.57684	up	2.11093	1.37266	1.25222	0.595186	1.12862	2.41792	2.78624	1.25784	1.59723	1.26291	0.448313	1.68129	1.62705	0.501442	0.799373	0.484743	Piwi-interacting RNA (piRNA)	Homo sapiens	DQ581799	26	TGATGCTCTATAGGTGCTTACTCTGC
DQ581840P	0.017985	2.2218	up	8.30268	4.42322	3.15254	2.00081	7.69696	4.84751	12.3636	4.74235	4.0331	4.49422	2.63674	2.96488	3.856	2.08855	1.86559	2.04829	Piwi-interacting RNA (piRNA)	Homo sapiens	DQ581840	29	TGATGGCAGGCATCTCTGGGTGGAAGCGA
DQ581853P	0.0265667	2.50181	up	8263.45	5013.22	13.2186	11.8957	5615.13	6476.95	12698.3	3555.81	6901.54	4582.31	12.2977	13.6356	13.7226	11.6007	12.1321	11.9542	Piwi-interacting RNA (piRNA)	Homo sapiens	DQ581853	27	TGATGGGAGCTTCAGGTTCTTGCCAAA
DQ581918P	0.0893828	1.80788	up	2.77643	1.60524	1.60377	0.749471	1.4145	2.8337	4.08111	1.55318	1.99963	1.26291	0.612767	2.03718	2.16137	0.701044	1.06263	0.484743	Piwi-interacting RNA (piRNA)	Homo sapiens	DQ581918	30	CAAGAGGTGTCCTGTCTGCATTGAACAGCC
DQ581971P	0.0175156	1.5317	up	17.8238	15.6335	4.32241	3.70728	25.77	14.1696	13.5318	14.2249	17.0911	15.5846	4.33651	4.64033	3.99038	3.59585	3.78449	3.74149	Piwi-interacting RNA (piRNA)	Homo sapiens	DQ581971	31	CACAAGAACAGCACAGGAAAGTTCTGCCCCC
DQ581981P	0.0375386	1.56012	up	29.6121	27.4645	5.11534	4.47368	38.0918	25.6053	25.1391	31.8409	26.4881	24.0647	4.86069	5.60786	4.87746	4.68524	4.38946	4.34633	Piwi-interacting RNA (piRNA)	Homo sapiens	DQ581981	26	CACAATGTCACTGTTGCTGAGCCCCC
DQ581992P	0.0355598	2.34102	up	3.76133	1.36551	1.81069	0.58355	3.83963	1.7587	5.68565	1.65928	1.17434	1.26291	1.72852	1.00274	2.70081	0.790561	0.475347	0.484743	Piwi-interacting RNA (piRNA)	Homo sapiens	DQ581992	29	CACAGACACAACCCCAAGGGTCCACATGC
DQ582099P	0.00513319	1.82384	up	9.58637	6.91198	3.45319	2.58621	11.6329	7.75881	9.36736	6.43229	8.29367	6.00997	3.20255	3.70528	3.45174	2.48665	2.82934	2.44264	Piwi-interacting RNA (piRNA)	Homo sapiens	DQ582099	26	CACCTCACCTAGGATGACTCGCGCCC
DQ582108P	0.0612039	3.11281	up	610.891	306.68	9.4363	7.79808	882.817	726.577	223.28	220.086	259.637	440.319	9.56414	10.6891	8.05562	7.41474	7.48718	8.49232	Piwi-interacting RNA (piRNA)	Homo sapiens	DQ582108	31	CACCTTGGGAGGCCAAGGCAGGCAGATCATC
DQ582167P	0.0901428	10.6074	up	100.028	1.63622	4.21511	0.808116	281.286	1.62707	17.1713	1.49159	1.28462	2.13245	7.79604	0.544424	4.30486	0.651701	0.607294	1.16535	Piwi-interacting RNA (piRNA)	Homo sapiens	DQ582167	31	CACTTGCAGACAGAGAAACTGAGGTCTTCCA
DQ582174P	0.0787082	1.96415	up	143.408	102.132	7.26063	6.28672	249.343	113.323	67.5593	76.6203	90.8938	138.882	7.61599	7.84695	6.31896	5.9091	6.07815	6.87292	Piwi-interacting RNA (piRNA)	Homo sapiens	DQ582174	26	CACTTTGGGAGGCCAAGGTGGGTGTA
DQ582175P	0.0429766	1.93582	up	2402.55	2068.46	11.6078	10.6549	2804.37	1762.07	2641.22	3005.87	1710.53	1488.97	11.3838	11.9286	11.5111	11.4077	10.125	10.432	Piwi-interacting RNA (piRNA)	Homo sapiens	DQ582175	28	CACTTTGGGAGGCCGAGGCGGGTGGATC
DQ582222P	0.0277215	2.99443	up	18.3149	8.201	4.39008	2.8078	12.1928	18.4561	24.2959	6.40074	7.96655	10.2357	3.28572	5.06023	4.8243	2.48141	2.77069	3.1713	Piwi-interacting RNA (piRNA)	Homo sapiens	DQ582222	31	CAGACAGTGGAAGTGCTCGTGTCCCAAGGGC
DQ582225P	0.0754893	2.5606	up	3.80304	1.25985	1.88339	0.52691	1.16436	2.89507	7.34968	1.25781	1.25884	1.26291	0.471549	2.08106	3.09755	0.501419	0.594569	0.484743	Piwi-interacting RNA (piRNA)	Homo sapiens	DQ582225	26	CAGACATGTTCACCCTGCTTGAGTTC
DQ582261P	0.0147973	1.87002	up	35.78	26.6643	5.34123	4.43818	52.3678	28.4488	26.5234	25.5759	23.9474	30.4695	5.28908	5.77144	4.96318	4.37199	4.23812	4.70443	Piwi-interacting RNA (piRNA)	Homo sapiens	DQ582261	28	CAGAGGTGTGACGAGACTCGCGTGGGAA
DQ582303P	0.00471418	1.53231	up	21.145	19.1375	4.58334	3.96764	27.2675	14.4353	21.7321	22.062	18.349	17.0014	4.41841	4.66525	4.66637	4.17241	3.86889	3.86162	Piwi-interacting RNA (piRNA)	Homo sapiens	DQ582303	28	CAGCAGTTGGGGTCTGGTCAGCAGGGGT
DQ582310P	0.0880415	2.58173	up	4.90861	1.24219	1.90271	0.534377	3.915	1.62707	9.18375	1.2084	1.17434	1.34383	1.75022	0.544424	3.4135	0.47893	0.475347	0.648853	Piwi-interacting RNA (piRNA)	Homo sapiens	DQ582310	27	CAGCATTTCATGGGACCCATCCTGACC
DQ582318P	0.0291711	1.60386	up	22.714	20.292	4.72652	4.04498	26.4782	18.0148	23.6491	15.7527	21.0773	24.0459	4.38192	5.02685	4.7708	3.72511	4.06468	4.34515	Piwi-interacting RNA (piRNA)	Homo sapiens	DQ582318	30	CAGCCAAGTCAGCAGCTGCCCCTTCCCCGC
DQ582320P	0.0119845	1.78904	up	70.9721	60.5506	6.38706	5.54787	94.2416	46.9223	71.7523	79.819	52.7164	49.1165	6.20703	6.55876	6.39539	5.97423	5.30189	5.3675	Piwi-interacting RNA (piRNA)	Homo sapiens	DQ582320	29	CAGCCAGAAGTTCAGGAAGAACACAGCTC
DQ582343P	0.0847169	1.8415	up	2.67784	1.19383	1.34995	0.469067	1.58302	1.65615	4.79436	1.14424	1.17434	1.26291	0.750482	0.900849	2.39851	0.447112	0.475347	0.484743	Piwi-interacting RNA (piRNA)	Homo sapiens	DQ582343	32	CAGCTGAAAACGACAAGTAAACAATACTGGCT
DQ582407P	0.0230937	2.22858	up	36.2327	24.1821	5.45573	4.29961	37.0875	37.2146	34.3958	27.7101	23.284	21.5522	4.82282	6.17476	5.3696	4.49813	4.20873	4.19196	Piwi-interacting RNA (piRNA)	Homo sapiens	DQ582407	30	CAGGATGGATGCTGTGCAGAGGGTGGCAGT
DQ582425P	0.0193181	2.2922	up	3.86517	1.26024	1.7694	0.572668	7.13126	2.26037	2.20388	1.1879	1.193	1.39982	2.53341	1.52071	1.25407	0.469053	0.567942	0.68101	Piwi-interacting RNA (piRNA)	Homo sapiens	DQ582425	26	CAGGCCTTGGATGGATGGAATTCTCC
DQ582502P	0.0804817	2.47661	up	16.3031	7.0924	3.92792	2.61955	7.94654	8.29847	32.6643	8.12883	6.85761	6.29076	2.67839	3.81296	5.29242	2.78827	2.56316	2.50723	Piwi-interacting RNA (piRNA)	Homo sapiens	DQ582502	30	CATACCACAGGAAACACAAGCCCCCAACGC
DQ582512P	0.0384564	1.61339	up	6.45551	5.10679	2.82096	2.13087	8.92723	4.83078	5.60852	3.9116	7.52888	3.8799	2.83449	2.95704	2.67136	1.83918	2.68931	1.86412	Piwi-interacting RNA (piRNA)	Homo sapiens	DQ582512	32	CATCACTTCAGTCCCCCGCCAAGCATGGGTGT
DQ582537P	0.0310412	2.34649	up	3.72414	1.47636	1.93632	0.705817	2.66411	2.38548	6.12282	1.20939	1.34471	1.87498	1.32856	1.65573	2.82468	0.479479	0.641464	0.996508	Piwi-interacting RNA (piRNA)	Homo sapiens	DQ582537	29	CATGATGAACGAGGGATCCAGTGTCTCCC
DQ582549P	0.0511045	1.82519	up	10.6547	7.85385	3.59673	2.72868	13.3787	10.8846	7.70087	10.9437	5.64902	6.96881	3.40766	4.21834	3.16419	3.20978	2.31972	2.65653	Piwi-interacting RNA (piRNA)	Homo sapiens	DQ582549	29	CATGGCCCAATAACGAGATGCAGGTGAAC
DQ582607P	0.0214083	1.73814	up	80.149	71.3012	6.61767	5.82012	91.8353	61.656	86.9558	68.4047	69.4916	76.0074	6.13847	6.98725	6.72728	5.75467	5.67975	6.02594	Piwi-interacting RNA (piRNA)	Homo sapiens	DQ582607	27	CCAAGGAGTTCATCTTCTCAGAGCTGC
DQ582631P	0.0244096	1.57976	up	15.9663	13.969	4.21469	3.55498	20.0569	14.5533	13.2886	13.9874	13.8121	14.1076	3.99543	4.68173	3.9669	3.57093	3.49637	3.59765	Piwi-interacting RNA (piRNA)	Homo sapiens	DQ582631	26	CCACAATGTCACTGTTGCTAAGCCCC
DQ582632P	0.0857758	1.79577	up	56.0398	48.1377	6.09697	5.25236	55.3362	62.8329	49.9502	38.7239	52.0269	53.6624	5.37256	7.01301	5.90533	4.96838	5.28213	5.50658	Piwi-interacting RNA (piRNA)	Homo sapiens	DQ582632	27	CCACAATGTCACTGTTGCTAAGCCCCC
DQ582638P	0.062557	1.84365	up	2.53343	1.26957	1.45831	0.575747	1.37197	2.50067	3.72765	1.08783	1.3825	1.33839	0.574496	1.75935	2.04108	0.419031	0.662848	0.645361	Piwi-interacting RNA (piRNA)	Homo sapiens	DQ582638	31	CCACACTCCTGCCTTTGATCTGGGTCTTGTC
DQ582679P	0.0111911	1.53574	up	1.96272	1.20548	1.11955	0.500619	1.75029	2.18245	1.95541	1.12939	1.22415	1.26291	0.869603	1.434	1.05506	0.43916	0.577953	0.484743	Piwi-interacting RNA (piRNA)	Homo sapiens	DQ582679	30	CCACTGATAATGAGAAACAGGCCCCTTCTA
DQ582690P	0.00645952	1.91347	up	13.0962	8.80379	3.86218	2.92599	14.5105	8.43249	16.3456	8.85765	9.58059	7.97314	3.51176	3.83206	4.24272	2.91209	3.03093	2.83493	Piwi-interacting RNA (piRNA)	Homo sapiens	DQ582690	26	CCAGAAGGTGGAGAGGAATGGATGCC
DQ582697P	0.0368195	1.82477	up	65.2088	54.5972	6.30126	5.43355	83.3543	60.416	51.8561	58.9817	47.2981	57.5117	5.99125	6.96268	5.94986	5.52485	5.15455	5.62126	Piwi-interacting RNA (piRNA)	Homo sapiens	DQ582697	30	CCAGAGAAGAAGGCACAGGGAACCTACTGC
DQ582777P	0.0153628	1.59388	up	2.4654	1.45094	1.33928	0.666738	3.1076	1.88375	2.40484	1.26928	1.17434	1.90921	1.48536	1.13217	1.4003	0.506936	0.475347	1.01793	Piwi-interacting RNA (piRNA)	Homo sapiens	DQ582777	27	CCATTTTACAGAGTGCAGATTGGTTCA
DQ582790P	0.0169471	1.83373	up	8.88397	6.39665	3.34809	2.47331	10.1471	7.75517	8.74958	4.8855	8.00115	6.3033	3.00294	3.70372	3.33762	2.13102	2.77821	2.5107	Piwi-interacting RNA (piRNA)	Homo sapiens	DQ582790	29	CCCAACTTGCATTTGGTGTCCCTACTTGC
DQ582816P	0.00624702	1.51876	up	11.1643	9.68231	3.64423	3.04134	14.788	7.97285	10.7321	8.77765	11.7175	8.55177	3.54029	3.75088	3.64152	2.899	3.29215	2.93287	Piwi-interacting RNA (piRNA)	Homo sapiens	DQ582816	30	CCCACACCTGGAGGTCAAGTAACCGTCCCC
DQ582827P	0.0140367	2.33696	up	57.7266	37.8607	6.10854	4.88391	61.3972	43.8318	67.9507	51.8221	30.1646	31.5954	5.55616	6.44578	6.32369	5.33676	4.5572	4.75776	Piwi-interacting RNA (piRNA)	Homo sapiens	DQ582827	26	CCCACCCAGGGACGCGTGGTGACTTT
DQ582857P	0.0871338	2.03491	up	50.0484	34.5308	5.79791	4.77295	31.8754	35.0106	83.2591	33.008	42.6168	27.9676	4.62663	6.10446	6.66266	4.73597	5.01425	4.56862	Piwi-interacting RNA (piRNA)	Homo sapiens	DQ582857	30	CCCAGCGAAAGAATGGCATACGGGAGTTGC
DQ582885P	0.0345858	1.78814	up	28.4636	23.6152	5.09446	4.256	32.0857	26.3271	26.978	19.1436	24.0272	27.6747	4.63274	5.64782	5.00283	3.97506	4.24334	4.54961	Piwi-interacting RNA (piRNA)	Homo sapiens	DQ582885	28	CCCAGGTTGAGTCAACTGTTGTATGCCC
DQ582901P	0.0610274	2.16487	up	2.95891	1.25544	1.61269	0.498411	1.28556	2.58952	5.00165	1.32907	1.17434	1.26291	0.533753	1.83744	2.46688	0.535143	0.475347	0.484743	Piwi-interacting RNA (piRNA)	Homo sapiens	DQ582901	26	CCCATGCAGAGAACCACATGCGATGA
DQ582904P	0.0794421	2.39305	up	9.91081	3.6378	2.99672	1.73787	20.9731	5.91975	2.83956	2.75315	4.39893	3.76132	4.05137	3.28549	1.6533	1.40228	1.98167	1.82965	Piwi-interacting RNA (piRNA)	Homo sapiens	DQ582904	27	CCCATGCTGTCTGCTTGCAACTCCATG
DQ582922P	0.0635518	2.31246	up	3.32679	1.25362	1.70701	0.497579	1.4625	2.35971	6.15817	1.32362	1.17434	1.26291	0.660836	1.62417	2.83602	0.532648	0.475347	0.484743	Piwi-interacting RNA (piRNA)	Homo sapiens	DQ582922	27	TGATGTGGAAAGCTGATACCTGATGCA
DQ582931P	0.0648185	2.00618	up	2.56572	1.16814	1.46055	0.4561	1.08795	2.55411	4.05509	1.06719	1.17434	1.26291	0.42557	1.80549	2.1506	0.408211	0.475347	0.484743	Piwi-interacting RNA (piRNA)	Homo sapiens	DQ582931	28	TGATGTGTCTTTCTCAGAGTCTTACATC
DQ582995P	0.0463067	2.10752	up	2.99563	1.25518	1.57381	0.498266	1.78848	2.05382	5.14458	1.32828	1.17434	1.26291	0.892907	1.30761	2.52093	0.534707	0.475347	0.484743	Piwi-interacting RNA (piRNA)	Homo sapiens	DQ582995	26	TGATTGAGGATACTGAAGACTGGCGT
DQ583022P	0.0171272	1.77374	up	19.8188	15.1342	4.48063	3.65384	21.0906	12.6226	25.7432	15.133	17.0326	13.2372	4.05993	4.45931	4.92265	3.67762	3.77911	3.50478	Piwi-interacting RNA (piRNA)	Homo sapiens	DQ583022	29	TGATTGGTGGAATGTGGTCAGGGAGGCCT
DQ583025P	0.0527144	2.01398	up	8.42956	5.41163	3.28001	2.26996	6.64338	10.131	8.51431	5.23539	5.84317	5.15632	2.43614	4.10754	3.29636	2.22583	2.35528	2.22878	Piwi-interacting RNA (piRNA)	Homo sapiens	DQ583025	29	TGATTGGTGTTGGGAAAGGACCTGGAAGT
DQ583051P	0.0595855	1.75238	up	9.2162	6.91659	3.40157	2.59225	9.96691	10.6261	7.05561	5.90172	8.20557	6.6425	2.98022	4.17979	3.0447	2.37812	2.81307	2.58557	Piwi-interacting RNA (piRNA)	Homo sapiens	DQ583051	26	TGATTTGATGAAGGTCCTGAACGAGC
DQ583090P	0.0152005	2.08686	up	4.71403	2.30446	2.27769	1.21636	5.11973	2.60488	6.41748	2.37084	2.48261	2.05994	2.07868	1.85244	2.90195	1.22838	1.30124	1.11946	Piwi-interacting RNA (piRNA)	Homo sapiens	DQ583090	31	TGCAAACTGAGACCTCACAGGGGCTTTTACA
DQ583112P	0.0117316	4.37717	up	11.054	3.07347	3.6661	1.5361	7.43915	13.1988	12.5241	2.81219	2.46841	3.93982	2.59047	4.53113	3.8767	1.42937	1.29436	1.88457	Piwi-interacting RNA (piRNA)	Homo sapiens	DQ583112	29	TGCAAAGGCAGAGTGTAGGGCTATAACCT
DQ583184P	0.0487771	1.66278	up	17.5502	14.7491	4.35288	3.61928	21.5372	17.8887	13.2247	13.6247	16.6242	13.9983	4.08569	5.01691	3.95604	3.52372	3.74612	3.588	Piwi-interacting RNA (piRNA)	Homo sapiens	DQ583184	29	TGCAACATAGGTGCTTGGAAAGGTGCAAC
DQ583194P	0.0280646	2.30578	up	10.3759	5.89755	3.5879	2.38264	8.56024	10.6675	11.9	4.91648	5.64266	7.13351	2.77238	4.18749	3.80383	2.14032	2.31883	2.68878	Piwi-interacting RNA (piRNA)	Homo sapiens	DQ583194	27	TGCAACCCCTAGGATTAAGGGTCCCCA
DQ583196P	0.0168543	2.22459	up	5.21004	2.68018	2.52325	1.36971	6.65874	5.28459	3.68679	2.09974	2.50012	3.44067	2.44103	3.10139	2.02733	1.08478	1.30788	1.71648	Piwi-interacting RNA (piRNA)	Homo sapiens	DQ583196	31	TGCAACCTCCCTGCCTGATTCTCCTGCCTCA
DQ583252P	0.0295728	2.57017	up	37.9995	22.3282	5.49485	4.13298	45.3987	39.1229	29.4768	20.2447	14.4768	32.2631	5.08566	6.2507	5.14819	4.05849	3.55346	4.78701	Piwi-interacting RNA (piRNA)	Homo sapiens	DQ583252	29	TGCAAGGATTGCCATGTGAGTGACCTTGA
DQ583255P	0.0122181	5.74476	up	9.3078	1.76975	3.37881	0.856566	5.56183	13.1293	9.23224	1.46145	2.57717	1.27061	2.19016	4.52424	3.42203	0.622468	1.34143	0.605803	Piwi-interacting RNA (piRNA)	Homo sapiens	DQ583255	27	TGCAAGGCTACAGAATTGAGCAGAGGC
DQ583276P	0.0285336	2.47866	up	3.33107	1.3551	1.91762	0.608063	2.8689	4.63367	2.49064	1.56726	1.17434	1.3237	1.40176	2.8961	1.45501	0.712363	0.475347	0.636479	Piwi-interacting RNA (piRNA)	Homo sapiens	DQ583276	27	TGCAAGTCTGTGTTTGTGATGGAGGCC
DQ583292P	0.0233032	2.06354	up	68.1003	50.9031	6.37366	5.32854	70.9616	51.6315	81.7079	53.1623	41.8753	57.6717	5.74261	6.73905	6.63933	5.37122	4.98755	5.62685	Piwi-interacting RNA (piRNA)	Homo sapiens	DQ583292	29	TGCAATAAACATGGGAGTGCAGCTGTCTC
DQ583300P	0.0843692	1.50416	up	9.76895	8.77721	3.49427	2.90532	9.04381	8.77085	11.4922	8.25906	10.6133	7.45927	2.84564	3.89332	3.74386	2.81041	3.15744	2.7481	Piwi-interacting RNA (piRNA)	Homo sapiens	DQ583300	30	TGCAATCAACCCCGAGAGGTTCCGGGAGGA
DQ583330P	0.0127605	1.96092	up	64.8456	50.8012	6.26223	5.2907	91.4828	48.4211	54.6331	41.1957	71.2439	39.964	6.13413	6.60785	6.04472	5.05458	5.7272	5.09032	Piwi-interacting RNA (piRNA)	Homo sapiens	DQ583330	32	TGCAATGGTGAACCGTGTAGGCAAAGACCCCT
DQ583331P	0.0949626	1.59253	up	2.67773	1.57192	1.43992	0.768603	2.1002	1.82458	4.10842	1.32114	1.18792	2.20671	1.07775	1.07335	2.16867	0.53155	0.565904	1.20835	Piwi-interacting RNA (piRNA)	Homo sapiens	DQ583331	31	TGCAATGGTGCAATCTCGGCTCACTAACCTC
DQ583429P	0.0978014	1.90679	up	2.81791	1.21298	1.40972	0.478572	1.31796	1.86993	5.26582	1.20168	1.17434	1.26291	0.547856	1.11768	2.56362	0.475627	0.475347	0.484743	Piwi-interacting RNA (piRNA)	Homo sapiens	DQ583429	30	TGCACCACGTTCAAGCCTGAGAAAGTCCCA
DQ583444P	0.0310456	1.53205	up	12.8454	10.7999	3.81431	3.19884	14.4401	7.68452	16.4115	12.0484	10.9047	9.44659	3.50412	3.68787	4.25094	3.34525	3.19478	3.0565	Piwi-interacting RNA (piRNA)	Homo sapiens	DQ583444	32	TGCACCGTGGGTGGTAATGCAGTGGGAGCCTT
DQ583460P	0.0192798	1.91471	up	2.47728	1.3117	1.48816	0.551033	2.50042	2.91895	2.01245	1.39597	1.27622	1.26291	1.26417	2.09473	1.10558	0.565867	0.602488	0.484743	Piwi-interacting RNA (piRNA)	Homo sapiens	DQ583460	29	TGCACCTTGTGACCCTCTCCCCTGCGAAC
DQ583473P	0.042765	2.40557	up	22.2548	13.2083	4.60447	3.33809	34.3823	18.8975	13.4847	7.68658	10.1083	21.83	4.73163	5.09877	3.98301	2.70864	3.09475	4.21089	Piwi-interacting RNA (piRNA)	Homo sapiens	DQ583473	26	TGCACGGAAAAGCGGTGCTGTGTGGA
DQ583491P	0.0477921	1.77458	up	122.349	109.003	7.20401	6.37653	134.407	74.9489	157.691	74.7183	113.537	138.753	6.7341	7.27068	7.60725	5.88559	6.37565	6.86835	Piwi-interacting RNA (piRNA)	Homo sapiens	DQ583491	28	TGCACTCCAGCCTGGGTGACAGAGTGTC
DQ583511P	0.0376248	1.59148	up	5.55664	4.30177	2.60996	1.93959	6.23123	3.59118	6.84751	5.70437	3.82482	3.37611	2.35208	2.47554	3.00228	2.32962	1.79835	1.69081	Piwi-interacting RNA (piRNA)	Homo sapiens	DQ583511	26	TGCACTGCCCATGGTGGGGGCTTGTT
DQ583560P	0.0362322	1.5435	up	3.31549	2.11177	1.7345	1.10829	3.95175	2.08295	3.91176	2.23397	1.68887	2.41247	1.76036	1.33644	2.10669	1.15919	0.860414	1.30528	Piwi-interacting RNA (piRNA)	Homo sapiens	DQ583560	31	TGCAGAACCTCAGAATACAGAACCACCAGGG
DQ583597P	0.0520961	4.0836	up	28.884	4.48723	4.00832	1.97848	71.982	3.92924	10.7407	2.73576	5.26086	5.46507	5.75897	2.62353	3.64246	1.39535	2.22507	2.31502	Piwi-interacting RNA (piRNA)	Homo sapiens	DQ583597	31	TGCAGAGATCATACCCCAGAACCAAAAGGCC
DQ583613P	0.0339339	2.34493	up	12.3032	7.32405	3.85405	2.6245	11.0487	13.8495	12.0114	8.6318	8.58888	4.75147	3.1337	4.60699	3.82145	2.87469	2.87918	2.11963	Piwi-interacting RNA (piRNA)	Homo sapiens	DQ583613	29	TGCAGAGTGGCGCAGCGGAAGCGTGCTGG
DQ583629P	0.0266381	1.83515	up	44.9697	36.0743	5.73233	4.85643	56.2811	38.7227	39.9053	36.2166	29.1278	42.8786	5.40298	6.23311	5.56088	4.87575	4.5037	5.18984	Piwi-interacting RNA (piRNA)	Homo sapiens	DQ583629	30	TGCAGATGAAGGGTGCTCAGCAGAGCGTGA
DQ583671P	0.0716386	1.55388	up	2.2819	1.5673	1.39006	0.75419	1.96368	2.81214	2.06987	1.70412	1.17434	1.82344	0.999327	2.02084	1.15002	0.824547	0.475347	0.962674	Piwi-interacting RNA (piRNA)	Homo sapiens	DQ583671	30	TGCAGCCCAGGGCAGAGTGCCAACTTCTTT
DQ583691P	0.094984	1.64838	up	2.47369	1.22074	1.20334	0.482294	1.93592	1.62707	3.85809	1.22498	1.17434	1.26291	0.983577	0.544424	2.08202	0.486793	0.475347	0.484743	Piwi-interacting RNA (piRNA)	Homo sapiens	DQ583691	31	TGCAGCTGGAGACCCCAGAACTTGGTGTCTG
DQ583728P	0.00333589	2.13911	up	12.0606	7.18256	3.72462	2.62761	17.0563	7.63821	11.4875	5.43659	7.07752	9.03358	3.75088	3.68057	3.7424	2.2721	2.60778	3.00294	Piwi-interacting RNA (piRNA)	Homo sapiens	DQ583728	30	TGCAGGAGAAGCAAATTCTGGAGGCTGGAT
DQ583730P	0.00735382	2.33552	up	27.9156	17.1595	5.01692	3.79318	36.7852	23.1564	23.8052	12.5457	19.534	19.3986	4.81228	5.45623	4.78226	3.39591	3.94317	4.04045	Piwi-interacting RNA (piRNA)	Homo sapiens	DQ583730	28	TGCAGGAGCACTGCAAGGGAATGATTGC
DQ583747P	0.0698429	2.81632	up	4.82442	1.59297	2.22224	0.728426	1.56565	3.64594	9.26167	1.43225	2.08376	1.26291	0.73739	2.50241	3.42691	0.592018	1.10852	0.484743	Piwi-interacting RNA (piRNA)	Homo sapiens	DQ583747	32	TGCAGGATCTGCCACACCAAAACGTCCCCTCC
DQ583856P	0.0701244	1.58437	up	2.91744	1.5341	1.40523	0.741314	4.92136	1.91207	1.91889	1.31585	1.25699	2.02947	2.02668	1.16165	1.02735	0.529105	0.593753	1.10108	Piwi-interacting RNA (piRNA)	Homo sapiens	DQ583856	30	TGCAGTTAACGCAATCATCACAGGGTCCTG
DQ583863P	0.0173713	2.81241	up	5.16577	1.78194	2.40046	0.908651	4.02624	2.95657	8.51451	2.13856	1.80476	1.40251	1.7845	2.12022	3.29666	1.10461	0.938891	0.682448	Piwi-interacting RNA (piRNA)	Homo sapiens	DQ583863	30	TGCAGTTGAGATAAGGACTGAGATACGCCC
DQ583979P	0.0568978	1.69602	up	4.73674	3.11363	2.3077	1.54555	4.92545	2.73733	6.54745	3.75287	2.11261	3.4754	2.02816	1.96177	2.93317	1.78274	1.12472	1.72917	Piwi-interacting RNA (piRNA)	Homo sapiens	DQ583979	28	TGCATGATTTTGTTTGCTGTCTTCTGTC
DQ584003P	0.0746279	2.92685	up	403.846	171.092	8.52187	6.97252	844.447	269.653	97.4373	137.131	142.959	233.185	9.49503	9.17433	6.89625	6.71372	6.64507	7.55877	Piwi-interacting RNA (piRNA)	Homo sapiens	DQ584003	30	TGCATGTAATCCCAGCACTTTGGGAGGCCG
DQ584114P	0.0692476	2.21599	up	3.0938	1.20753	1.62389	0.475935	1.25781	2.41335	5.61023	1.18533	1.17434	1.26291	0.52154	1.67745	2.67267	0.467716	0.475347	0.484743	Piwi-interacting RNA (piRNA)	Homo sapiens	DQ584114	28	TGCCAAAGTCAGCATTTGTCCTGGGTTC
DQ584115P	0.0535346	1.88612	up	4.76315	2.84377	2.30771	1.39229	7.3966	3.9232	2.96963	3.89832	1.51939	3.11362	2.58191	2.62116	1.72006	1.83536	0.747277	1.59424	Piwi-interacting RNA (piRNA)	Homo sapiens	DQ584115	30	TGCCAAAGTTACAGCAACTGGGGTCAGGTC
DQ584130P	0.0702364	1.815	up	2.51486	1.19435	1.32926	0.469289	1.41038	1.91896	4.21524	1.14581	1.17434	1.26291	0.608525	1.17078	2.20848	0.447777	0.475347	0.484743	Piwi-interacting RNA (piRNA)	Homo sapiens	DQ584130	28	TGCCAACCAAAATCAAAGAACACCTGGG
DQ584227P	0.0802841	1.83866	up	2.17982	1.16818	1.33479	0.456138	1.05187	3.02747	2.46011	1.06729	1.17434	1.26291	0.405114	2.16434	1.43492	0.408323	0.475347	0.484743	Piwi-interacting RNA (piRNA)	Homo sapiens	DQ584227	30	TGCCACACTCCACAATATCTCTTCCTGGCA
DQ584340P	0.0508844	1.71673	up	47.4602	40.8707	5.7863	5.00664	46.5713	33.5611	62.2481	32.9936	50.7473	38.8712	5.12001	6.02894	6.20995	4.73283	5.2426	5.04448	Piwi-interacting RNA (piRNA)	Homo sapiens	DQ584340	28	TGCCAGAATGGTTGAGTGCTGGTGAGGG
DQ584377P	0.0242126	2.02643	up	13.6994	9.33893	4.0045	2.98556	15.182	13.9395	11.9769	12.0233	7.75811	8.23532	3.58031	4.61675	3.81644	3.34111	2.73576	2.87981	Piwi-interacting RNA (piRNA)	Homo sapiens	DQ584377	30	TGCCAGCCGGATGGAGGTTGCTAAGCAGGG
DQ584460P	0.00985002	1.53333	up	219.21	231.429	8.0747	7.45804	276.626	147.392	233.61	240.72	248.804	204.763	7.7777	8.28779	8.15861	7.57335	7.41474	7.38602	Piwi-interacting RNA (piRNA)	Homo sapiens	DQ584460	31	TGCCAGTGGATGCCAGCTCTGAGGGAGGCAC
DQ584475P	0.0966229	2.09167	up	3.02605	1.17355	1.52364	0.45899	1.04463	2.16339	5.87012	1.08339	1.17434	1.26291	0.401174	1.41641	2.75334	0.41688	0.475347	0.484743	Piwi-interacting RNA (piRNA)	Homo sapiens	DQ584475	29	TGCCATACCATGCACTAGGCTAGAAATAA
DQ584507P	0.0839448	2.36697	up	95.0846	57.611	6.533	5.28996	190.573	44.1224	50.5582	24.675	44.3158	103.842	7.22605	6.44842	5.92454	4.31891	5.06648	6.4845	Piwi-interacting RNA (piRNA)	Homo sapiens	DQ584507	27	TGCCATCTTCCGCTAGGTGCTCACTGC
DQ584535P	0.0793251	2.07263	up	3.44029	1.42842	1.72316	0.671702	1.86197	2.08311	6.37577	1.16159	1.44204	1.68163	0.939496	1.33657	2.89343	0.455977	0.698867	0.860263	Piwi-interacting RNA (piRNA)	Homo sapiens	DQ584535	28	TGCCATGGAAATGATATTGGATGTTGGT
DQ584536P	0.0653303	2.93292	up	5.84788	2.1103	2.63069	1.07836	2.04508	6.89745	8.6011	1.55724	2.64394	2.12971	1.04749	3.53467	3.30992	0.703684	1.36901	1.16238	Piwi-interacting RNA (piRNA)	Homo sapiens	DQ584536	30	TGCCATGGACTCGCTGACGGATTTGGACTT
DQ584609P	0.0615697	2.25122	up	3.26344	1.37723	1.80713	0.636424	1.42857	3.18376	5.178	1.26964	1.58295	1.27912	0.627338	2.2622	2.53186	0.507042	0.790956	0.611274	Piwi-interacting RNA (piRNA)	Homo sapiens	DQ584609	28	TGCCCAACTTCTGTCTACTGTCGGACTC
DQ584617P	0.0754481	1.94272	up	2.76962	1.23242	1.47202	0.513939	1.28644	2.22287	4.79955	1.18012	1.25424	1.26291	0.534095	1.48115	2.4008	0.464731	0.592344	0.484743	Piwi-interacting RNA (piRNA)	Homo sapiens	DQ584617	28	TGCCCAAGCTGTTTCTGGCAATACCAAA
DQ584627P	0.099579	1.95779	up	3.06526	1.38129	1.59526	0.626032	1.31479	2.31544	5.56554	1.17427	1.17434	1.79525	0.546506	1.57737	2.6619	0.461981	0.475347	0.940766	Piwi-interacting RNA (piRNA)	Homo sapiens	DQ584627	29	TGCCCACAAATAGGATGGTTTTCATGATG
DQ584630P	0.0730438	1.50608	up	9.03101	8.05908	3.38869	2.79789	9.41331	8.98574	8.69397	6.72791	9.12501	8.32431	2.90195	3.93962	3.3245	2.54084	2.95856	2.89427	Piwi-interacting RNA (piRNA)	Homo sapiens	DQ584630	28	TGCCCACCCAACGCGAAGACGGTAACCC
DQ584638P	0.0106545	1.73629	up	41.3975	33.5762	5.55746	4.76145	49.1018	25.2192	49.8714	30.9186	35.6286	34.1816	5.18684	5.58502	5.90054	4.63768	4.78599	4.86069	Piwi-interacting RNA (piRNA)	Homo sapiens	DQ584638	30	TGCCCAGAAGCTGCTTAGTGTAGAGGAGGA
DQ584679P	0.0594409	1.58616	up	6.20466	5.08066	2.84009	2.17455	5.8633	5.59185	7.15883	3.98608	5.21681	6.03909	2.26513	3.19068	3.06446	1.86241	2.21164	2.44961	Piwi-interacting RNA (piRNA)	Homo sapiens	DQ584679	31	TGCCCATTCCTGGCCCAGCAGAGCCCCCTTT
DQ584700P	0.0412658	1.53751	up	4.91781	4.00541	2.48524	1.86465	4.95013	4.26972	5.53358	3.73162	4.96608	3.31852	2.03649	2.76854	2.6507	1.77501	2.14829	1.67065	Piwi-interacting RNA (piRNA)	Homo sapiens	DQ584700	29	TGCCCCGCCTCTGACTGGACGTCCCTTCC
DQ584720P	0.0204392	2.05316	up	2.7229	1.36119	1.63606	0.598218	1.97779	2.73673	3.45416	1.07323	1.74743	1.26291	1.00821	1.96155	1.93843	0.411475	0.898435	0.484743	Piwi-interacting RNA (piRNA)	Homo sapiens	DQ584720	28	TGCCCGATGCTTCCCCTGGCAACCTGGA
DQ584731P	0.0917457	1.76471	up	3.82738	2.66028	2.11525	1.29582	3.95303	4.58198	2.94713	4.08965	2.44333	1.44787	1.76078	2.87235	1.71262	1.89463	1.28162	0.711212	Piwi-interacting RNA (piRNA)	Homo sapiens	DQ584731	27	TGCCCGTCCTCGCCTAGGTGTGGAGCT
DQ584733P	0.0140536	1.5697	up	3.38824	2.39941	1.90813	1.25764	4.18717	3.15072	2.82682	2.33159	2.75614	2.11049	1.83328	2.24314	1.64795	1.20812	1.41405	1.15074	Piwi-interacting RNA (piRNA)	Homo sapiens	DQ584733	28	TGCCCTAAAGAGGTACTGATCAGTGCCC
DQ584785P	0.0999778	1.56923	up	3.57826	2.02596	1.69982	1.04976	6.39746	2.40717	1.93014	1.76122	1.76557	2.55108	2.39161	1.67154	1.03631	0.86567	0.909587	1.37404	Piwi-interacting RNA (piRNA)	Homo sapiens	DQ584785	27	TGCCCTTTGTCTTCAGCTACCAAGGTA
DQ584816P	0.0221719	1.74993	up	8.21936	5.55675	3.08825	2.28095	12.873	4.32859	7.45654	6.13188	3.95788	6.5805	3.35858	2.78525	3.12093	2.42689	1.84144	2.57452	Piwi-interacting RNA (piRNA)	Homo sapiens	DQ584816	26	TGCCGATCTACAGTATTACCACAGTA
DQ584864P	0.0800313	1.8687	up	20974.9	20611.1	14.6822	13.7802	26107.2	19930	16887.7	20715.7	18144	22973.8	14.3202	15.5814	14.1451	13.9274	13.268	14.1451	Piwi-interacting RNA (piRNA)	Homo sapiens	DQ584864	31	TGCCGTTCAGAGCATCGGAGAGGTGCCAGGT
DQ584867P	0.0496371	1.57502	up	80.6861	74.1132	6.47761	5.82224	137.582	45.8699	58.6063	99.1648	57.0381	66.1366	6.76497	6.51839	6.14946	6.27232	5.41304	5.78135	Piwi-interacting RNA (piRNA)	Homo sapiens	DQ584867	30	TGCCGTTTGGATAATGAGGGAGCCTGAAGG
DQ584884P	0.0976457	1.7873	up	6.97278	4.71502	2.88345	2.04567	9.53643	7.56394	3.81797	3.43461	4.03836	6.67208	2.91855	3.66495	2.06684	1.67633	1.86856	2.59211	Piwi-interacting RNA (piRNA)	Homo sapiens	DQ584884	29	TGCCTAATGATGAATGCTGAGTGTGCCGC
DQ584889P	0.0604205	1.63697	up	2.17327	1.25127	1.20752	0.496496	1.36253	1.9814	3.17587	1.31657	1.17434	1.26291	0.56788	1.23571	1.81898	0.529399	0.475347	0.484743	Piwi-interacting RNA (piRNA)	Homo sapiens	DQ584889	29	TGCCTAGAAACCCAAAAGCAACGATGGAC
DQ585009P	0.0471835	1.6234	up	12.8322	10.3716	3.80005	3.10103	20.003	9.23155	9.26208	9.92566	7.38284	13.8063	3.99355	3.97876	3.42784	3.06217	2.67062	3.5703	Piwi-interacting RNA (piRNA)	Homo sapiens	DQ585009	29	TGCCTGAATAGAACCAAGAGCCGTCGCTC
DQ585048P	0.059071	1.75224	up	2.50999	1.3061	1.3434	0.534196	1.68675	1.81306	4.03018	1.48105	1.17434	1.26291	0.828812	1.06106	2.14032	0.642497	0.475347	0.484743	Piwi-interacting RNA (piRNA)	Homo sapiens	DQ585048	30	TGCCTGATTGAGGACACTTCCGATGCCTTC
DQ585082P	0.0221919	1.59476	up	13.4974	11.4075	3.95262	3.27928	16.915	12.2172	11.3601	10.561	12.2463	11.4153	3.7304	4.40312	3.72435	3.16367	3.34967	3.3245	Piwi-interacting RNA (piRNA)	Homo sapiens	DQ585082	26	TGCCTGGCCCCCCACATCTGGCTGAT
DQ585093P	0.0670588	3.17122	up	1228.07	568.126	10.338	8.67292	2258.73	1085.33	340.159	385.666	472.992	845.719	11.03	11.2403	8.74363	8.24189	8.33169	9.44518	Piwi-interacting RNA (piRNA)	Homo sapiens	DQ585093	29	TGCCTGTAATCCCAGCACTTTGGGAGGCC
DQ585094P	0.0725096	3.05188	up	1127.73	492.33	10.1423	8.53256	2217.76	872.294	293.136	386.982	396.082	693.924	10.9891	10.9397	8.49792	8.25332	8.13079	9.21359	Piwi-interacting RNA (piRNA)	Homo sapiens	DQ585094	30	TGCCTGTAATCCCAGCACTTTGGGAGGCCG
DQ585097P	0.0764828	2.05781	up	3.24542	1.44757	1.72618	0.685073	1.52663	2.50213	5.70749	1.20931	1.36284	1.77056	0.710035	1.76192	2.7066	0.479387	0.65068	0.925151	Piwi-interacting RNA (piRNA)	Homo sapiens	DQ585097	31	TGCCTGTAGTGGAACAAAGTTGGGATTGTTT
DQ585155P	0.0840844	1.80845	up	2.51224	1.20687	1.33029	0.475541	1.21095	1.9821	4.34368	1.18338	1.17434	1.26291	0.499774	1.23686	2.25424	0.466534	0.475347	0.484743	Piwi-interacting RNA (piRNA)	Homo sapiens	DQ585155	27	TGCCTTGAAAGAAAGGACCCAGTCCTG
DQ585212P	0.0264375	1.78461	up	5.4255	3.82206	2.64436	1.80875	5.24759	5.15956	5.86935	4.10156	3.15417	4.21044	2.11325	3.06704	2.75279	1.9004	1.56253	1.96332	Piwi-interacting RNA (piRNA)	Homo sapiens	DQ585212	28	TGCCTTTGCTGGTGAGTGGCGATTAGGC
DQ585216P	0.0414993	1.6044	up	10.7645	8.71573	3.5704	2.88837	11.693	6.6085	13.992	9.9377	6.79107	9.41841	3.21366	3.46221	4.03533	3.06446	2.54906	3.05157	Piwi-interacting RNA (piRNA)	Homo sapiens	DQ585216	31	TGCCTTTGTAGAAGTGCTACCTGGATGGGTC
DQ585247P	0.0145323	3	up	7.39468	2.85001	3.03819	1.45323	5.31785	6.15498	10.7112	2.36981	2.99977	3.18045	2.1321	3.3442	3.63828	1.22698	1.50938	1.62333	Piwi-interacting RNA (piRNA)	Homo sapiens	DQ585247	27	TGCGACTCACTGTAGTGCTGGGGATCC
DQ585383P	0.0081727	1.58092	up	2.38716	1.29259	1.24445	0.583685	3.29962	1.76741	2.09445	1.25862	1.31077	1.30839	1.55279	1.01157	1.16899	0.501939	0.621517	0.627598	Piwi-interacting RNA (piRNA)	Homo sapiens	DQ585383	31	TGCGTGAATGTTCTTCCCGGCTCTGCTGCCC
DQ585400P	0.0531895	1.78246	up	14.3507	10.975	4.06063	3.22676	12.2559	13.6789	17.1174	12.1229	9.91835	10.8837	3.29268	4.58956	4.29964	3.35118	3.07179	3.25731	Piwi-interacting RNA (piRNA)	Homo sapiens	DQ585400	28	TGCGTGGGCGTCGGTGATGGAAGCCATC
DQ585466P	0.0899265	1.73536	up	2.34718	1.26039	1.34445	0.549213	1.06399	2.35643	3.62111	1.09249	1.17434	1.51433	0.41189	1.61971	2.00174	0.421317	0.475347	0.750975	Piwi-interacting RNA (piRNA)	Homo sapiens	DQ585466	30	TGCTAAGTGTGCTACATGCCTAATGCTTAA
DQ585690P	0.0655324	1.65865	up	6.11499	4.2977	2.67173	1.94172	9.4624	5.19094	3.69162	3.2935	5.71762	3.88198	2.90837	3.07701	2.0298	1.62673	2.33342	1.86501	Piwi-interacting RNA (piRNA)	Homo sapiens	DQ585690	30	TGCTCACGCCCAGTGCAGGGCTCTATAGGT
DQ585715P	0.0635805	2.59247	up	3.47054	1.22486	1.85831	0.483986	1.12841	3.34233	5.94088	1.23733	1.17434	1.26291	0.448149	2.3527	2.77409	0.491867	0.475347	0.484743	Piwi-interacting RNA (piRNA)	Homo sapiens	DQ585715	29	TGCTCAGTGATCTACCCACTATAACCTCC
DQ585763P	0.06392	2.14189	up	3.42189	1.40365	1.74568	0.6468	1.89034	2.17659	6.19874	1.40748	1.23911	1.56435	0.957078	1.42844	2.85153	0.572931	0.584393	0.783076	Piwi-interacting RNA (piRNA)	Homo sapiens	DQ585763	31	TGCTCGACTCCCAGCATGCATATTTTGTTGT
DQ585870P	0.0892949	1.99624	up	2.81056	1.19659	1.46776	0.470469	1.05558	2.21105	5.16505	1.15251	1.17434	1.26291	0.407406	1.46833	2.52753	0.451317	0.475347	0.484743	Piwi-interacting RNA (piRNA)	Homo sapiens	DQ585870	30	TGCTGACATGCTCAGAACAAGATGGTTCCC
DQ585882P	0.053134	1.72264	up	12.4045	9.79054	3.84151	3.05689	14.2608	13.135	9.81775	9.09195	8.42948	11.8502	3.48101	4.52534	3.51817	2.94713	2.85172	3.37182	Piwi-interacting RNA (piRNA)	Homo sapiens	DQ585882	28	TGCTGACGGAGAAAGATGCGAGCCATGC
DQ585900P	0.0177847	2.0612	up	115.204	88.8215	7.16687	6.12338	137.703	104.364	103.546	105.03	74.4973	86.9372	6.77062	7.73153	6.99846	6.34949	5.79728	6.22337	Piwi-interacting RNA (piRNA)	Homo sapiens	DQ585900	28	TGCTGAGAGTGTCTAAGGAGAGCCGGGA
DQ585906P	0.0851377	1.58526	up	2.46706	1.61625	1.42638	0.761661	1.66227	2.25432	3.48458	2.30477	1.28107	1.26291	0.812448	1.5139	1.9528	1.19514	0.605097	0.484743	Piwi-interacting RNA (piRNA)	Homo sapiens	DQ585906	26	TGCTGAGCTGAAAAGGAAATGGATTC
DQ585908P	0.0600327	2.19052	up	3.34981	1.52489	1.85739	0.726121	1.59412	3.10302	5.35228	1.38829	1.34609	1.8403	0.759628	2.21491	2.59764	0.560981	0.642446	0.974937	Piwi-interacting RNA (piRNA)	Homo sapiens	DQ585908	31	TGCTGAGGCTTATTATGTTGGTCACCACGGC
DQ585916P	0.0481528	2.56989	up	15.1831	7.96326	4.1381	2.77639	10.4498	19.7696	15.3297	8.99864	8.53081	6.36033	3.0565	5.18984	4.16795	2.93287	2.87001	2.52629	Piwi-interacting RNA (piRNA)	Homo sapiens	DQ585916	26	TGCTGAGTCAGGGTGGCCTAGATGGT
DQ585980P	0.0195389	1.90467	up	4.35996	2.66699	2.26316	1.33362	5.67627	3.92133	3.48228	2.07041	3.86366	2.06691	2.218	2.6191	1.95239	1.0666	1.81016	1.1241	Piwi-interacting RNA (piRNA)	Homo sapiens	DQ585980	27	TGCTGCCCCCTCGAAGATAGCCTGAGT
DQ586065P	0.0980353	1.71837	up	17.6678	14.0654	4.19419	3.41315	29.9978	10.3842	12.6213	8.16565	10.2841	23.7463	4.54544	4.14639	3.89074	2.79237	3.12036	4.32672	Piwi-interacting RNA (piRNA)	Homo sapiens	DQ586065	30	TGCTGGGATGACAGGCATGAGCCACTGCGC
DQ586101P	0.0858997	1.66757	up	489.989	495.775	9.26049	8.52274	740.022	400.072	329.874	638.292	350.3	498.733	9.27623	9.81892	8.68632	8.9749	7.955	8.63832	Piwi-interacting RNA (piRNA)	Homo sapiens	DQ586101	26	TGCTGGTTGAGGGCAAGGGAACAATG
DQ586169P	0.0896377	1.53683	up	59.0954	52.6947	5.99574	5.37578	102.809	42.2105	32.2667	58.5162	46.1946	53.3732	6.31896	6.39062	5.27765	5.50906	5.12268	5.49562	Piwi-interacting RNA (piRNA)	Homo sapiens	DQ586169	26	TGCTGTGGTGACCGGAAGAACGGAGC
DQ586193P	0.0258818	1.85952	up	3.00936	1.71101	1.73906	0.844133	2.33414	2.61926	4.07469	1.49831	2.17678	1.45794	1.1931	1.86652	2.15757	0.658271	1.1579	0.716225	Piwi-interacting RNA (piRNA)	Homo sapiens	DQ586193	26	TGCTGTTTCCTATGCCTCTGGGACTC
DQ586436P	0.0800565	1.96964	up	40.9668	33.6255	5.57974	4.6018	39.2324	28.6252	55.0427	17.0056	54.9202	28.9508	4.8975	5.78396	6.05775	3.81296	5.36044	4.632	Piwi-interacting RNA (piRNA)	Homo sapiens	DQ586436	30	TGGAAAGGGATGGGATACGAATGCTGGAGT
DQ586468P	0.0999564	1.65581	up	5.38104	3.49935	2.4254	1.69786	4.64303	2.75509	8.74499	2.86876	4.15882	3.47047	1.95944	1.97982	3.33694	1.45673	1.90953	1.72732	Piwi-interacting RNA (piRNA)	Homo sapiens	DQ586468	29	TGGAAAGTTCCTTCTTGAGAGTGTCTGGA
DQ586543P	0.0681036	2.15164	up	2.85202	1.18086	1.56784	0.4624	1.0885	2.60879	4.85878	1.10533	1.17434	1.26291	0.425809	1.85755	2.42015	0.42711	0.475347	0.484743	Piwi-interacting RNA (piRNA)	Homo sapiens	DQ586543	31	TGGAACTGCTGTGTGACCAGAAACAGCCTCA
DQ586567P	0.0788287	1.73248	up	20.5956	16.71	4.56449	3.77165	27.537	21.0201	13.2298	19.7533	11.9247	18.4521	4.42708	5.30724	3.95914	4.02416	3.31413	3.97666	Piwi-interacting RNA (piRNA)	Homo sapiens	DQ586567	31	TGGAAGAGAAGATCCAAGTCAAGGAAGCAGC
DQ586620P	0.076692	3.04808	up	5.4256	1.60244	2.40141	0.793513	2.85303	10.6438	2.77997	1.08046	1.7638	1.96306	1.39633	4.18308	1.62483	0.415462	0.908075	1.057	Piwi-interacting RNA (piRNA)	Homo sapiens	DQ586620	31	TGGAAGGACCTCTGAGGTGTCCCGTGGCTGT
DQ586632P	0.0833938	1.64503	up	4.80997	3.60611	2.45873	1.74061	3.5355	4.5853	6.30911	4.19178	3.42162	3.20492	1.62849	2.87469	2.873	1.92704	1.66367	1.63112	Piwi-interacting RNA (piRNA)	Homo sapiens	DQ586632	30	TGGAAGGTGATCCTGACGTTCTTTGTGGGT
DQ586659P	0.0517241	1.50002	up	5.2117	4.39715	2.55918	1.9742	5.77468	4.85145	5.00898	5.67079	4.03501	3.48565	2.24121	2.96682	2.46952	2.32135	1.86665	1.73461	Piwi-interacting RNA (piRNA)	Homo sapiens	DQ586659	26	TGGAAGTGATGCCGCTCTTCGCCGGG
DQ586729P	0.0135801	3.84327	up	128.144	45.1525	7.01097	5.06864	197.509	38.4931	148.429	23.7759	56.6237	55.0579	7.28498	6.22612	7.52182	4.25624	5.4016	5.54807	Piwi-interacting RNA (piRNA)	Homo sapiens	DQ586729	26	TGGAATGGAATGGTGACTAGATTCAA
DQ586778P	0.0484049	1.53875	up	5.36458	4.37636	2.61255	1.99079	4.98569	4.50015	6.60791	4.66351	4.43589	4.0297	2.04663	2.84469	2.94632	2.06432	1.99371	1.91434	Piwi-interacting RNA (piRNA)	Homo sapiens	DQ586778	30	TGGACAAGCTACCATCTCCCTCTCTGCCCC
DQ586800P	0.0418357	1.80562	up	20.5161	15.0652	4.49753	3.64504	19.956	11.6292	29.9629	13.3133	14.4269	17.4553	3.99276	4.32939	5.17043	3.49158	3.55021	3.89332	Piwi-interacting RNA (piRNA)	Homo sapiens	DQ586800	31	TGGACACTCAGAGTTGAAACTGTGATCCGAA
DQ586847P	0.0674273	1.85377	up	4.66368	2.66212	2.25171	1.36125	3.93607	2.64149	7.41349	2.95879	1.84983	3.17773	1.75691	1.88423	3.11399	1.49103	0.970743	1.62197	Piwi-interacting RNA (piRNA)	Homo sapiens	DQ586847	30	TGGACATGGTAGAGAATGCAGATAGTTTGC
DQ586980P	0.0550416	1.96199	up	33.9308	26.0758	5.32178	4.34946	28.9691	27.8875	44.9357	24.2757	35.4958	18.4559	4.49347	5.74468	5.7272	4.29142	4.77821	3.97876	Piwi-interacting RNA (piRNA)	Homo sapiens	DQ586980	28	TGGAGAACCCTGAGGGCAGGGCCCGAGC
DQ587007P	0.033549	1.7295	up	9.26089	6.39022	3.2837	2.49334	10.19	4.72282	12.8698	6.31089	6.55984	6.29992	3.01102	2.92563	3.91445	2.46182	2.50874	2.50946	Piwi-interacting RNA (piRNA)	Homo sapiens	DQ587007	30	TGGAGACTGAGTAGGAGTGCTGGTGCATGC
DQ587069P	0.0581387	2.85087	up	4.67829	1.68519	2.33818	0.826777	2.87021	7.8063	3.35837	1.07477	1.46899	2.51182	1.402	3.71566	1.89688	0.412409	0.714204	1.35372	Piwi-interacting RNA (piRNA)	Homo sapiens	DQ587069	31	TGGAGCCTGTTTGATGAGAGCACTACCTTCC
DQ587094P	0.0665737	2.50188	up	3.14883	1.18481	1.7875	0.464485	1.10364	4.34496	3.9979	1.11719	1.17434	1.26291	0.434295	2.79609	2.1321	0.433364	0.475347	0.484743	Piwi-interacting RNA (piRNA)	Homo sapiens	DQ587094	31	TGGAGCTTACAGTCTAATTAATTACCCTCCC
DQ587117P	0.0475531	1.71436	up	108.328	96.223	7.01035	6.23268	104.866	69.5265	150.592	94.1225	111.311	83.2356	6.34218	7.15083	7.53804	6.1944	6.34949	6.15414	Piwi-interacting RNA (piRNA)	Homo sapiens	DQ587117	30	TGGAGGAGTCGGCAGAGCAGGCACAGCGGT
DQ587169P	0.0292049	2.60778	up	3.81823	1.53916	2.08112	0.698302	2.19905	3.34469	5.91095	1.35224	2.00232	1.26291	1.12354	2.35368	2.76615	0.54584	1.06432	0.484743	Piwi-interacting RNA (piRNA)	Homo sapiens	DQ587169	31	TGGAGTAACCAGTTTCCAAGTGGTGCCATGT
DQ587231P	0.0722268	2.06693	up	2.70209	1.16403	1.50158	0.454093	1.01335	2.54666	4.54626	1.05485	1.17434	1.26291	0.384837	1.80157	2.31833	0.402188	0.475347	0.484743	Piwi-interacting RNA (piRNA)	Homo sapiens	DQ587231	30	TGGATAAGTCCTCTCTATAGGCTGGTTGTC
DQ587247P	0.0129944	2.09804	up	62.9367	44.758	6.22381	5.15477	89.2768	51.0415	48.4918	39.7986	40.8957	53.5798	6.09892	6.71625	5.85627	5.00396	4.95825	5.5021	Piwi-interacting RNA (piRNA)	Homo sapiens	DQ587247	32	TGGATACGTGCAAGGTCGCTGAGGCAGTGCTA
DQ587279P	0.025766	1.74857	up	25.3239	21.0389	4.90103	4.09485	26.7377	19.4034	29.8306	18.5137	19.9414	24.6617	4.3916	5.14819	5.16329	3.92042	3.97991	4.38422	Piwi-interacting RNA (piRNA)	Homo sapiens	DQ587279	31	TGGATCATGAGCTTCAGGTGTTCTACACAAT
DQ587291P	0.017183	3.85031	up	39.6352	14.9315	5.58734	3.64237	34.0968	52.1729	32.636	15.0114	13.3055	16.4777	4.71503	6.75622	5.29077	3.66241	3.45174	3.81296	Piwi-interacting RNA (piRNA)	Homo sapiens	DQ587291	31	TGGATCTATTCTATGGAAAAGAGTGCATAAA
DQ587351P	0.0764458	1.90312	up	2.58238	1.25016	1.46824	0.539878	1.12418	2.54186	4.08109	1.17266	1.17434	1.40346	0.445378	1.79835	2.16101	0.461291	0.475347	0.682996	Piwi-interacting RNA (piRNA)	Homo sapiens	DQ587351	31	TGGATGGCTTTGCACCTGGTGTTGAACCTGC
DQ587494P	0.0354817	1.79618	up	4.51589	2.85953	2.30604	1.46111	4.07724	3.15437	6.31604	3.45156	2.22063	2.9064	1.79774	2.2457	2.87469	1.68262	1.17914	1.52156	Piwi-interacting RNA (piRNA)	Homo sapiens	DQ587494	31	TGGCAAGAGTAAGAGTGTCCACACCAATGGT
DQ587647P	0.0305617	1.50445	up	48.6353	47.2303	5.81205	5.22281	69.4737	38.7372	37.6949	48.8055	46.0853	46.8	5.7154	6.23519	5.48556	5.2626	5.11676	5.28908	Piwi-interacting RNA (piRNA)	Homo sapiens	DQ587647	27	TGGCAGGGACAGACCTGGTCATAGAGC
DQ587653P	0.00301391	1.59253	up	22.4387	18.6073	4.61022	3.9389	33.3564	13.999	19.9606	15.9444	19.0303	20.8474	4.68173	4.62262	4.52632	3.74452	3.92042	4.15176	Piwi-interacting RNA (piRNA)	Homo sapiens	DQ587653	28	TGGCAGGGTCATAGGACAATAGTGGGGA
DQ587666P	0.050748	2.06988	up	197.647	156.831	7.94672	6.89718	158.506	169.59	264.844	162.954	175.745	131.792	6.96513	8.49792	8.37713	6.97405	6.93282	6.78466	Piwi-interacting RNA (piRNA)	Homo sapiens	DQ587666	30	TGGCAGTCCAGAGAGAAGACATGAGTTCCC
DQ587670P	0.082098	2.46722	up	2889.64	1818.86	11.6378	10.3349	1454.99	2093.64	5120.3	1844.19	2663.05	949.327	10.3052	12.2016	12.4065	10.575	10.8272	9.60253	Piwi-interacting RNA (piRNA)	Homo sapiens	DQ587670	30	TGGCAGTGAGCTGGGCAGGGAGGAAGGGGT
DQ587672P	0.0649363	1.64372	up	9.72721	7.14336	3.34117	2.62421	10.2689	4.82531	14.0875	8.71736	6.53008	6.18263	3.02245	2.95527	4.0458	2.8886	2.5042	2.47983	Piwi-interacting RNA (piRNA)	Homo sapiens	DQ587672	28	TGGCAGTGCAGTGTGCCTGGGAGCTGTC
DQ587712P	0.0825418	1.88608	up	2.60132	1.20739	1.39121	0.475818	1.11472	2.17241	4.51682	1.18492	1.17434	1.26291	0.440266	1.42462	2.30873	0.467364	0.475347	0.484743	Piwi-interacting RNA (piRNA)	Homo sapiens	DQ587712	29	TGGCATCGATGTCGAAGGTCACCTCGATC
DQ587765P	0.069219	1.90584	up	2.90543	1.42516	1.55764	0.627214	1.6046	2.21825	4.89343	1.83824	1.17434	1.26291	0.767682	1.47502	2.43023	0.921551	0.475347	0.484743	Piwi-interacting RNA (piRNA)	Homo sapiens	DQ587765	29	TGGCATTTCGTTTGGTGCTCGAGCTCGTC
DQ587954P	0.035183	3.26443	up	135.234	58.3391	7.22207	5.51523	77.0896	99.5271	229.086	53.0328	58.092	63.8923	5.8698	7.68734	8.10905	5.36565	5.44142	5.73863	Piwi-interacting RNA (piRNA)	Homo sapiens	DQ587954	29	TGGCCTAGGTCAGGAGCTCAGAAGTGCCA
DQ587955P	0.00882602	2.11512	up	230.934	174.682	8.14573	7.06499	257.918	150.815	284.069	165.862	168.447	189.738	7.66114	8.33169	8.44437	6.99316	6.88162	7.3202	Piwi-interacting RNA (piRNA)	Homo sapiens	DQ587955	30	TGGCCTAGGTCAGGAGCTCAGAAGTGCCAC
DQ587999P	0.0868544	1.52354	up	3.91393	2.33137	1.82812	1.22069	6.96501	2.23434	2.54243	2.68302	1.79453	2.51656	2.50338	1.49207	1.48891	1.37428	0.930555	1.35723	Piwi-interacting RNA (piRNA)	Homo sapiens	DQ587999	29	TGGCCTGTTCCTGCCTTAACTGATGATGA
DQ588039P	0.0574699	1.679	up	272.406	250.569	8.32501	7.57741	274.783	144.013	398.422	242.934	240.313	268.459	7.76046	8.24683	8.96773	7.58468	7.35822	7.78933	Piwi-interacting RNA (piRNA)	Homo sapiens	DQ588039	31	TGGCGATGAGGAGGTACCTATTGTGTTGAGT
DQ588040P	0.0841865	1.75497	up	270.745	236.951	8.28785	7.4764	235.16	142.606	434.468	208.878	232.633	269.341	7.53035	8.22685	9.10634	7.31297	7.3202	7.79604	Piwi-interacting RNA (piRNA)	Homo sapiens	DQ588040	32	TGGCGATGAGGAGGTACCTATTGTGTTGAGTA
DQ588091P	0.00176265	1.5175	up	5.042	3.75667	2.39598	1.79429	7.3704	3.27782	4.47779	3.60676	4.01065	3.65259	2.5772	2.31502	2.29573	1.73305	1.85793	1.79189	Piwi-interacting RNA (piRNA)	Homo sapiens	DQ588091	28	TGGCTACTTCAGTGCATCTGACCCCCAC
DQ588113P	0.09851	1.69088	up	3.10045	1.51097	1.43858	0.680805	4.30748	1.62707	3.3668	2.09567	1.17434	1.26291	1.86992	0.544424	1.90141	1.08233	0.475347	0.484743	Piwi-interacting RNA (piRNA)	Homo sapiens	DQ588113	30	TGGCTCAGCCAAGGTGCAGTCTGCCTAGGA
DQ588158P	0.0564684	1.80435	up	209.186	176.824	7.92533	7.07385	340.752	170.663	116.142	191.538	159.133	179.801	8.06743	8.52823	7.18032	7.20384	6.7881	7.2296	Piwi-interacting RNA (piRNA)	Homo sapiens	DQ588158	28	TGGCTGAGGCAGGAGGATCACTTGAATC
DQ588171P	0.034027	2.04379	up	49.8105	36.6545	5.90985	4.8786	56.5285	48.9137	43.9893	40.1352	29.1288	40.6995	5.41162	6.63309	5.68483	5.02085	4.50468	5.11027	Piwi-interacting RNA (piRNA)	Homo sapiens	DQ588171	32	TGGCTGCCTGGGTGCCAGGGACTCTGAAGCTT
DQ588226P	0.00421422	2.18824	up	3.23802	1.24789	1.62473	0.494954	5.13349	2.06928	2.51131	1.30644	1.17434	1.26291	2.08314	1.3215	1.46954	0.524772	0.475347	0.484743	Piwi-interacting RNA (piRNA)	Homo sapiens	DQ588226	32	TGGCTTCACATTGAAAGAGCAGCCATGTGCCT
DQ588249P	0.0292659	1.63553	up	7.01358	5.2971	2.94551	2.23574	7.41763	4.5408	9.0823	5.43407	4.42261	6.03463	2.58801	2.85919	3.38932	2.27153	1.98903	2.44668	Piwi-interacting RNA (piRNA)	Homo sapiens	DQ588249	26	TGGCTTGTAGGGTTTCTGCCGAGAGA
DQ588263P	0.0505154	1.93944	up	12.6365	8.91903	3.88639	2.93076	10.8582	13.4259	13.6254	10.4983	9.41868	6.84011	3.10492	4.55617	3.99809	3.15469	3.00457	2.633	Piwi-interacting RNA (piRNA)	Homo sapiens	DQ588263	26	TGGGAAAAATTTGGCCGAAAAGAGTG
DQ588270P	0.0558546	1.83949	up	3.73022	2.25359	2.07633	1.19702	2.39552	3.56898	5.22616	2.26216	2.09937	2.39924	1.21967	2.46365	2.54567	1.17391	1.118	1.29916	Piwi-interacting RNA (piRNA)	Homo sapiens	DQ588270	30	TGGGAAAAGGACCCGAGGTGCCACCCAAGC
DQ588291P	0.00290215	2.36757	up	109.828	67.5861	6.97956	5.73615	177.552	73.5226	78.4077	63.281	68.2793	71.1981	7.12767	7.25961	6.55139	5.65947	5.65391	5.89507	Piwi-interacting RNA (piRNA)	Homo sapiens	DQ588291	30	TGGGAAAGAGTTAGCCTAGTCTTCTCTGCC
DQ588311P	0.0993822	1.60761	up	5.6566	3.67351	2.41287	1.72795	8.6079	2.42301	5.93888	2.7813	3.05423	5.185	2.78044	1.68548	2.77269	1.41693	1.52958	2.23733	Piwi-interacting RNA (piRNA)	Homo sapiens	DQ588311	30	TGGGAAATACCCGAAGAGCCCTGGGTGCTT
DQ588331P	0.00425386	2.22031	up	3.44555	1.41821	1.77547	0.624707	4.28107	2.09281	3.96276	1.50679	1.48495	1.26291	1.85896	1.3464	2.12104	0.664915	0.724464	0.484743	Piwi-interacting RNA (piRNA)	Homo sapiens	DQ588331	30	TGGGAACAAGCCCTAAGCCTGTCATAAATA
DQ588403P	0.0876905	1.63478	up	5.82557	4.50147	2.73666	2.02756	4.34262	5.60131	7.53277	4.40388	4.43077	4.66975	1.87787	3.19478	3.13732	1.99288	1.992	2.0978	Piwi-interacting RNA (piRNA)	Homo sapiens	DQ588403	27	TGGGAACGAGAAGACACTCGTGGAGGC
DQ588408P	0.0926612	1.7041	up	14.1944	11.1882	3.96259	3.19358	12.1883	9.22211	21.1727	7.23126	12.7009	13.6325	3.28471	3.97574	4.62733	2.62998	3.39872	3.55205	Piwi-interacting RNA (piRNA)	Homo sapiens	DQ588408	28	TGGGAACGAGAAGACACTCGTGGAGGCG
DQ588415P	0.0216405	2.07361	up	14.7469	9.84146	4.08893	3.03678	14.9315	12.2689	17.0404	9.9667	7.06861	12.4891	3.55524	4.41499	4.29656	3.06861	2.60633	3.43541	Piwi-interacting RNA (piRNA)	Homo sapiens	DQ588415	30	TGGGAACGAGAAGACACTCGTGGGGGCGTC
DQ588445P	0.00316819	2.51177	up	58.3718	34.1825	6.11879	4.79009	79.7856	48.6286	46.7011	33.4918	34.7558	34.2999	5.93848	6.61407	5.80384	4.75888	4.74576	4.86562	Piwi-interacting RNA (piRNA)	Homo sapiens	DQ588445	31	TGGGAACGAGCAGACACTCGTGGAGGCGTCA
DQ588449P	0.00497596	4.68621	up	20.2343	6.22248	4.52987	2.30145	27.4329	16.8576	16.4124	4.13427	10.8162	3.71699	4.42257	4.9148	4.25222	1.91	3.18093	1.8134	Piwi-interacting RNA (piRNA)	Homo sapiens	DQ588449	30	TGGGAACGAGCAGACACTCGTGTAGGCGTC
DQ588482P	0.018515	1.61922	up	84.4482	75.0668	6.55514	5.85984	126.449	39.2654	87.6306	80.9685	90.0753	54.1565	6.64846	6.26804	6.74891	5.99658	6.06496	5.51799	Piwi-interacting RNA (piRNA)	Homo sapiens	DQ588482	29	TGGGAAGAAGGAGCACGCCTGGGCTGGGA
DQ588489P	0.00371275	1.87732	up	201.312	172.337	7.93764	7.02896	246.553	138.719	218.663	160.461	198.116	158.434	7.59939	8.19845	8.01508	6.95378	7.07837	7.05473	Piwi-interacting RNA (piRNA)	Homo sapiens	DQ588489	28	TGGGAAGAGAGAGCAAGGAGCTGGAGGG
DQ588535P	0.0251036	1.55712	up	12.743	10.8524	3.82984	3.19097	14.9434	8.18772	15.0979	9.78002	9.56372	13.2134	3.55744	3.7907	4.14139	3.04297	3.0273	3.50263	Piwi-interacting RNA (piRNA)	Homo sapiens	DQ588535	29	TGGGAAGTGAGGAATGCTTCTGCCCGGCC
DQ588542P	0.0450095	1.52466	up	44.9169	41.4478	5.62597	5.01748	69.3266	25.5817	39.8424	30.0384	40.1411	54.164	5.71335	5.60619	5.55837	4.59531	4.93837	5.51877	Piwi-interacting RNA (piRNA)	Homo sapiens	DQ588542	28	TGGGAAGTGAGGAGCGTCTCCGCCCGGC
DQ588551P	0.0110963	1.65015	up	9.89487	7.54003	3.4156	2.693	14.5613	6.28674	8.83653	6.93271	6.1703	9.51707	3.5176	3.37551	3.3537	2.58091	2.43023	3.06786	Piwi-interacting RNA (piRNA)	Homo sapiens	DQ588551	29	TGGGAAGTGGGGAACGCCTCTGCCCAGCT
DQ588569P	0.0333189	1.54502	up	7.28577	5.90309	3.01573	2.38811	7.51367	4.86851	9.47514	5.90507	5.90752	5.8967	2.60507	2.97257	3.46956	2.37941	2.3698	2.41512	Piwi-interacting RNA (piRNA)	Homo sapiens	DQ588569	29	TGGGAATAAGGTCGGTGATGCTTCTGCCA
DQ588571P	0.0959331	2.2745	up	4.5865	2.21234	2.25724	1.07169	1.86604	3.92201	7.97145	3.31059	2.06353	1.26291	0.942108	2.61982	3.20978	1.63274	1.09759	0.484743	Piwi-interacting RNA (piRNA)	Homo sapiens	DQ588571	30	TGGGAATACCCTAGTCCCCTTGAGTTGTCC
DQ588596P	0.0363674	1.71301	up	66.2654	60.426	6.3381	5.56156	74.8333	56.6805	67.2823	52.5429	71.9866	56.7486	5.83075	6.87027	6.31327	5.35327	5.74088	5.59053	Piwi-interacting RNA (piRNA)	Homo sapiens	DQ588596	30	TGGGAATGCCTGAGGGTGAGGTTGAAGAGT
DQ588615P	0.03625	1.54311	up	4.0888	2.6943	2.0279	1.40205	6.72351	2.86144	2.68143	2.94325	2.55829	2.58136	2.45296	2.05778	1.57294	1.48425	1.33367	1.38824	Piwi-interacting RNA (piRNA)	Homo sapiens	DQ588615	30	TGGGAATTTGATGCGTTGCTGCTTGGACAG
DQ588628P	0.00158802	1.72534	up	14.3098	10.4576	3.93763	3.15075	22.1353	8.33988	12.4541	10.084	11.8568	9.43199	4.12642	3.81881	3.86767	3.09176	3.30802	3.05247	Piwi-interacting RNA (piRNA)	Homo sapiens	DQ588628	28	TGGGACAGAAGAGTTTGAACTGGATGGA
DQ588680P	0.00861142	2.59657	up	3.30575	1.23933	1.86745	0.490843	2.3456	2.80187	4.76978	1.28073	1.17434	1.26291	1.1996	2.01494	2.38782	0.512438	0.475347	0.484743	Piwi-interacting RNA (piRNA)	Homo sapiens	DQ588680	27	TGGGACTTAGTAGAAGCAGGCCGCTCC
DQ588702P	0.0865473	1.5552	up	6.57583	5.46104	2.84626	2.20916	7.1885	4.12489	8.4141	4.03964	8.31556	4.02792	2.54414	2.70995	3.28471	1.87959	2.83396	1.91394	Piwi-interacting RNA (piRNA)	Homo sapiens	DQ588702	30	TGGGAGAGCGCGCGCCTGATGGTGGTACGG
DQ588748P	0.08169	2.87072	up	3.90661	1.22528	2.00557	0.484157	1.00748	6.5931	4.11927	1.23858	1.17434	1.26291	0.382458	3.45944	2.17481	0.49238	0.475347	0.484743	Piwi-interacting RNA (piRNA)	Homo sapiens	DQ588748	29	TGGGAGCTGAAACTAGGATTCACCCCTTA
DQ588784P	0.0809149	1.56686	up	20.0926	17.4662	4.48851	3.84064	18.4651	12.6499	29.1626	16.1637	21.0888	15.1462	3.87882	4.46108	5.12564	3.76017	4.06786	3.69389	Piwi-interacting RNA (piRNA)	Homo sapiens	DQ588784	29	TGGGAGGTACGCTATGGGTACACAAAGGC
DQ588795P	0.0922067	1.51715	up	185.718	188.036	7.75062	7.14925	179.106	100.136	277.911	174.784	216.361	172.964	7.13473	7.69434	8.42278	7.06486	7.20746	7.17544	Piwi-interacting RNA (piRNA)	Homo sapiens	DQ588795	27	TGGGAGGTTCCGACAGGATGTGCAGGA
DQ588806P	0.0134035	1.6934	up	100.388	91.6881	6.94176	6.18184	124.356	68.9273	107.88	80.6948	90.6032	103.766	6.61877	7.1392	7.06731	5.99315	6.07131	6.48106	Piwi-interacting RNA (piRNA)	Homo sapiens	DQ588806	28	TGGGAGTGCTGAGAGCCAAATCCACTGA
DQ588816P	0.0544828	1.83001	up	75.7742	63.706	6.51341	5.64156	68.3195	55.9742	103.029	59.8423	77.5164	53.7593	5.69745	6.84961	6.99316	5.55616	5.85627	5.51225	Piwi-interacting RNA (piRNA)	Homo sapiens	DQ588816	30	TGGGAGTTCTGACCTGATCCATTTCTGACC
DQ588849P	0.0706455	1.58792	up	22.1358	20.0211	4.63727	3.97014	31.9182	17.7865	16.7025	28.3941	18.3743	13.295	4.6284	5.00725	4.27617	4.52709	3.87207	3.51125	Piwi-interacting RNA (piRNA)	Homo sapiens	DQ588849	29	TGGGATCACCAGTTTAGAGGTGCCAGTGC
DQ588861P	0.0212148	3.07297	up	39.8682	19.0805	5.59405	3.97442	34.21	47.8952	37.4995	21.4467	17.2154	18.5794	4.72047	6.58572	5.47596	4.14229	3.79219	3.98878	Piwi-interacting RNA (piRNA)	Homo sapiens	DQ588861	26	TGGGATCTGTGCATGGGATGAGATGC
DQ588910P	0.0866753	1.52809	up	20.6656	17.6494	4.45552	3.84379	34.0703	15.3921	12.5344	14.9952	14.62	23.333	4.71092	4.77683	3.87882	3.65819	3.57093	4.30226	Piwi-interacting RNA (piRNA)	Homo sapiens	DQ588910	31	TGGGATGTGAGGAGCCCCTCTGCCTGGCTGC
DQ588972P	0.00870825	2.81719	up	32.2041	17.0364	5.26384	3.76959	36.4248	26.326	33.8615	11.319	17.1835	22.6066	4.8002	5.64597	5.34536	3.25542	3.78918	4.26416	Piwi-interacting RNA (piRNA)	Homo sapiens	DQ588972	29	TGGGCACAGAAGTTAGGAAGGGCTGTCAC
DQ588984P	0.00873471	1.77875	up	10.5153	7.90789	3.60859	2.77772	12.334	9.4556	9.75642	8.34177	7.95803	7.42386	3.30205	4.01393	3.50977	2.82405	2.76854	2.74057	Piwi-interacting RNA (piRNA)	Homo sapiens	DQ588984	29	TGGGCACGGTGGCAGTGGCTGTTGGAGGA
DQ589006P	0.0261286	2.00512	up	4.36621	2.42907	2.24714	1.24345	4.15172	2.98147	5.96544	3.34191	1.64481	2.30049	1.82309	2.13589	2.78244	1.64392	0.831487	1.25495	Piwi-interacting RNA (piRNA)	Homo sapiens	DQ589006	30	TGGGCAGGCTGTGGAGCCATTTTTGTCTCC
DQ589021P	0.0205649	1.54839	up	9.66135	7.868	3.39866	2.76789	14.5284	7.49151	6.96415	8.62604	6.91789	8.06007	3.51369	3.65327	3.02901	2.873	2.57516	2.85551	Piwi-interacting RNA (piRNA)	Homo sapiens	DQ589021	30	TGGGCATAAGACAATATGAGGGGTGGTCTC
DQ589029P	0.062095	2.01274	up	2.96694	1.39869	1.62584	0.616674	1.52596	2.47292	4.90194	1.18812	1.74503	1.26291	0.709644	1.73392	2.43394	0.469172	0.896108	0.484743	Piwi-interacting RNA (piRNA)	Homo sapiens	DQ589029	29	TGGGCATCGATTGTCTATGGGCCATGGCG
DQ589058P	0.099826	1.83812	up	371.39	304.283	8.63845	7.76021	719.199	207.813	187.157	174.685	313.848	424.317	9.20804	8.85413	7.85317	7.06107	7.76046	8.45911	Piwi-interacting RNA (piRNA)	Homo sapiens	DQ589058	28	TGGGCCAATCTGGGAAGAGCTTGACGAT
DQ589174P	0.0452642	1.57015	up	37.1382	34.4949	5.44758	4.79668	48.1069	30.8047	32.5032	36.1036	27.8741	39.5071	5.15816	5.89929	5.28529	4.87286	4.44831	5.06888	Piwi-interacting RNA (piRNA)	Homo sapiens	DQ589174	28	TGGGCTGTAGTTGGGTGCAAGGCTGGGG
DQ589185P	0.0891055	1.72683	up	14.734	11.9252	4.08877	3.30064	16.4472	16.8495	10.9052	15.13	12.752	7.8935	3.6901	4.9133	3.6629	3.67677	3.40284	2.82231	Piwi-interacting RNA (piRNA)	Homo sapiens	DQ589185	30	TGGGCTTAGATTGTGGTGTGGCAGGGCAGA
DQ589220P	0.00448821	1.67657	up	17.728	13.7622	4.27948	3.53397	26.9	12.062	14.2221	15.4015	12.0268	13.8583	4.39933	4.38192	4.05718	3.701	3.3245	3.5764	Piwi-interacting RNA (piRNA)	Homo sapiens	DQ589220	29	TGGGGAAAAGTGCATAGAAAGTGCTGGGT
DQ589264P	0.0698237	1.53528	up	10.0415	8.84483	3.49464	2.87614	11.8472	6.73198	11.5454	11.664	5.53521	9.33532	3.23399	3.49521	3.75472	3.29666	2.2935	3.03825	Piwi-interacting RNA (piRNA)	Homo sapiens	DQ589264	27	TGGGGAGCGCCTCGTCGACATGAGTGA
DQ589315P	0.0454793	1.56706	up	3.80197	2.7767	2.0825	1.43444	3.23092	3.14473	5.03026	2.61851	2.69514	3.01646	1.52958	2.23886	2.47905	1.34808	1.39316	1.56209	Piwi-interacting RNA (piRNA)	Homo sapiens	DQ589315	30	TGGGGCTTAGCGGGTGTTCTCCCCGTGTGC
DQ589334P	0.0911528	1.60015	up	10.4311	8.20803	3.49914	2.82094	8.83011	6.6437	15.8195	7.26241	9.80904	7.55265	2.81859	3.47012	4.20873	2.6358	3.06087	2.76615	Piwi-interacting RNA (piRNA)	Homo sapiens	DQ589334	30	TGGGGGCTTCTTTGGCCAAATGGAGTGGGT
DQ589420P	0.0388748	2.86015	up	199.695	110.194	7.86754	6.35145	129.715	146.745	322.626	110.709	147.668	72.2042	6.68186	8.28244	8.63832	6.42522	6.7006	5.92852	Piwi-interacting RNA (piRNA)	Homo sapiens	DQ589420	26	TGGGTAGCAGTACAGAGGCTGGGAGG
DQ589536P	0.0238322	1.63374	up	21.1367	17.1943	4.53377	3.8256	24.9179	11.3661	27.1259	15.2682	19.5329	16.7818	4.29589	4.292	5.01344	3.6901	3.94244	3.84425	Piwi-interacting RNA (piRNA)	Homo sapiens	DQ589536	26	TGGGTGCAGAGTCACAGTAGCTTGGT
DQ589580P	0.0277439	2.54253	up	149.639	96.6915	7.43905	6.09279	140.15	84.1879	224.578	61.5055	156.827	71.7415	6.80222	7.45381	8.06114	5.60971	6.76812	5.90054	Piwi-interacting RNA (piRNA)	Homo sapiens	DQ589580	29	TGGGTGGGGACACAGAGCCAAACCTGTGA
DQ589581P	0.0379895	2.43459	up	110.725	71.4552	7.01434	5.73067	94.1067	70.6745	167.395	45.8794	107.251	61.2354	6.1998	7.17544	7.66779	5.18984	6.30939	5.69278	Piwi-interacting RNA (piRNA)	Homo sapiens	DQ589581	30	TGGGTGGGGACACAGAGCCAAACCTGTGTT
DQ589597P	0.0757705	2.26484	up	4.38228	2.22981	2.29312	1.11371	2.12593	4.62027	6.40064	1.34296	2.80675	2.53973	1.08965	2.88959	2.90011	0.541479	1.43143	1.36821	Piwi-interacting RNA (piRNA)	Homo sapiens	DQ589597	28	TGGGTGTACTGTGTAGGCAGCCATGTGG
DQ589603P	0.0587423	1.51423	up	4.89855	4.00479	2.43752	1.83894	6.27368	4.23373	4.18825	2.64109	5.20668	4.16661	2.36206	2.75211	2.19838	1.35686	2.20756	1.95239	Piwi-interacting RNA (piRNA)	Homo sapiens	DQ589603	31	TGGGTGTAGGCTGACGCTACCGTCCCCTCCC
DQ589613P	0.0143874	1.5864	up	17.2219	14.6496	4.28593	3.62018	19.3616	11.6164	20.6877	15.1423	13.6289	15.1775	3.94375	4.32672	4.58733	3.68057	3.48274	3.69721	Piwi-interacting RNA (piRNA)	Homo sapiens	DQ589613	31	TGGGTGTCAGAGTGAGACCTTGTCTCTAAAA
DQ589617P	0.0349096	1.83702	up	4.10116	2.41332	2.15094	1.27358	5.44541	4.23625	2.62182	2.23331	2.44428	2.56236	2.16225	2.75334	1.53723	1.15851	1.28239	1.37982	Piwi-interacting RNA (piRNA)	Homo sapiens	DQ589617	31	TGGGTGTCCCGAAGTCGGTGACGGTGATGGT
DQ589793P	0.053234	2.28246	up	3.77052	1.46982	1.8781	0.687514	2.64437	2.12903	6.53815	1.13883	1.17434	2.09628	1.3215	1.38296	2.92985	0.444165	0.475347	1.14303	Piwi-interacting RNA (piRNA)	Homo sapiens	DQ589793	26	TGGTACTTTGGACTTAACCGAAGGGC
DQ589832P	0.021251	2.19507	up	5.01378	2.53756	2.44277	1.30851	4.56183	3.28795	7.19156	3.02531	1.77673	2.81063	1.93752	2.31972	3.07108	1.51887	0.917741	1.48891	Piwi-interacting RNA (piRNA)	Homo sapiens	DQ589832	28	TGGTAGGAATGGATGATGATGATGCAGA
DQ589869P	0.0623592	1.97181	up	7.50634	4.92606	3.11745	2.13793	5.7438	8.88345	7.89177	4.06525	5.59879	5.11412	2.23278	3.9212	3.19838	1.8875	2.30829	2.218	Piwi-interacting RNA (piRNA)	Homo sapiens	DQ589869	30	TGGTAGTTATGGAGACCCCCCAGGTGTTTA
DQ589913P	0.0901693	2.07673	up	2.98348	1.17685	1.51489	0.460582	1.13582	2.14638	5.66825	1.09331	1.17434	1.26291	0.452655	1.39663	2.6954	0.421655	0.475347	0.484743	Piwi-interacting RNA (piRNA)	Homo sapiens	DQ589913	27	TGGTCAAGGTCCTAGCTACTAGAAAAC
DQ589989P	0.0770701	2.10664	up	2.95049	1.21388	1.55395	0.479007	1.17445	2.32048	5.35652	1.20441	1.17434	1.26291	0.478387	1.58378	2.59968	0.476932	0.475347	0.484743	Piwi-interacting RNA (piRNA)	Homo sapiens	DQ589989	31	TGGTCCATCTGCTCCTGTGCTAGGTGATAGC
DQ590028P	0.0632859	2.53327	up	31.1134	14.5176	4.83565	3.49465	61.9082	20.065	11.3671	8.80332	11.7935	22.9559	5.56499	5.21685	3.72511	2.90397	3.30089	4.27909	Piwi-interacting RNA (piRNA)	Homo sapiens	DQ590028	29	TGGTCTCGAACTCCTGACCTCAGGTGATC
DQ590029P	0.0773929	2.92886	up	55.0247	25.1451	5.70958	4.15924	103.222	44.1436	17.7087	11.9704	18.6707	44.7941	6.32369	6.45257	4.35248	3.33594	3.89467	5.24711	Piwi-interacting RNA (piRNA)	Homo sapiens	DQ590029	30	TGGTCTCGAACTCCTGACCTCAGGTGATCC
DQ590030P	0.0829603	2.68294	up	39.547	18.1931	5.20173	3.77792	73.6245	33.0491	11.9672	10.2201	14.1532	30.2061	5.79864	5.99125	3.81531	3.11125	3.52786	4.69464	Piwi-interacting RNA (piRNA)	Homo sapiens	DQ590030	31	TGGTCTCGAACTCCTGACCTCAGGTGATCCA
DQ590031P	0.0557656	2.56834	up	17.5707	9.0004	4.14739	2.78655	30.5215	14.0329	8.15786	4.52087	7.14629	15.3341	4.56614	4.62536	3.25066	2.02253	2.62146	3.71566	Piwi-interacting RNA (piRNA)	Homo sapiens	DQ590031	30	TGGTCTCGAACTCCTGACCTCAGGTGATCT
DQ590041P	0.0209956	4.07671	up	83.8167	33.5017	6.65392	4.62651	67.1982	67.718	116.534	20.5369	23.3854	56.5829	5.67378	7.10089	7.18709	4.08042	4.21295	5.58617	Piwi-interacting RNA (piRNA)	Homo sapiens	DQ590041	30	TGGTCTGGAACTTCTGAGTTCAAGCGGTCC
DQ590170P	0.0541704	2.81461	up	5.01718	1.86357	2.45783	0.964895	1.99165	5.97399	7.0859	2.02134	1.81758	1.7518	1.01805	3.30205	3.05338	1.03598	0.947133	0.911573	Piwi-interacting RNA (piRNA)	Homo sapiens	DQ590170	30	TGGTGAGAGAAGCCCTTTTGTTGCTCCTGC
DQ590175P	0.0683999	3.69251	up	7.84236	1.34717	2.45251	0.567905	2.22866	2.51994	18.7785	1.60426	1.17434	1.26291	1.13994	1.77727	4.44032	0.743626	0.475347	0.484743	Piwi-interacting RNA (piRNA)	Homo sapiens	DQ590175	27	TGGTGAGCCATCTGCAATACAAACGCT
DQ590256P	0.00963949	3.26381	up	29.8063	13.2945	5.17247	3.46591	26.3973	27.7963	35.2252	11.3526	11.8581	16.6729	4.37355	5.74088	5.40298	3.25731	3.30837	3.83206	Piwi-interacting RNA (piRNA)	Homo sapiens	DQ590256	31	TGGTGCAGATGAAGGGTGCTCAGCAGAGCGT
DQ590261P	0.0225982	2.07469	up	11.4872	7.05052	3.61959	2.56669	14.6916	6.06075	13.7092	7.92868	4.36755	8.85533	3.52927	3.32413	4.00537	2.74916	1.9705	2.98042	Piwi-interacting RNA (piRNA)	Homo sapiens	DQ590261	27	TGGTGCAGGACAGTGTGTCTCCTGGAC
DQ590325P	0.0398025	5.05623	up	8.20682	1.45898	3.03047	0.692405	2.16538	12.6944	9.76065	1.54137	1.5462	1.28938	1.11022	4.47065	3.51053	0.6927	0.768075	0.61644	Piwi-interacting RNA (piRNA)	Homo sapiens	DQ590325	28	TGGTGGAGAGATACCTGATTGAAATTGC
DQ590343P	0.0757607	2.7255	up	3.95872	1.34144	2.00957	0.563052	1.04417	3.89895	6.93304	1.58707	1.17434	1.26291	0.400985	2.60566	3.02207	0.729066	0.475347	0.484743	Piwi-interacting RNA (piRNA)	Homo sapiens	DQ590343	31	TGGTGGCCAAGTTAGGTTTATTTATAGCATT
DQ590411P	0.0539156	1.83613	up	53.1155	41.3215	5.90383	5.02716	47.8341	33.4414	78.0709	34.2583	51.3525	38.3537	5.15355	6.02199	6.53594	4.8002	5.25812	5.02317	Piwi-interacting RNA (piRNA)	Homo sapiens	DQ590411	29	TGGTGTCAGAGTAGGAGGAATCTTGGGAC
DQ590455P	0.0666149	2.15794	up	47.1205	34.1342	5.69919	4.58953	59.5395	22.9831	58.8391	13.4505	50.4814	38.4706	5.49773	5.44213	6.1577	3.50913	5.23404	5.02543	Piwi-interacting RNA (piRNA)	Homo sapiens	DQ590455	30	TGGTGTGATCTCGGCTCACTGCAACCTCCT
DQ590474P	0.0563986	2.56083	up	3.78825	1.21021	1.83393	0.47732	1.68638	2.30984	7.36852	1.19338	1.17434	1.26291	0.828566	1.56998	3.10326	0.471871	0.475347	0.484743	Piwi-interacting RNA (piRNA)	Homo sapiens	DQ590474	31	TGGTGTGGGATTCTTCCCTGATTCTGAATGC
DQ590485P	0.0712032	1.59203	up	664.568	719.258	9.72342	9.05256	687.094	509.456	797.155	500.644	945.046	712.082	9.14625	10.1509	9.8731	8.625	9.25644	9.27623	Piwi-interacting RNA (piRNA)	Homo sapiens	DQ590485	26	TGGTGTTACTCTTTTGGGAGCTCAGG
DQ590550P	0.00546133	1.62919	up	20.6523	17.8163	4.58303	3.87888	24.9926	15.8267	21.1375	18.0925	17.5141	17.8422	4.29829	4.82699	4.62382	3.88966	3.82214	3.92483	Piwi-interacting RNA (piRNA)	Homo sapiens	DQ590550	29	TGGTTCCAGAACCCAGGGTGGTGGCGAGG
DQ590584P	0.0202101	5.59692	up	11.4959	2.38553	3.65606	1.17142	5.69652	15.0539	13.7373	3.49306	1.17434	2.4892	2.22063	4.73946	4.00808	1.6983	0.475347	1.34062	Piwi-interacting RNA (piRNA)	Homo sapiens	DQ590584	30	TGGTTGCCACGAAAGAGCTGCTGAGGCCAC
DQ590690P	0.060339	2.48495	up	15.3669	7.63854	4.04515	2.73193	8.20745	14.1749	23.7184	7.14994	8.37751	7.38816	2.71814	4.64195	4.77537	2.61734	2.84469	2.73376	Piwi-interacting RNA (piRNA)	Homo sapiens	DQ590690	30	TGTAAGCCCCATAATCCCCATAATCCTCAT
DQ590702P	0.0364698	2.85554	up	10.3216	5.28968	3.5648	2.05103	11.0164	7.92541	12.0231	1.81038	6.09055	7.96811	3.12993	3.74149	3.82297	0.902889	2.41571	2.83449	Piwi-interacting RNA (piRNA)	Homo sapiens	DQ590702	29	TGTAATATACCCAAAGATGTGCAGTGGAT
DQ590703P	0.033445	2.22782	up	294.24	201.9	8.38958	7.23394	517.265	217.005	148.451	170.884	203.51	231.305	8.75023	8.89461	7.52389	7.02983	7.12767	7.54433	Piwi-interacting RNA (piRNA)	Homo sapiens	DQ590703	32	TGTAATCCCAACACTTTGGGAGGCTGAGGTGT
DQ590705P	0.0643547	2.04927	up	242.956	173.429	8.0541	7.01899	435.2	185.974	107.694	153.239	156.736	210.313	8.42278	8.68112	7.05839	6.87726	6.76497	7.41474	Piwi-interacting RNA (piRNA)	Homo sapiens	DQ590705	30	TGTAATCCCAGCACTTTGGGAGGCCTAGAG
DQ590738P	0.0170251	3.00552	up	117.156	62.5102	7.17774	5.59012	106.022	94.6376	150.808	48.6152	54.4482	84.4672	6.36379	7.6287	7.54073	5.25519	5.34246	6.17272	Piwi-interacting RNA (piRNA)	Homo sapiens	DQ590738	27	TGTACAGTTGTAGCTGCGAGTCCAGAA
DQ590749P	0.0761696	2.6404	up	42.2359	21.3498	5.51516	4.1144	19.7274	39.0823	67.8981	19.3742	18.2307	26.4445	3.97506	6.24876	6.32165	3.99151	3.86259	4.48911	Piwi-interacting RNA (piRNA)	Homo sapiens	DQ590749	29	TGTACCAGAGGTGCTGTAGGCTTGCAGGA
DQ590751P	0.0663679	2.48499	up	3.08257	1.16603	1.76843	0.455187	1.15827	4.52013	3.5693	1.06085	1.17434	1.26291	0.467521	2.85153	1.98623	0.40547	0.475347	0.484743	Piwi-interacting RNA (piRNA)	Homo sapiens	DQ590751	32	TGTACCATCACTGCCACATCAGGGCCCCCAAA
DQ590791P	0.0771918	2.26906	up	406.911	268.007	8.81288	7.63079	249.867	245.992	724.875	359.454	258.442	186.125	7.62576	9.06885	9.74404	8.12426	7.48313	7.28498	Piwi-interacting RNA (piRNA)	Homo sapiens	DQ590791	29	TGTAGAAGTGAGGGAGGAGCACAGTGGTC
DQ590796P	0.03623	1.7875	up	8.43557	5.6744	3.14649	2.30856	10.4442	4.25414	10.6084	3.94135	6.29398	6.78787	3.05535	2.76056	3.62357	1.84723	2.45861	2.61982	Piwi-interacting RNA (piRNA)	Homo sapiens	DQ590796	27	TGTAGACCACACTGGAAGGAAGCCCTA
DQ590830P	0.00450525	7.53499	up	18.5546	2.94141	4.33295	1.41935	13.2205	12.403	30.0403	1.70789	4.39375	2.72261	3.39443	4.43055	5.17388	0.827266	1.97982	1.45096	Piwi-interacting RNA (piRNA)	Homo sapiens	DQ590830	26	TGTAGTCGTGGCCGAGTGGTTAAGGC
DQ590917P	0.0490686	2.53326	up	5.78659	2.3753	2.48929	1.1483	4.55252	2.7632	10.044	2.84752	3.01548	1.26291	1.93547	1.98697	3.54543	1.44625	1.5139	0.484743	Piwi-interacting RNA (piRNA)	Homo sapiens	DQ590917	29	TGTCAAGTTGGTGGAGGCCCTTTGTGCTT
DQ591024P	0.0442227	1.94854	up	5.57238	3.63978	2.66605	1.70365	5.83106	5.92526	4.96081	2.16599	4.4186	4.33475	2.25424	3.28654	2.45737	1.12197	1.98697	2.00201	Piwi-interacting RNA (piRNA)	Homo sapiens	DQ591024	30	TGTCCAACCTGCACTCGCGTGGGAACGAGA
DQ591030P	0.00546648	1.77609	up	4.9106	3.11395	2.39313	1.56442	5.81318	3.056	5.86263	2.94187	3.21973	3.18026	2.24878	2.17982	2.75078	1.48378	1.58637	1.62311	Piwi-interacting RNA (piRNA)	Homo sapiens	DQ591030	30	TGTCCAACCTGTACTCGCGTGGGAACGAGA
DQ591064P	0.0825361	2.65505	up	4.13636	1.27638	1.94473	0.535988	1.08668	2.97413	8.34827	1.24013	1.32611	1.26291	0.424892	2.13015	3.27915	0.493233	0.62999	0.484743	Piwi-interacting RNA (piRNA)	Homo sapiens	DQ591064	31	TGTCCAGTACACGTGCACTCAGCACATCCCC
DQ591094P	0.0775802	2.42837	up	9.12867	4.74139	3.34048	2.06049	6.1077	14.2032	7.0751	5.5318	3.09807	5.59429	2.32775	4.64473	3.04896	2.29032	1.54441	2.34675	Piwi-interacting RNA (piRNA)	Homo sapiens	DQ591094	29	TGTCCCTTTCCCAGATGATCCAGAAGAGT
DQ591141P	0.0792031	1.55335	up	2.56985	1.27624	1.14298	0.507594	4.09833	1.62707	1.98416	1.39148	1.17434	1.26291	1.80692	0.544424	1.0776	0.562692	0.475347	0.484743	Piwi-interacting RNA (piRNA)	Homo sapiens	DQ591141	31	TGTCGACTCACTGATTCCCTACTTAGTGCAA
DQ591150P	0.0343177	1.63206	up	270.306	273.567	8.40647	7.69977	361.543	214.953	234.422	303.639	246.919	270.142	8.15517	8.88779	8.17644	7.89769	7.3971	7.80452	Piwi-interacting RNA (piRNA)	Homo sapiens	DQ591150	28	TGTCGGGAGGTGCCTGGAAGTGTTTGTC
DQ591215P	0.0333292	1.78387	up	15.1106	11.9	4.12599	3.29098	19.4074	13.4366	12.4879	8.993	10.6364	16.0706	3.95005	4.5572	3.87071	2.93112	3.16087	3.78093	Piwi-interacting RNA (piRNA)	Homo sapiens	DQ591215	26	TGTCTGCAGGGAATGCCCCTCCATGA
DQ591328P	0.065921	1.94515	up	2.73785	1.25902	1.45988	0.500001	1.38676	2.19381	4.63298	1.33981	1.17434	1.26291	0.586983	1.44731	2.34535	0.539912	0.475347	0.484743	Piwi-interacting RNA (piRNA)	Homo sapiens	DQ591328	30	TGTGAAGCCGGTTCTGGCCACTAGGGTGCA
DQ591351P	0.0502758	1.82865	up	14.6154	11.3919	4.10142	3.23064	14.6313	14.5467	14.6682	8.21687	11.5265	14.4324	3.52575	4.6801	4.09841	2.80265	3.26489	3.62438	Piwi-interacting RNA (piRNA)	Homo sapiens	DQ591351	31	TGTGAAGTTGCCCACCCCCATGCAGAGCCTT
DQ591361P	0.0521672	1.57528	up	2.21387	1.43967	1.32362	0.668012	1.55825	2.39251	2.69086	1.68867	1.17434	1.456	0.732514	1.66065	1.57771	0.813377	0.475347	0.715311	Piwi-interacting RNA (piRNA)	Homo sapiens	DQ591361	29	TGTGAATGAATCGCCTTTGTCTTGTTGGT
DQ591381P	0.0220519	4.19216	up	17.7684	5.41405	4.33454	2.26685	10.5823	24.2325	18.4904	5.80101	4.61517	5.82598	3.07542	5.51225	4.41595	2.35333	2.05141	2.3958	Piwi-interacting RNA (piRNA)	Homo sapiens	DQ591381	29	TGTGACAGAGCTCGGTGAGCGTGCAGGCA
DQ591405P	0.0678933	1.81326	up	2.49257	1.29964	1.42246	0.563872	1.29102	2.41364	3.77305	1.30951	1.17434	1.41506	0.536261	1.67846	2.05265	0.526418	0.475347	0.68985	Piwi-interacting RNA (piRNA)	Homo sapiens	DQ591405	29	TGTGACCTATTGGGGACATTGAGCTCAGT
DQ591410P	0.0850381	1.72776	up	6.13651	4.30763	2.75868	1.96977	6.87827	7.59289	3.93836	4.09521	4.48062	4.34708	2.48665	3.67526	2.11412	1.89649	2.00673	2.00611	Piwi-interacting RNA (piRNA)	Homo sapiens	DQ591410	31	TGTGACCTTCCTATTCTTGATCACAGCCCCC
DQ591430P	0.0213183	1.60155	up	11.1103	9.33694	3.68103	3.00157	13.1944	9.96932	10.1672	9.42894	8.30849	10.2734	3.39164	4.08756	3.56391	2.99528	2.83301	3.17641	Piwi-interacting RNA (piRNA)	Homo sapiens	DQ591430	28	TGTGACTGAGAGGTGGCTTCTGGGCTAA
DQ591449P	0.0783341	1.55886	up	46.0559	36.2927	5.51512	4.87462	87.3661	25.8012	25.0005	31.8535	36.8728	40.1519	6.05967	5.61785	4.86784	4.68729	4.83901	5.09757	Piwi-interacting RNA (piRNA)	Homo sapiens	DQ591449	29	TGTGAGAAGCCCAAGTCACATGGACAAGC
DQ591454P	0.0597213	7.11487	up	1626.97	271.178	10.196	7.36516	255.04	859.503	3766.38	138.752	535.977	138.805	7.64441	10.914	12.0295	6.72728	8.49792	6.87027	Piwi-interacting RNA (piRNA)	Homo sapiens	DQ591454	29	TGTGAGAGAGTCCAGGTTGTTCTAAGTGA
DQ591488P	0.0467309	1.58218	up	4.53267	3.15983	2.20873	1.54682	6.95004	2.88976	3.75821	3.05725	2.06061	4.36163	2.49983	2.07701	2.04934	1.53224	1.09629	2.01192	Piwi-interacting RNA (piRNA)	Homo sapiens	DQ591488	27	TGTGAGGCATGAGCTGACACCAGGGCA
DQ591502P	0.00395281	1.85587	up	3.66022	1.93197	1.88716	0.995071	5.38294	2.4483	3.14944	2.37307	1.80278	1.62007	2.14829	1.70559	1.80761	1.22935	0.937577	0.818289	Piwi-interacting RNA (piRNA)	Homo sapiens	DQ591502	26	TGTGAGGTGACCGGAGGATTGGTTTT
DQ591504P	0.0864925	2.11	up	3.15358	1.32125	1.68074	0.603495	1.17631	2.62327	5.66117	1.17746	1.31165	1.47463	0.479656	1.86948	2.69307	0.463391	0.622079	0.725015	Piwi-interacting RNA (piRNA)	Homo sapiens	DQ591504	30	TGTGAGTAAATACTACGGTCTAGCCTTCGA
DQ591522P	0.0360217	1.88654	up	15.518	10.5995	4.09179	3.17605	13.9973	10.0507	22.5059	10.0845	9.7929	11.9212	3.45831	4.10109	4.71596	3.0922	3.05806	3.37788	Piwi-interacting RNA (piRNA)	Homo sapiens	DQ591522	26	TGTGAGTTCTACATGGCCTATGCAGA
DQ591576P	0.0614493	1.60084	up	2.87003	2.02085	1.73385	1.05501	2.67973	3.32411	2.60627	2.27718	1.49908	2.28628	1.33349	2.34017	1.52789	1.18158	0.734389	1.24907	Piwi-interacting RNA (piRNA)	Homo sapiens	DQ591576	30	TGTGATGCTTCTGTGGTGACCTTGTCCCCC
DQ591597P	0.0907675	2.32412	up	3.67349	1.23856	1.70715	0.49047	1.34623	2.18371	7.49055	1.27843	1.17434	1.26291	0.559438	1.43625	3.12577	0.511321	0.475347	0.484743	Piwi-interacting RNA (piRNA)	Homo sapiens	DQ591597	29	TGTGATTGGCTGTCATTTGGTGGACATGA
DQ591647P	0.072352	2.32211	up	4.15183	1.86575	2.16124	0.945805	1.90058	3.66207	6.89285	1.12077	2.03703	2.43945	0.960722	2.50893	3.01408	0.435037	1.08377	1.31861	Piwi-interacting RNA (piRNA)	Homo sapiens	DQ591647	31	TGTGCAGAGGGCTATGAGGCCATTTTCCTCC
DQ591688P	0.0654984	1.67738	up	6.67902	4.76326	2.8053	2.05909	10.3125	5.38454	4.34005	4.0327	3.51559	6.7415	3.03249	3.13153	2.25188	1.87731	1.69362	2.60633	Piwi-interacting RNA (piRNA)	Homo sapiens	DQ591688	28	TGTGCATCGTGAACTATAACAAGTGGAA
DQ591705P	0.0638724	2.1501	up	2.79056	1.17512	1.56415	0.459748	1.10317	2.70928	4.55923	1.0881	1.17434	1.26291	0.434001	1.93752	2.32095	0.419154	0.475347	0.484743	Piwi-interacting RNA (piRNA)	Homo sapiens	DQ591705	30	TGTGCCAAATGTCCAGATGTGATCAATAGT
DQ591773P	0.00110065	2.48452	up	18.6766	9.63419	4.35497	3.042	28.6538	13.2155	14.1606	8.35862	10.1933	10.3507	4.48046	4.5331	4.05137	2.8275	3.11125	3.18727	Piwi-interacting RNA (piRNA)	Homo sapiens	DQ591773	26	TGTGCTGCCTGGAGGAGAAGCCTGGA
DQ591860P	0.0353088	1.71074	up	13.4043	10.3512	3.92314	3.14852	17.8362	13.0002	9.37661	10.3475	9.63268	11.0735	3.81051	4.50553	3.45339	3.1287	3.04055	3.2763	Piwi-interacting RNA (piRNA)	Homo sapiens	DQ591860	30	TGTGGCAGCTCTGCTGAGAAGAGAATGGGC
DQ591946P	0.0464128	2.20454	up	8.54421	4.36438	3.12599	1.98551	6.25273	4.71437	14.6655	4.79965	4.52795	3.76555	2.3563	2.92451	4.09716	2.10125	2.02408	1.8312	Piwi-interacting RNA (piRNA)	Homo sapiens	DQ591946	30	TGTGGTCCTTGTCCGATTTGTTGGGGCTGC
DQ592181P	0.0879345	2.22929	up	51.5835	28.9122	5.63286	4.47628	97.9976	37.9161	18.8368	19.8275	22.7672	44.1418	6.2507	6.20405	4.44383	4.02958	4.17302	5.22623	Piwi-interacting RNA (piRNA)	Homo sapiens	DQ592181	29	TGTTAGCCAGGATGGTCTCGATCTCCTGA
DQ592202P	0.0779291	1.58986	up	48.0914	45.4568	5.82724	5.15834	48.7077	35.9712	59.5953	34.2449	48.7729	53.3527	5.17488	6.13413	6.17272	4.79773	5.18522	5.49208	Piwi-interacting RNA (piRNA)	Homo sapiens	DQ592202	31	TGTTCACCAGAGTCCTACAGCTGACGCCTGC
DQ592226P	0.091271	1.95026	up	2.74171	1.18921	1.43022	0.466554	1.04651	2.16216	5.01645	1.13038	1.17434	1.26291	0.402221	1.41437	2.47408	0.439571	0.475347	0.484743	Piwi-interacting RNA (piRNA)	Homo sapiens	DQ592226	26	TGTTCCCATGAGCAGGCTTCAGGACA
DQ592292P	0.0429243	3.61373	up	2668.61	1129.16	11.4058	9.55232	1271.94	1550.89	5183	798.686	1965.32	623.482	10.0806	11.6966	12.4401	9.30535	10.3839	8.96773	Piwi-interacting RNA (piRNA)	Homo sapiens	DQ592292	30	TGTTGATAGATGAAGATGGGAAGGAGATGT
DQ592297P	0.0171004	3.14041	up	6.9627	2.61288	3.00538	1.35443	5.20887	8.4452	7.23405	3.34383	2.15244	2.34236	2.10465	3.83394	3.07756	1.64536	1.14463	1.2733	Piwi-interacting RNA (piRNA)	Homo sapiens	DQ592297	27	TGTTGATCGGTGACCTTACCCCCAACC
DQ592303P	0.0447868	1.84612	up	5.55131	3.67687	2.64285	1.75835	4.52284	4.52289	7.60822	3.61609	4.52267	2.89185	1.92615	2.85326	3.14913	1.73556	2.02329	1.51621	Piwi-interacting RNA (piRNA)	Homo sapiens	DQ592303	30	TGTTGATGTGTATTATTTGGGGGAACAGAA
DQ592324P	0.0781549	1.98453	up	2.80129	1.24898	1.48435	0.495551	1.19774	2.24521	4.96093	1.3097	1.17434	1.26291	0.493356	1.50203	2.45765	0.526564	0.475347	0.484743	Piwi-interacting RNA (piRNA)	Homo sapiens	DQ592324	30	TGTTGCTTTGTGGACATTGCACTCGAGGGC
DQ592328P	0.0365906	1.77421	up	4.06309	2.69095	2.20377	1.3766	3.54203	3.71714	4.93011	2.19039	2.37695	3.50551	1.63042	2.53423	2.44668	1.13452	1.25348	1.7418	Piwi-interacting RNA (piRNA)	Homo sapiens	DQ592328	28	TGTTGGAAGTGCTCCGTGTTACGTGTTA
DQ592842P	0.0305522	2.49234	up	5.14808	2.5895	2.56455	1.24705	4.48942	4.65964	6.29518	1.21267	2.90965	3.64619	1.91646	2.90569	2.87151	0.481121	1.47212	1.78791	Piwi-interacting RNA (piRNA)	Homo sapiens	DQ592842	30	TTACCCCATGCCTCTAGTGGCTTTCTTGCT
DQ592846P	0.0959808	2.03438	up	3.25179	1.50222	1.69989	0.675306	1.39437	2.49194	5.86905	2.0694	1.17434	1.26291	0.593947	1.75362	2.75211	1.06583	0.475347	0.484743	Piwi-interacting RNA (piRNA)	Homo sapiens	DQ592846	31	TTACCGTTATGACTGCCATTGTTGGAACCTT
DQ592877P	0.0594943	2.25527	up	3.02524	1.23388	1.6615	0.488197	1.24828	2.73833	5.08909	1.2644	1.17434	1.26291	0.517431	1.96332	2.50374	0.504501	0.475347	0.484743	Piwi-interacting RNA (piRNA)	Homo sapiens	DQ592877	30	TTAGAAAGATGTGCCCACTTTGCATATGGT
DQ592913P	0.0780954	1.58922	up	48.8459	47.1136	5.88576	5.21744	52.544	46.4403	47.5534	38.7004	52.2255	50.4151	5.29242	6.53801	5.82686	4.96685	5.28609	5.39939	Piwi-interacting RNA (piRNA)	Homo sapiens	DQ592913	29	CCCCACCCACCAGGTCCTGTTGACTAAGC
DQ592916P	0.0063848	1.68539	up	7.03421	5.33784	3.0101	2.25702	8.27909	5.92832	6.8952	4.90737	5.36719	5.73894	2.72812	3.28726	3.01494	2.13841	2.25453	2.37812	Piwi-interacting RNA (piRNA)	Homo sapiens	DQ592916	30	CCCCACTGCTGCTGACTCTAACTGTGTTCC
DQ592923P	0.0848043	1.79383	up	14.2714	10.7877	4.04869	3.20565	13.5759	18.1435	11.0946	10.9947	9.91695	11.4514	3.42493	5.0338	3.68735	3.21813	3.07108	3.32773	Piwi-interacting RNA (piRNA)	Homo sapiens	DQ592923	31	CCCCAGTGTAAATGTATAGGCAGGACCCCCA
DQ592924P	0.083337	1.58247	up	19.6038	17.9404	4.54773	3.88556	20.0859	20.72	18.0054	15.2781	19.257	19.2861	3.99626	5.27339	4.37355	3.69112	3.93022	4.03533	Piwi-interacting RNA (piRNA)	Homo sapiens	DQ592924	32	CCCCAGTGTAAATGTATAGGCAGGACCCCCCA
DQ592933P	0.0289453	1.77237	up	13.9664	10.9266	4.03264	3.20696	14.8271	13.3313	13.7408	9.19138	12.3717	11.2168	3.54543	4.54333	4.00917	2.96435	3.36123	3.29531	Piwi-interacting RNA (piRNA)	Homo sapiens	DQ592933	29	CCCCCCTCGCAAGGCATGTGATGCAGGTG
DQ592936P	0.0442951	5.51496	up	8.46833	1.27945	3.00837	0.54502	1.83345	14.0215	9.54999	1.05585	1.51959	1.26291	0.921061	4.62382	3.48022	0.402781	0.747535	0.484743	Piwi-interacting RNA (piRNA)	Homo sapiens	DQ592936	31	CCCCCTGCAACCATAGTCGTCTCAGATCTAA
DQ592938P	0.0582067	2.26753	up	11.1053	6.4177	3.66942	2.4883	8.61159	15.235	9.46925	5.49948	7.51597	6.23765	2.78158	4.75888	3.4678	2.28429	2.68781	2.49279	Piwi-interacting RNA (piRNA)	Homo sapiens	DQ592938	27	CCCCCTTTTAAAAGCACTCAATGGGCC
DQ592939P	0.0548357	1.56493	up	21.5516	20.018	4.68103	4.03492	23.4538	20.0026	21.1984	16.5347	22.263	21.2564	4.20574	5.20738	4.62995	3.7907	4.13593	4.17813	Piwi-interacting RNA (piRNA)	Homo sapiens	DQ592939	29	CCCCGATTATACAGAGGTTGGATTTCTGC
DQ592943P	0.0948451	1.63853	up	22.2425	19.6188	4.71978	4.00738	23.4391	25.6917	17.5966	19.3771	19.4692	20.01	4.20459	5.6148	4.33996	3.99276	3.93814	4.09124	Piwi-interacting RNA (piRNA)	Homo sapiens	DQ592943	29	CCCCTAAACAGAAAGTGTGAAGAGGCTGC
DQ592947P	0.072613	1.56756	up	4.94399	4.0742	2.49494	1.84642	4.97185	4.41861	5.44151	2.95398	5.96401	3.30462	2.04316	2.82019	2.62146	1.48944	2.38314	1.66667	Piwi-interacting RNA (piRNA)	Homo sapiens	DQ592947	31	CCCCTCATCATTACCCCTCGCTGCTGTCATC
DQ592949P	0.0589344	1.83013	up	23.172	18.4672	4.79497	3.92303	23.3503	26.036	20.1297	17.1306	18.5618	19.7094	4.19821	5.63602	4.55069	3.81959	3.88443	4.06506	Piwi-interacting RNA (piRNA)	Homo sapiens	DQ592949	29	CCCCTCCTGAACTGTCGACGTGTGCGTGC
DQ592956P	0.0255885	2.03388	up	5.54994	3.38046	2.68144	1.65721	4.7317	5.38989	6.52824	2.83538	3.82091	3.48509	1.98091	3.13584	2.92758	1.44078	1.79692	1.73392	Piwi-interacting RNA (piRNA)	Homo sapiens	DQ592956	27	CCCCTGTGATTGGGGGTGCTCCATGTC
DQ592957P	0.049463	1.55292	up	29.3919	27.2046	5.09578	4.46079	38.3433	26.6571	23.1754	24.973	29.6292	27.0115	4.86562	5.67104	4.75066	4.3334	4.53429	4.51469	Piwi-interacting RNA (piRNA)	Homo sapiens	DQ592957	29	CCCCTTCCCATGAAGGATATGAAGCCAGC
DQ592977P	0.0623693	2.31295	up	3.10975	1.21401	1.68879	0.479057	1.20641	2.73463	5.3882	1.20477	1.17434	1.26291	0.497493	1.96016	2.60872	0.477081	0.475347	0.484743	Piwi-interacting RNA (piRNA)	Homo sapiens	DQ592977	32	CCCGTTCTAGCATTGGAACCACTTCTAGGAAC
DQ593044P	0.0306743	1.82722	up	9.67015	7.0397	3.48621	2.61656	10.0847	9.71506	9.21068	5.79131	7.36612	7.96167	2.99362	4.04718	3.41783	2.35052	2.66681	2.83236	Piwi-interacting RNA (piRNA)	Homo sapiens	DQ593044	26	CCGCTTGTCTGGTTCCCAAATGTCAC
DQ593067P	0.070287	2.28236	up	3.86625	1.83997	2.11523	0.924697	1.85626	4.37165	5.37083	1.62967	1.19065	2.6996	0.935299	2.80663	2.60375	0.766375	0.566931	1.44078	Piwi-interacting RNA (piRNA)	Homo sapiens	DQ593067	30	CCTAGATGAAGATGATGGTGTTATTGTGCC
DQ593084P	0.0111795	1.75089	up	96.2031	83.3733	6.83833	6.03024	140.36	57.8381	90.4113	72.1401	74.5962	103.384	6.80825	6.89849	6.80825	5.81961	5.79864	6.47247	Piwi-interacting RNA (piRNA)	Homo sapiens	DQ593084	29	CCTCAACGAAGGTGTGAAGGGGAAGAAGC
DQ593114P	0.0726649	2.67563	up	38.5134	17.8628	5.13917	3.71929	77.1154	24.984	13.4407	9.47737	12.8573	31.2538	5.87127	5.56748	3.97876	3.00403	3.41439	4.73946	Piwi-interacting RNA (piRNA)	Homo sapiens	DQ593114	30	CCTCGAACTCCTGACCTCAGGTGATCCACC
DQ593118P	0.0539292	1.71703	up	2.45642	1.54931	1.50445	0.724533	2.10318	3.08869	2.17739	1.89945	1.48556	1.26291	1.07854	2.20171	1.23309	0.963894	0.724964	0.484743	Piwi-interacting RNA (piRNA)	Homo sapiens	DQ593118	30	CCTCTCTGTATGTGTTCCTAGTACTCTTCC
DQ593130P	0.0404742	3.03274	up	3.9448	1.23109	2.08758	0.48696	1.52954	4.08343	6.22143	1.25603	1.17434	1.26291	0.712291	2.6937	2.85675	0.500789	0.475347	0.484743	Piwi-interacting RNA (piRNA)	Homo sapiens	DQ593130	29	CCTGAATCAAATGCCTCATCCTGGTTTGC
DQ593145P	0.0715302	2.45456	up	3.29363	1.15553	1.74541	0.449951	1.01438	2.86868	5.99783	1.02935	1.17434	1.26291	0.385755	2.06117	2.78932	0.389764	0.475347	0.484743	Piwi-interacting RNA (piRNA)	Homo sapiens	DQ593145	27	CCTGCATGATCAATTTGTAGGGTGTGT
DQ593228P	0.0231783	1.88977	up	8.95411	6.26243	3.34242	2.42421	11.5902	7.69416	7.57799	7.07193	4.10526	7.6101	3.19564	3.6897	3.14191	2.60736	1.89118	2.77409	Piwi-interacting RNA (piRNA)	Homo sapiens	DQ593228	29	CGACTGACTGACGAGAGGTCACAGTGTGT
DQ593256P	0.054616	1.70876	up	19.3426	16.29	4.52124	3.74829	21.7845	20.2545	15.9887	13.8367	18.4908	16.5425	4.09929	5.2426	4.22184	3.54814	3.87836	3.81839	Piwi-interacting RNA (piRNA)	Homo sapiens	DQ593256	30	CGATCAAGCAGCCGTGCAGAGATGTGCCTC
DQ593326P	0.0863448	4.92223	up	186.576	54.2668	7.26335	4.96403	42.7764	106.471	410.479	23.7573	117.093	21.95	5.01229	7.76932	9.00843	4.25549	6.41827	4.21834	Piwi-interacting RNA (piRNA)	Homo sapiens	DQ593326	26	CGGAAGGAACTGCAGAGTTGGAAGGC
DQ593354P	0.0366334	2.47759	up	2102.47	1389.7	11.3148	10.0058	1428.87	1774.44	3104.11	1158.56	1800.8	1209.73	10.2613	11.9434	11.7396	9.80999	10.2076	9.99992	Piwi-interacting RNA (piRNA)	Homo sapiens	DQ593354	28	CGGCGGTGGCGGCGGCGGCGGCGGGACC
DQ593363P	0.0757583	1.503	up	7.01082	5.7738	2.90273	2.31488	9.2096	3.97599	7.84685	3.89892	5.42664	7.99583	2.87327	2.64353	3.19139	1.83567	2.26614	2.84284	Piwi-interacting RNA (piRNA)	Homo sapiens	DQ593363	30	CGGGAACGAGCAGACACTCGTGGAGGCGTT
DQ593386P	0.0678316	1.87556	up	140.562	115.038	7.30955	6.40223	122.218	76.3305	223.139	96.6928	168.356	80.0643	6.58458	7.29834	8.04573	6.23755	6.87969	6.08945	Piwi-interacting RNA (piRNA)	Homo sapiens	DQ593386	31	CGGGGAAGGAAGGCAGCAATAAGAGAACTGC
DQ593393P	0.0519541	2.07227	up	2.77578	1.26353	1.55332	0.502107	1.38921	2.54859	4.38954	1.35336	1.17434	1.26291	0.588951	1.80247	2.26854	0.546231	0.475347	0.484743	Piwi-interacting RNA (piRNA)	Homo sapiens	DQ593393	27	CGGTACTATTCTGATTGCTGACCTAGA
DQ593533P	0.0314854	1.6569	up	10.3361	8.42887	3.57761	2.84912	10.8537	8.87222	11.2824	7.30656	10.4328	7.54729	3.10392	3.91445	3.71445	2.64579	3.13677	2.7648	Piwi-interacting RNA (piRNA)	Homo sapiens	DQ593533	27	CTCAACTGGAAGTTGGTCGCCTGCCCC
DQ593563P	0.000470616	1.85995	up	4.05941	2.38235	2.15446	1.25919	5.12763	3.33316	3.71745	2.34113	2.34428	2.46165	2.08106	2.34492	2.0374	1.21233	1.23686	1.32839	Piwi-interacting RNA (piRNA)	Homo sapiens	DQ593563	31	CTCAGGCAGATAAAGGAGAAACAAGGTGGCA
DQ593578P	0.05647	2.0971	up	2.98693	1.25862	1.56821	0.499811	1.56517	2.1686	5.22701	1.33862	1.17434	1.26291	0.737034	1.42137	2.54621	0.539344	0.475347	0.484743	Piwi-interacting RNA (piRNA)	Homo sapiens	DQ593578	27	CTCATAGCCAGATCTGCAGGTCTCAGC
DQ593619P	0.000290262	1.71967	up	2.44116	1.36891	1.39836	0.616224	2.6876	2.16229	2.4736	1.56611	1.17434	1.36629	1.33565	1.41457	1.44484	0.711153	0.475347	0.662171	Piwi-interacting RNA (piRNA)	Homo sapiens	DQ593619	31	CTCCTGAGCCAACTGTGAACCTCACCCAGGC
DQ593621P	0.0719731	2.37558	up	20.0573	10.6372	4.25512	3.00684	37.8925	13.3634	8.91581	5.08625	8.50635	18.3191	4.85054	4.54768	3.36715	2.18795	2.86493	3.96765	Piwi-interacting RNA (piRNA)	Homo sapiens	DQ593621	30	CTCGAACTCCTGACCTCAGGTGATCTGCCT
DQ593652P	0.0263187	2.66801	up	3.74323	1.43176	2.07967	0.663903	2.05362	4.01314	5.16292	1.32692	1.44747	1.52088	1.05265	2.66032	2.52604	0.534038	0.702119	0.755553	Piwi-interacting RNA (piRNA)	Homo sapiens	DQ593652	27	CTCTGTGATGCTTTACGAGAACCTGGC
DQ593692P	0.0942524	2.55908	up	87.4438	43.8415	6.39861	5.04299	159.289	77.8178	25.2243	29.7197	34.566	67.2387	6.97405	7.33906	4.88273	4.58294	4.74052	5.80551	Piwi-interacting RNA (piRNA)	Homo sapiens	DQ593692	30	CTGACCTCAAGTGATCCACCTGCCTCAGCC
DQ593696P	0.0554079	1.63054	up	12.5811	10.529	3.86578	3.16043	14.2471	12.8229	10.6733	13.0113	9.73268	8.84294	3.47877	4.48356	3.63502	3.45389	3.05059	2.97682	Piwi-interacting RNA (piRNA)	Homo sapiens	DQ593696	30	CTGACTGACGAGAGGTCACAGTGTGTTGGA
DQ593703P	0.0645473	2.57635	up	3.45226	1.20394	1.8394	0.474069	1.11184	3.22072	6.02423	1.17459	1.17434	1.26291	0.438753	2.28429	2.79515	0.462116	0.475347	0.484743	Piwi-interacting RNA (piRNA)	Homo sapiens	DQ593703	32	CTGAGAAGCCACACCAACCTCGTTCCGGGGTT
DQ593717P	0.0316004	4.04872	up	10.053	2.79276	3.44591	1.42844	4.60865	13.6451	11.9052	3.11655	3.09265	2.16909	1.94932	4.58294	3.80546	1.55806	1.54246	1.1848	Piwi-interacting RNA (piRNA)	Homo sapiens	DQ593717	31	CTGATCAAGCAGCCGTGCAGAGATGTGCCTC
DQ593730P	0.0973197	1.5672	up	57.5393	55.6186	6.07923	5.43104	56.0543	41.0608	75.5028	46.298	48.5782	71.9797	5.4016	6.35778	6.47832	5.20048	5.18223	5.91041	Piwi-interacting RNA (piRNA)	Homo sapiens	DQ593730	29	CTGATGTTCTGCCAAGTCTCTGGGTGTTC
DQ593756P	0.0890815	1.66642	up	2.43536	1.15578	1.18683	0.450081	1.9005	1.62707	3.77851	1.03009	1.17434	1.26291	0.960595	0.544424	2.05548	0.390152	0.475347	0.484743	Piwi-interacting RNA (piRNA)	Homo sapiens	DQ593756	31	CTGCCAGGAATACAGCAGATGGCTGGCCAGA
DQ593827P	0.00691312	1.70975	up	4.54551	3.0857	2.32473	1.55094	5.65201	3.78616	4.19837	3.36582	2.41508	3.47621	2.21106	2.56017	2.20297	1.65247	1.26979	1.73058	Piwi-interacting RNA (piRNA)	Homo sapiens	DQ593827	30	CTGGCATTTCGTTTGAGGCAGGATCTGGTA
DQ593839P	0.0791854	2.0509	up	3701.8	3466.95	12.1396	11.1033	3190.7	2035.85	5878.84	1910.59	6848.49	1641.78	11.5444	12.1882	12.6861	10.6345	12.1005	10.575	Piwi-interacting RNA (piRNA)	Homo sapiens	DQ593839	30	CTGGGAGGAAGTGTTTATACCTAGAGGAGT
DQ593879P	0.0590413	1.68188	up	2.93507	2.03351	1.74448	0.994407	2.93634	2.9308	2.93806	1.83843	1.17434	3.08777	1.42574	2.10278	1.70492	0.921686	0.475347	1.58619	Piwi-interacting RNA (piRNA)	Homo sapiens	DQ593879	30	CTGTGAAACAGGTGAAGTGGGATCTGAAGG
DQ593978P	0.0964958	1.66546	up	2.03462	1.19329	1.20469	0.468772	1.3461	2.95748	1.8003	1.14262	1.17434	1.26291	0.559388	2.12063	0.934064	0.446226	0.475347	0.484743	Piwi-interacting RNA (piRNA)	Homo sapiens	DQ593978	27	TTATGGATTGGCTAGTTTTGAGCCAGC
DQ594063P	0.0613335	1.50753	up	146.308	151.244	7.44339	6.8512	217.578	110.088	111.257	193.238	119.472	141.023	7.40966	7.81238	7.10813	7.21674	6.44253	6.89434	Piwi-interacting RNA (piRNA)	Homo sapiens	DQ594063	26	TTCAATAGAAAAGGAGGTGCTGTGTC
DQ594066P	0.0870214	2.00736	up	2.83644	1.18832	1.47144	0.466137	1.10655	2.18308	5.2197	1.12771	1.17434	1.26291	0.435744	1.43527	2.5433	0.438321	0.475347	0.484743	Piwi-interacting RNA (piRNA)	Homo sapiens	DQ594066	26	TTCAATCTGGAAACATCAATGCTGCC
DQ594085P	0.0947715	2.02094	up	5.15782	3.13724	2.51681	1.50179	4.49581	7.33759	3.64007	1.73793	3.86937	3.80441	1.91799	3.62438	2.00806	0.850823	1.81157	1.84297	Piwi-interacting RNA (piRNA)	Homo sapiens	DQ594085	32	TTCACAATTGTGTCCCCCACTGATGGGTGCTT
DQ594100P	0.077867	2.71773	up	3.82358	1.28665	1.957	0.514593	2.12165	7.24512	2.10397	1.42269	1.17434	1.26291	1.08745	3.60693	1.17661	0.583688	0.475347	0.484743	Piwi-interacting RNA (piRNA)	Homo sapiens	DQ594100	30	TTCACATGGATGTGCGTAACGTTTGATGCC
DQ594110P	0.0263813	1.56149	up	23.6462	21.7998	4.78798	4.14505	28.7203	19.3318	22.8864	17.8138	24.3112	23.2744	4.48534	5.14358	4.735	3.87071	4.26684	4.29759	Piwi-interacting RNA (piRNA)	Homo sapiens	DQ594110	27	TTCACCCTGCCTTTGCCCCCTTCCCCA
DQ594132P	0.07287	2.18324	up	3.20004	1.21634	1.60671	0.480242	1.48696	2.08748	6.02568	1.21177	1.17434	1.26291	0.681613	1.34177	2.79675	0.480636	0.475347	0.484743	Piwi-interacting RNA (piRNA)	Homo sapiens	DQ594132	29	TTCACTTCTCCCATGTAGTTCCTGAGTGC
DQ594149P	0.0611775	1.66504	up	8.10073	5.99928	3.14661	2.41106	7.08335	5.29719	11.9216	5.58422	6.10899	6.30463	2.52478	3.10566	3.80939	2.30091	2.42059	2.51168	Piwi-interacting RNA (piRNA)	Homo sapiens	DQ594149	30	TTCAGATATGATCCAGCTACGGTGGGGTTC
DQ594158P	0.0760134	2.30548	up	3.23897	1.21444	1.68436	0.479291	1.12667	2.55428	6.03597	1.20606	1.17434	1.26291	0.446925	1.80572	2.80042	0.477784	0.475347	0.484743	Piwi-interacting RNA (piRNA)	Homo sapiens	DQ594158	32	TTCAGCACTGACCTCTGGCTCTGGTATGATTT
DQ594164P	0.00809186	1.61553	up	24.2681	20.8802	4.78481	4.09281	33.294	18.7918	20.7186	19.7417	24.1044	18.7946	4.67456	5.09032	4.58956	4.02341	4.24813	4.00687	Piwi-interacting RNA (piRNA)	Homo sapiens	DQ594164	30	TTCAGCCAAACCTGAGCAAGCACCCCCACC
DQ594184P	0.0190345	1.71416	up	5.30835	3.75627	2.57376	1.79626	6.37152	5.19553	4.358	3.80943	3.7253	3.73409	2.38441	3.07756	2.2593	1.80363	1.76478	1.82036	Piwi-interacting RNA (piRNA)	Homo sapiens	DQ594184	29	TTCAGGCAGATCGGAAACCACTGGCTGCA
DQ594258P	0.00463949	1.7581	up	57.9872	48.5745	6.06357	5.24955	84.7716	39.2796	49.9104	58.716	44.8855	42.1221	6.01878	6.26924	5.90268	5.51605	5.07804	5.15455	Piwi-interacting RNA (piRNA)	Homo sapiens	DQ594258	29	TTCATGGTCGCTCAAGGGACAGGAAGGGC
DQ594288P	0.0691498	1.56809	up	3.85922	2.78452	2.08851	1.43951	4.77192	4.14854	2.65721	3.22163	2.44901	2.68291	1.98949	2.71903	1.55702	1.60132	1.28493	1.43227	Piwi-interacting RNA (piRNA)	Homo sapiens	DQ594288	32	TTCCAAGCCCCAGCGAAATACCTCTTTAATGC
DQ594332P	0.0624291	2.13758	up	2.96143	1.25671	1.59492	0.498941	1.33298	2.4704	5.08091	1.33289	1.17434	1.26291	0.554136	1.73155	2.49906	0.536733	0.475347	0.484743	Piwi-interacting RNA (piRNA)	Homo sapiens	DQ594332	31	TTCCACTTGGGCTTGAAGCTGTCCTGCCAGA
DQ594368P	0.0891341	1.81313	up	3.00509	1.69096	1.69529	0.836811	3.34432	3.90007	1.77089	2.01163	1.17434	1.88692	1.56632	2.60872	0.910836	1.03092	0.475347	1.00417	Piwi-interacting RNA (piRNA)	Homo sapiens	DQ594368	31	TTCCAGTGTAGAGATGAGGAAACTGGCCAGT
DQ594379P	0.0485265	1.85741	up	34.6413	27.0929	5.35433	4.46104	30.4939	28.9318	44.4984	24.102	27	30.1765	4.56501	5.79538	5.70261	4.28082	4.40961	4.69269	Piwi-interacting RNA (piRNA)	Homo sapiens	DQ594379	30	TTCCATGCATCAGGGCTTCTACAGCACCGT
DQ594461P	0.0152977	4.62114	up	192.841	59.602	7.74842	5.54017	117.663	120.559	340.3	50.7096	58.4967	69.5995	6.52002	7.97501	8.75023	5.31388	5.44803	5.8586	Piwi-interacting RNA (piRNA)	Homo sapiens	DQ594461	29	TTCCGGGTTCGAGTCCCGGCGGAGTCGCC
DQ594507P	0.0914471	2.17387	up	4.67863	2.38774	2.30775	1.18748	2.09519	3.96007	7.98062	1.51199	3.3097	2.34153	1.07483	2.63788	3.21054	0.668746	1.62109	1.27261	Piwi-interacting RNA (piRNA)	Homo sapiens	DQ594507	31	TTCCTCTGAGTAGTCTCCCATACCTTCCCCA
DQ594554P	0.0372828	2.43753	up	3.07697	1.25131	1.82596	0.540542	1.98977	4.43741	2.80375	1.173	1.17434	1.40658	1.01583	2.82647	1.63559	0.461482	0.475347	0.684795	Piwi-interacting RNA (piRNA)	Homo sapiens	DQ594554	30	TTCGAGCCCATTCTCTTTACTTTCCATCTC
DQ594586P	0.0842004	2.41133	up	3.56829	1.20801	1.78653	0.5167	1.08263	2.68566	6.93657	1.11557	1.17434	1.33413	0.422271	1.91434	3.02297	0.432557	0.475347	0.642196	Piwi-interacting RNA (piRNA)	Homo sapiens	DQ594586	28	TTCGTTTTCAGGTCTATCGGTTATTTAC
DQ594626P	0.0780124	1.50829	up	22.2859	21.6601	4.73133	4.13842	24.8631	21.7294	20.2652	18.3736	22.7687	23.8379	4.29142	5.34536	4.5572	3.90821	4.17364	4.3334	Piwi-interacting RNA (piRNA)	Homo sapiens	DQ594626	26	TTCTAGGAACTGGGAAGCCCCCCCAC
DQ594719P	0.0729391	2.07485	up	2.80729	1.20517	1.5276	0.474591	1.09082	2.4772	4.85384	1.17825	1.17434	1.26291	0.427005	1.73777	2.41802	0.463684	0.475347	0.484743	Piwi-interacting RNA (piRNA)	Homo sapiens	DQ594719	31	TTCTGCCTTCAGACTCCTTGATTTTTAGTGC
DQ594724P	0.00169287	2.88249	up	5.19764	1.98791	2.54163	1.01431	5.86455	3.95268	5.7757	1.46537	2.0947	2.40367	2.26614	2.633	2.72575	0.626552	1.11547	1.30091	Piwi-interacting RNA (piRNA)	Homo sapiens	DQ594724	30	TTCTGCTGCAGGGAAGCCTGGTCCCGCCTA
DQ594783P	0.0243591	2.18138	up	4.71307	2.41206	2.36883	1.24359	3.99557	3.31381	6.82984	1.77684	2.55648	2.90286	1.77349	2.33571	2.99729	0.878933	1.33169	1.52014	Piwi-interacting RNA (piRNA)	Homo sapiens	DQ594783	31	TTCTTGATCACAGCCCCCAACTTCGGAGCCT
DQ594803P	0.0794499	1.88439	up	3.39883	1.88492	1.8804	0.966304	3.69634	4.4717	2.02845	1.49929	2.05437	2.10111	1.68229	2.8383	1.1206	0.658824	1.0932	1.14689	Piwi-interacting RNA (piRNA)	Homo sapiens	DQ594803	31	TTCTTTGAGGTGCAAGCATACAGTGCTGTCT
DQ594911P	0.00544788	2.43196	up	35.8327	20.1883	5.3273	4.04518	38.8708	20.5773	48.0501	18.7108	22.6865	19.1676	4.88273	5.26111	5.83806	3.93962	4.16635	4.02958	Piwi-interacting RNA (piRNA)	Homo sapiens	DQ594911	31	TTGACTGGGGCAGGAAGAGAAGGATCTCAGC
DQ594964P	0.0429923	3.33411	up	2687.32	1241.84	11.4179	9.68062	1417.05	1356.6	5288.32	866.928	2192.23	666.369	10.2533	11.5293	12.4712	9.41456	10.4987	9.12864	Piwi-interacting RNA (piRNA)	Homo sapiens	DQ594964	28	TTGATAGATGAAGATGGGAAGGAGATGG
DQ595128P	0.0638251	2.16362	up	7.80148	4.23087	2.99395	1.8805	12.3431	7.20341	3.85789	2.33142	4.63221	5.72898	3.30312	3.59765	2.08106	1.20782	2.05691	2.37675	Piwi-interacting RNA (piRNA)	Homo sapiens	DQ595128	28	TTGCCTGGGTATCACCAGTGGAGGCTGC
DQ595170P	0.0565708	2.14766	up	7.42147	4.57888	3.10712	2.00436	5.96581	8.78998	7.50863	3.59031	3.55694	6.58939	2.29146	3.89883	3.13107	1.72917	1.70775	2.57615	Piwi-interacting RNA (piRNA)	Homo sapiens	DQ595170	29	TTGCTCTGCACCCCCGGCTCTTTCCTGGT
DQ595179P	0.0362572	2.49623	up	4.91637	1.98085	2.22753	0.907785	8.83859	3.19588	2.71465	1.28538	1.17434	3.48283	2.82061	2.26929	1.5927	0.51458	0.475347	1.73343	Piwi-interacting RNA (piRNA)	Homo sapiens	DQ595179	30	TTGCTGGCAAGATGGCCGAATAGGAACAGC
DQ595217P	0.0616488	1.56435	up	337.789	357.947	8.74819	8.10263	446.689	290.034	276.643	354.948	332.46	386.433	8.46475	9.3624	8.41742	8.11748	7.88085	8.30956	Piwi-interacting RNA (piRNA)	Homo sapiens	DQ595217	30	TTGGAACCAGGGAGGTGCTTGGTTCATGGT
DQ595249P	0.0168122	3.01561	up	31.6098	14.9261	5.13138	3.53893	32.3295	18.6863	43.8137	8.70675	13.3948	22.6767	4.63768	5.08123	5.67521	2.88655	3.46085	4.26937	Piwi-interacting RNA (piRNA)	Homo sapiens	DQ595249	30	TTGGACCGGAGGCGCGGTGGCTCACGCCTA
DQ595280P	0.0413114	4.34436	up	185.054	58.7436	7.62477	5.50563	74.2323	168.519	312.412	51.3545	74.9748	49.9014	5.81036	8.48321	8.58074	5.3261	5.80384	5.38694	Piwi-interacting RNA (piRNA)	Homo sapiens	DQ595280	29	TTGGAGCTCAGAGAGGGTGAACTTGTCAA
DQ595290P	0.0367666	1.50198	up	380.324	418.135	8.90577	8.31891	547.721	281.041	312.209	467.756	384.459	402.189	8.85413	9.28494	8.57824	8.52823	8.07958	8.34892	Piwi-interacting RNA (piRNA)	Homo sapiens	DQ595290	27	TTGGAGGAGGGTGCGTCCTTCTGGAAC
DQ595295P	0.0353342	1.55867	up	676.563	743.545	9.74099	9.10067	749.027	436.064	844.597	594.197	943.662	692.777	9.28494	9.98228	9.95575	8.84548	9.24849	9.20804	Piwi-interacting RNA (piRNA)	Homo sapiens	DQ595295	28	TTGGAGGGACCACAGAGGAAGGTGGCAA
DQ595458P	0.0471467	2.1125	up	123.302	100.39	7.21761	6.13866	124.187	79.8212	165.897	58.1496	162.796	80.2255	6.61407	7.38188	7.65689	5.49773	6.82216	6.0961	Piwi-interacting RNA (piRNA)	Homo sapiens	DQ595458	30	TTGGGTGGGGACACAGAGCCAAACCTGTGA
DQ595463P	0.0467653	1.85669	up	3.32386	1.672	1.71823	0.825497	5.25332	2.84033	1.87793	1.77659	1.17434	2.06506	2.11545	2.04176	0.997482	0.878544	0.475347	1.1226	Piwi-interacting RNA (piRNA)	Homo sapiens	DQ595463	31	TTGGGTTTGAAATGCCTCATGGTGGCTTCTT
DQ595467P	0.0665737	2.10096	up	3.00475	1.27039	1.57599	0.504939	1.42776	2.24967	5.33683	1.37392	1.17434	1.26291	0.626753	1.50734	2.59386	0.554728	0.475347	0.484743	Piwi-interacting RNA (piRNA)	Homo sapiens	DQ595467	29	TTGGTAACCACTGTCAGATCCTGGAGGCA
DQ595469P	0.0021308	2.64097	up	8.37453	3.90104	3.22768	1.82661	9.7362	5.7443	9.6431	4.46122	4.48476	2.75715	2.95122	3.23812	3.49368	2.00658	2.009	1.46424	Piwi-interacting RNA (piRNA)	Homo sapiens	DQ595469	30	TTGGTACCTCTTGCCACCCCTTCTCACTGC
DQ595591P	0.0766922	2.01064	up	2.83006	1.42155	1.69398	0.686327	1.96983	4.20456	2.3158	1.00534	1.23652	2.0228	1.00365	2.73927	1.33902	0.379023	0.583071	1.09689	Piwi-interacting RNA (piRNA)	Homo sapiens	DQ595591	30	TTGTAGAGGCATACACAGAACAAACAGGGC
DQ595759P	0.0655368	1.54055	up	3.5573	2.77125	2.02021	1.39676	3.70932	3.53842	3.42415	3.94471	1.93824	2.43079	1.68577	2.44713	1.92773	1.84859	1.02781	1.31389	Piwi-interacting RNA (piRNA)	Homo sapiens	DQ595759	30	TTTCAGATAGAGAGCACTGTGGGTGGCTGA
DQ595943P	0.0887025	2.09408	up	3.31152	1.44987	1.73792	0.671608	1.34472	2.62799	5.96184	1.63647	1.17434	1.53881	0.558903	1.87502	2.77985	0.772848	0.475347	0.766628	Piwi-interacting RNA (piRNA)	Homo sapiens	DQ595943	27	TTTTATGGTCAACAGCCCTACCTGAAT
DQ595976P	0.0719057	3.3606	up	4.67461	1.18344	2.21248	0.463759	1.10892	7.96693	4.94798	1.11306	1.17434	1.26291	0.437117	3.74978	2.45054	0.431188	0.475347	0.484743	Piwi-interacting RNA (piRNA)	Homo sapiens	DQ595976	30	CTTGAATCAAAAGTCGTGGCAGTCGACCCC
DQ595977P	0.0586868	4.33774	up	6.82171	1.23026	2.60347	0.486531	1.20715	6.37293	12.885	1.25354	1.17434	1.26291	0.497905	3.39591	3.9166	0.499504	0.475347	0.484743	Piwi-interacting RNA (piRNA)	Homo sapiens	DQ595977	29	CTTGAATTCATTTCATGGGTGACAAGTAG
DQ595983P	0.000739837	4.62353	up	14.1089	3.68022	3.93635	1.72736	19.5568	7.79021	14.9796	2.71189	3.1669	5.16187	3.96323	3.71315	4.13269	1.38431	1.56763	2.23013	Piwi-interacting RNA (piRNA)	Homo sapiens	DQ595983	28	CTTGCAATGGAACTGAGGATGTACAGGA
DQ596029P	0.060074	1.94925	up	7.83783	5.35261	3.0833	2.12038	11.7814	5.63312	6.09901	2.34315	8.09104	5.62364	3.22632	3.20641	2.81716	1.21469	2.79277	2.35368	Piwi-interacting RNA (piRNA)	Homo sapiens	DQ596029	26	GAAAGCCAAAAGGGTGCTAGAGGTGA
DQ596046P	0.027259	1.99015	up	2.82972	1.46972	1.6773	0.684425	1.88065	2.80484	3.80367	1.37515	1.4937	1.54032	0.951982	2.017	2.06292	0.555317	0.730099	0.767859	Piwi-interacting RNA (piRNA)	Homo sapiens	DQ596046	27	GAACAACATCAGTTCCTCCCCGAGTCT
DQ596101P	0.0930534	1.58564	up	120.052	103.621	7.00125	6.33618	217.241	77.7117	65.2042	102.502	87.107	121.253	7.40257	7.33615	6.26501	6.30939	6.01207	6.68708	Piwi-interacting RNA (piRNA)	Homo sapiens	DQ596101	26	GAAGAGAGAGGAAATGTGTGCAGAGA
DQ596165P	0.049997	2.06297	up	393.276	328.156	8.98318	7.93845	373.758	320.622	485.447	231.93	328.369	424.168	8.19455	9.53481	9.22017	7.50804	7.85317	8.45415	Piwi-interacting RNA (piRNA)	Homo sapiens	DQ596165	31	GAAGTTTCAGGAAGTTCATGACGTTTGCAGC
DQ596168P	0.046085	2.66333	up	376.679	208.931	8.67883	7.2656	237.676	204.209	688.152	183.732	290.252	152.809	7.55376	8.83429	9.64845	7.1392	7.65384	7.00376	Piwi-interacting RNA (piRNA)	Homo sapiens	DQ596168	27	GAATAGCCACATGCAATGGGGAGCAGA
DQ596210P	0.0584005	1.93756	up	5.85589	3.90125	2.73667	1.78242	6.13644	6.51051	4.92071	2.77791	2.98066	5.94518	2.33294	3.43602	2.44103	1.41405	1.50299	2.43023	Piwi-interacting RNA (piRNA)	Homo sapiens	DQ596210	30	GACAACAAACCGTGTCTGCTAACCCCCAGC
DQ596218P	0.0139323	2.0364	up	13.8643	9.37282	4.00714	2.98112	15.1267	11.582	14.8844	7.80558	8.28207	12.0308	3.57561	4.32157	4.12423	2.72629	2.82775	3.38932	Piwi-interacting RNA (piRNA)	Homo sapiens	DQ596218	29	GACAAGGGCAAGAAGGCTCTGGAGGTGGC
DQ596299P	0.0969408	1.58727	up	54.5481	50.0094	5.96662	5.30008	50.1083	37.6434	75.8926	37.8801	56.2051	55.9431	5.22015	6.19057	6.48914	4.93506	5.39375	5.57141	Piwi-interacting RNA (piRNA)	Homo sapiens	DQ596299	26	GACCAAGGAGTTCATCTTCTCAGAGC
DQ596338P	0.081415	1.79667	up	23.8327	19.4994	4.83545	3.99012	18.7883	23.881	28.8288	23.0845	17.3438	18.0699	3.90417	5.5021	5.10008	4.21921	3.80741	3.94375	Piwi-interacting RNA (piRNA)	Homo sapiens	DQ596338	27	GACCCAAATGGTAACAGGTGCGGGAAG
DQ596346P	0.099241	3.75651	up	8.45122	1.16468	2.36385	0.454461	1.02824	2.84637	21.479	1.05679	1.17434	1.26291	0.392879	2.04616	4.65252	0.403294	0.475347	0.484743	Piwi-interacting RNA (piRNA)	Homo sapiens	DQ596346	30	GACCCTGATGTTGTGCTCCACATTGGTTTC
DQ596410P	0.0559673	3.15063	up	4.37543	1.1692	2.11235	0.456707	1.25722	3.89937	7.9697	1.07034	1.17434	1.26291	0.521134	2.6069	3.20901	0.410031	0.475347	0.484743	Piwi-interacting RNA (piRNA)	Homo sapiens	DQ596410	26	GACTATGCTTCTGCCTTTGAACCTAT
DQ596415P	0.0581204	4.79742	up	58.1111	11.1602	5.49523	3.23297	14.4272	25.4199	134.486	9.10718	12.0677	12.3057	3.50164	5.59802	7.38602	2.95015	3.3302	3.41856	Piwi-interacting RNA (piRNA)	Homo sapiens	DQ596415	31	GACTCACCTTCTTCTGCCCCCACGCCTGTCC
DQ596421P	0.000739576	3.7868	up	9.41106	2.9828	3.42447	1.5035	11.5155	7.87942	8.83826	3.20479	2.14877	3.59486	3.18727	3.73216	3.35399	1.59297	1.14345	1.77407	Piwi-interacting RNA (piRNA)	Homo sapiens	DQ596421	30	GACTCATCTCAGCAGGGATGTAGCTCCTGG
DQ596459P	0.00490547	3.92698	up	9.19784	2.49535	3.17697	1.20355	16.519	5.07183	6.00268	1.87506	4.0072	1.60378	3.69837	3.04163	2.79092	0.945336	1.85755	0.80777	Piwi-interacting RNA (piRNA)	Homo sapiens	DQ596459	31	GAGAAAAGCGTCCTTTGGGCAGAACCCACTC
DQ596531P	0.0355941	4.87204	up	1336.28	285.467	10.0146	7.73007	1863.11	136.322	2009.4	242.86	380.464	233.077	10.7156	8.18664	11.1415	7.58253	8.05193	7.55576	Piwi-interacting RNA (piRNA)	Homo sapiens	DQ596531	28	GAGAGAGGGGCCCGTGCCTTGGAAAGTG
DQ596533P	0.0574618	2.42875	up	381.856	245.074	8.80429	7.52408	237.345	287.971	620.251	219.241	292.279	223.702	7.54433	9.34762	9.52093	7.40257	7.67941	7.49024	Piwi-interacting RNA (piRNA)	Homo sapiens	DQ596533	26	GAGAGATTCAGAGATGGAACACACCA
DQ596538P	0.0140631	3.67945	up	1611.82	592.784	10.6635	8.78403	2333.52	344.341	2157.61	442.551	647.921	687.881	11.0632	9.64262	11.2848	8.44082	8.72629	9.18497	Piwi-interacting RNA (piRNA)	Homo sapiens	DQ596538	31	GAGAGGGGCCCGTGCCTTGGAAAGCGTCGCG
DQ596543P	0.078613	1.55751	up	1036.59	1134.32	10.3768	9.73756	1363.95	910.935	834.888	1090.91	1043.1	1268.96	10.2076	10.9891	9.93365	9.69876	9.43327	10.0806	Piwi-interacting RNA (piRNA)	Homo sapiens	DQ596543	26	GAGAGTGCAGGTGCATAGGTCTTAGG
DQ596579P	0.0526173	3.60289	up	119.324	54.0996	6.76396	4.91481	241.161	34.1552	82.657	21.8798	119.934	20.4852	7.57585	6.06166	6.65438	4.16454	6.45257	4.12732	Piwi-interacting RNA (piRNA)	Homo sapiens	DQ596579	29	GAGCAATCAAGGACTGGCCCCAGCATGGA
DQ596580P	0.0213913	2.17641	up	13.135	8.35742	3.92253	2.80058	15.8617	12.0982	11.4451	8.62315	5.32221	11.1269	3.64091	4.38876	3.73791	2.87235	2.24468	3.28471	Piwi-interacting RNA (piRNA)	Homo sapiens	DQ596580	29	GAGCAATCAAGGACTGGCCCCAGCATGGT
DQ596597P	0.0443363	1.61549	up	74.2547	70.8086	6.49894	5.80697	80.8151	51.8015	90.1475	63.9846	68.4378	80.0035	5.94986	6.74475	6.80222	5.67521	5.65731	6.08839	Piwi-interacting RNA (piRNA)	Homo sapiens	DQ596597	30	GAGCAGGCAGACCAAGGAGTTCATCTTCTC
DQ596658P	0.0713991	2.94577	up	26.549	11.3482	4.7989	3.24025	11.2426	25.2447	43.1597	15.6112	9.40135	9.03197	3.15469	5.58917	5.65284	3.71708	3.00104	3.00264	Piwi-interacting RNA (piRNA)	Homo sapiens	DQ596658	30	GAGGAAGCAGCCTCAGAACAGATGGAAGAT
DQ596662P	0.0843667	1.85536	up	23.9629	18.4474	4.79582	3.90412	17.3971	20.4791	34.0123	19.6471	21.5283	14.1668	3.77911	5.25663	5.35173	4.01718	4.09352	3.60167	Piwi-interacting RNA (piRNA)	Homo sapiens	DQ596662	29	GAGGAAGGTGGGATGGAACTGGCAACTCA
DQ596666P	0.0330186	3.69795	up	90.4051	28.316	6.38905	4.50233	54.9642	33.0447	183.206	22.968	33.8002	28.1799	5.36226	5.98766	7.81725	4.21234	4.71092	4.58372	Piwi-interacting RNA (piRNA)	Homo sapiens	DQ596666	29	GAGGAAGTGGAAGAGAGTGAGTGTCTCCA
DQ596692P	0.0396753	1.79336	up	107.619	98.3411	7.0721	6.22944	114.184	84.7927	123.881	126.364	95.925	72.7343	6.48106	7.47201	7.26324	6.6059	6.13995	5.94247	Piwi-interacting RNA (piRNA)	Homo sapiens	DQ596692	31	GAGGAGCCTGGGAGCCGTGAACCTTCAAGGA
DQ596696P	0.00837713	2.34123	up	131.225	87.8045	7.34829	6.12102	136.368	101.934	155.372	94.0776	82.654	86.6819	6.75622	7.71063	7.57801	6.19191	5.9519	6.21925	Piwi-interacting RNA (piRNA)	Homo sapiens	DQ596696	28	GAGGAGGAGAACAGGGGTCCTGGTGGTC
DQ596704P	0.0140405	2.39805	up	87.7971	58.7109	6.77897	5.5171	92.0531	76.695	94.6431	50.6788	56.6056	68.8485	6.1577	7.31507	6.86413	5.30994	5.40051	5.84085	Piwi-interacting RNA (piRNA)	Homo sapiens	DQ596704	27	GAGGATCCAGGGATGAGGATAGAGTGG
DQ596707P	0.0411164	4.21131	up	8.85557	2.38605	3.2234	1.14913	3.46253	12.0839	11.0203	2.76785	3.1274	1.26291	1.60582	4.38533	3.67904	1.40769	1.55496	0.484743	Piwi-interacting RNA (piRNA)	Homo sapiens	DQ596707	29	GAGGATGTCTGGGAATTTGATGCGTTGCT
DQ596710P	0.00460132	1.82613	up	14.9193	11.1169	4.10019	3.2314	18.4457	11.6892	14.6231	9.27506	12.4647	11.6109	3.87592	4.3334	4.09124	2.9752	3.37451	3.34448	Piwi-interacting RNA (piRNA)	Homo sapiens	DQ596710	29	GAGGATTGCTTGAGCATGGAAGGCCGAAG
DQ596721P	0.00603457	2.22692	up	18.695	11.6492	4.4396	3.28454	23.3416	15.9569	16.7865	10.3723	10.0774	14.4978	4.19721	4.83901	4.28257	3.13457	3.09067	3.62838	Piwi-interacting RNA (piRNA)	Homo sapiens	DQ596721	28	GAGGCCGTTGGTGCTGGTGAAGAGCTGC
DQ596744P	0.0246093	2.60133	up	2025.25	1037.55	10.9899	9.6107	2531.1	479.196	3065.45	961.658	1044.21	1106.79	11.171	10.087	11.7118	9.53481	9.44054	9.85674	Piwi-interacting RNA (piRNA)	Homo sapiens	DQ596744	29	GAGGGGCCCGTGCCTTGGAAAGCGTCGCG
DQ596760P	0.010523	5.97503	up	9.53977	1.15754	3.02982	0.450871	7.46764	2.92094	18.2307	1.03537	1.17434	1.26291	2.59624	2.09639	4.39682	0.392523	0.475347	0.484743	Piwi-interacting RNA (piRNA)	Homo sapiens	DQ596760	30	GAGGTCTGAAGAATGTGTTTGATGAGGCTA
DQ596790P	0.0312816	3.57075	up	9.23127	3.35937	3.39451	1.55829	5.98899	11.8594	9.84546	1.64274	4.5018	3.93357	2.29706	4.36452	3.52196	0.77785	2.0156	1.88141	Piwi-interacting RNA (piRNA)	Homo sapiens	DQ596790	30	GAGGTTGCTGGAGCCTGTTTGATGAGAGCA
DQ596845P	0.00605231	2.60186	up	4.88129	1.91875	2.34526	0.965723	7.40099	3.35802	3.88487	1.07604	2.59756	2.08263	2.5833	2.35971	2.09278	0.413047	1.3496	1.13452	Piwi-interacting RNA (piRNA)	Homo sapiens	DQ596845	29	GATCACAGCTCACTGCAACCTCGACCTCC
DQ596891P	0.0711755	2.04188	up	28.1617	18.9777	4.97435	3.94445	19.2731	20.8047	44.4072	22.7172	14.6877	19.5283	3.93598	5.28771	5.69935	4.20232	3.57799	4.05304	Piwi-interacting RNA (piRNA)	Homo sapiens	DQ596891	28	GATGAGGGTCCAGAGAAATCAGAAGGCA
DQ596954P	0.000788876	2.33223	up	16.154	8.99337	4.16238	2.94067	20.9018	10.2364	17.3237	8.31388	8.05472	10.6115	4.0482	4.12197	4.31696	2.81859	2.78658	3.21684	Piwi-interacting RNA (piRNA)	Homo sapiens	DQ596954	26	GCAAAGAGTAGGGTAAGGATGGATAC
DQ596967P	0.0789489	4.30867	up	8.70266	1.17947	2.56898	0.461735	1.05386	4.07714	20.977	1.10115	1.17434	1.26291	0.406313	2.69093	4.60969	0.425116	0.475347	0.484743	Piwi-interacting RNA (piRNA)	Homo sapiens	DQ596967	31	GCAAATGTCAAAACACTTTCTGAGAACTCCC
DQ597015P	0.00583218	2.66521	up	11.009	5.43089	3.65781	2.24356	13.7058	9.84336	9.47781	3.70096	5.95613	6.63558	3.43244	4.07037	3.47061	1.76571	2.38126	2.5837	Piwi-interacting RNA (piRNA)	Homo sapiens	DQ597015	30	GCACAGACCAGAGAGAGTGTAAAAGGTGCA
DQ597022P	0.0385997	3.03387	up	2367.16	1448.68	11.5294	9.92823	2639.66	1582.45	2879.37	547.373	1626.57	2172.08	11.2119	11.7396	11.6366	8.74363	10.0268	11.0143	Piwi-interacting RNA (piRNA)	Homo sapiens	DQ597022	30	GCACAGAGGTGTGACGAGACTCGCGTGGGA
DQ597025P	0.00705149	2.02554	up	4.92831	2.78353	2.42143	1.40312	6.2942	3.54119	4.94954	3.92863	1.90236	2.51961	2.36479	2.44833	2.45117	1.84431	1.00632	1.35873	Piwi-interacting RNA (piRNA)	Homo sapiens	DQ597025	28	GCACAGCGGCGTGACGAGACTCGCGTGG
DQ597072P	0.0574949	1.70449	up	3.85203	2.41501	1.93502	1.16568	5.55318	2.33946	3.66346	3.06603	2.91608	1.26291	2.18749	1.59966	2.01791	1.53518	1.47713	0.484743	Piwi-interacting RNA (piRNA)	Homo sapiens	DQ597072	28	GCACTTTGTAAAGGGTCTGGAACTGAGC
DQ597099P	0.0245751	4.32288	up	24.1667	7.33391	4.78739	2.67539	12.696	29.8693	29.9348	6.98234	6.97214	8.04725	3.33888	5.85505	5.16823	2.58853	2.58502	2.85263	Piwi-interacting RNA (piRNA)	Homo sapiens	DQ597099	31	GCAGAGCAAAGAGTGCCTAGAGGCCAAGAGT
DQ597107P	0.0364563	2.13384	up	8.12885	5.17385	3.22935	2.1359	9.46892	7.93622	6.98139	4.74186	3.03371	7.74598	2.91144	3.74452	3.03209	2.08826	1.52014	2.79928	Piwi-interacting RNA (piRNA)	Homo sapiens	DQ597107	30	GCAGAGTGACCTGGACAAGCTTAGTAGGCT
DQ597117P	0.0624007	1.70321	up	25608.5	27719.2	15.0518	14.2835	34495.3	23108	19222.2	27594.8	24145.8	31416.9	14.7981	15.6876	14.6695	14.3202	13.8608	14.6695	Piwi-interacting RNA (piRNA)	Homo sapiens	DQ597117	30	GCAGCAAGAAAGACCTGAGGCAGGTGCAGG
DQ597120P	0.0504099	2.69968	up	25.5179	13.1684	4.89351	3.46072	15.8087	31.6232	29.1217	12.6491	15.0158	11.8404	3.63599	5.92454	5.12001	3.40537	3.60772	3.36909	Piwi-interacting RNA (piRNA)	Homo sapiens	DQ597120	27	GCAGCAGTTGAGGAGGCATTTCGTGGT
DQ597145P	0.0314894	2.5334	up	41.1428	24.2521	5.64356	4.30249	39.5302	48.9012	34.9971	27.192	21.2973	24.267	4.90963	6.63014	5.39091	4.46518	4.08397	4.35832	Piwi-interacting RNA (piRNA)	Homo sapiens	DQ597145	30	GCAGGACGAGCCGCAGACAAAACTCCTGAC
DQ597154P	0.00447422	3.50606	up	56.21	24.48	6.12182	4.31197	59.9778	52.8152	55.8369	23.7026	22.7086	27.0289	5.51076	6.77655	6.07815	4.25222	4.16795	4.51574	Piwi-interacting RNA (piRNA)	Homo sapiens	DQ597154	31	GCAGTAGAGAAAAGAATGAACAAAGAACAGA
DQ597214P	0.047862	1.89961	up	3.68071	2.27181	2.08335	1.15764	2.96414	4.00296	4.07504	1.71324	1.92856	3.17364	1.43553	2.65599	2.15852	0.831419	1.02226	1.61925	Piwi-interacting RNA (piRNA)	Homo sapiens	DQ597214	27	GCATTGGTATAGTGGTATCATGCAAGA
DQ597230P	0.00438985	4.69503	up	19.6797	5.80312	4.52849	2.29736	23.338	19.287	16.4143	3.44512	5.58224	8.38201	4.19663	5.13548	4.25337	1.68041	2.30387	2.9078	Piwi-interacting RNA (piRNA)	Homo sapiens	DQ597230	28	GCCAAGACAATGGGAAAGAGGCCTCGAA
DQ597240P	0.00641752	1.51435	up	19.3215	16.6621	4.39434	3.79565	29.8689	12.7745	15.3211	15.1635	16.6948	18.1281	4.53711	4.47881	4.1671	3.68369	3.7532	3.95005	Piwi-interacting RNA (piRNA)	Homo sapiens	DQ597240	30	GCCAAGTCTCTGGGTGTTCAGGACCATGGA
DQ597252P	0.0450057	2.98159	up	13.1274	4.56182	3.61186	2.03578	7.37017	6.07868	25.9334	3.85718	4.42499	5.4033	2.57666	3.32817	4.93074	1.82109	1.98949	2.29675	Piwi-interacting RNA (piRNA)	Homo sapiens	DQ597252	31	GCCACACCAACCTCGTTCCGGGGATGCCTCA
DQ597335P	0.00913557	1.67489	up	14.2055	11.0737	3.98134	3.23728	20.6994	11.2591	10.6581	11.8766	10.7048	10.6396	4.04045	4.27317	3.63041	3.32183	3.16912	3.22089	Piwi-interacting RNA (piRNA)	Homo sapiens	DQ597335	29	GCCCCACCTACTCGATTTTTGTCTTCAGC
DQ597357P	0.087824	2.76768	up	15.6411	5.86005	3.81505	2.34638	5.79855	8.96084	32.1639	5.43967	7.57564	4.56484	2.24543	3.9322	5.26753	2.27258	2.69696	2.06958	Piwi-interacting RNA (piRNA)	Homo sapiens	DQ597357	31	GCCCTTAACATTTTCCCACTTGTCAGAGTTC
DQ597381P	0.0317739	4.90513	up	8.2883	1.25727	2.79352	0.499228	2.53181	4.12542	18.2077	1.33457	1.17434	1.26291	1.27643	2.71058	4.39354	0.537594	0.475347	0.484743	Piwi-interacting RNA (piRNA)	Homo sapiens	DQ597381	31	GCCTCAGAGTCACTGTGATGTGAGCATTTGC
DQ597387P	0.0977031	1.93333	up	3.00914	1.15198	1.39945	0.44836	2.08459	1.62707	5.31577	1.01871	1.17434	1.26291	1.06934	0.544424	2.58459	0.38499	0.475347	0.484743	Piwi-interacting RNA (piRNA)	Homo sapiens	DQ597387	30	GCCTCTTTCAACGTCACACCTTTCAACGTC
DQ597411P	0.00734062	2.22479	up	48874.9	48936.2	16.1544	15.0008	60568	46320.1	39736.6	47534.2	42993.2	56281.2	15.9921	16.5593	15.9119	14.9958	14.6695	15.3369	Piwi-interacting RNA (piRNA)	Homo sapiens	DQ597411	30	GCCTTGACCACATGACCCAGAGGTGCAGGG
DQ597452P	0.087511	2.68775	up	492.906	294.796	9.1306	7.70421	238.562	415.576	824.58	306.643	425.109	152.634	7.55877	9.91052	9.92252	7.90726	8.20913	6.99623	Piwi-interacting RNA (piRNA)	Homo sapiens	DQ597452	32	GCGGACCTGCCCAGAGCAGGGAGGTGTCGTGG
DQ597457P	0.0738084	1.52826	up	6.32387	4.88051	2.72508	2.11319	7.55668	3.28395	8.13099	3.55197	5.26447	5.82509	2.61214	2.3174	3.24571	1.71689	2.22763	2.39504	Piwi-interacting RNA (piRNA)	Homo sapiens	DQ597457	31	GCGGAGTTGAAAAATGCAACCTGAGGGCAAG
DQ597463P	0.021498	1.51115	up	400.777	436.402	8.99182	8.39617	500.689	273.472	428.168	480.077	407.61	421.518	8.67319	9.21359	9.08866	8.58074	8.16695	8.44082	Piwi-interacting RNA (piRNA)	Homo sapiens	DQ597463	30	GCGGGAGATCAGCCGAAAGAGCAAGTGGGT
DQ597470P	0.0317599	5.37208	up	19.3337	4.24835	4.32897	1.90349	7.09671	20.5856	30.3189	2.51945	4.72376	5.50183	2.52604	5.2626	5.19827	1.30567	2.08423	2.32056	Piwi-interacting RNA (piRNA)	Homo sapiens	DQ597470	29	GCGGTGTGACGAGACTCGCGTGGGAAGAA
DQ597473P	0.0702051	3.78842	up	2207.57	674.024	10.792	8.87045	583.683	953.259	5085.78	598.627	1020.96	402.484	8.94044	11.0442	12.3915	8.8693	9.38556	8.35651	Piwi-interacting RNA (piRNA)	Homo sapiens	DQ597473	29	GCGTCTACAAGGATGGAGGGGAGCTACTC
DQ597477P	0.041319	2.59282	up	7.43388	4.07808	3.11228	1.73775	7.45463	6.93372	7.91328	5.44484	5.38869	1.4007	2.593	3.54312	3.20071	2.27362	2.25815	0.681492	Piwi-interacting RNA (piRNA)	Homo sapiens	DQ597477	30	GCGTGGGAACGAGAAGACACTCGTGGAGGC
DQ597499P	0.0973857	2.49914	up	35.235	14.0289	4.85555	3.53411	72.7095	25.0036	7.99208	11.8854	11.9541	18.247	5.77784	5.5731	3.21571	3.32366	3.31662	3.96206	Piwi-interacting RNA (piRNA)	Homo sapiens	DQ597499	29	GCTAGACACAGGGTGCTGATTGGTGTGTT
DQ597527P	0.017792	1.53758	up	14.2023	12.4253	4.01673	3.39607	19.1021	11.5613	11.9436	14.2992	10.6981	12.2786	3.91832	4.31891	3.81296	3.60353	3.16862	3.41605	Piwi-interacting RNA (piRNA)	Homo sapiens	DQ597527	29	GCTCGTGATGCCGAATGTGTGCTCGTGGG
DQ597540P	0.0842271	2.08835	up	2.79984	1.1855	1.5272	0.464838	2.80912	4.07004	1.52036	1.11925	1.17434	1.26291	1.3819	2.6882	0.511489	0.434425	0.475347	0.484743	Piwi-interacting RNA (piRNA)	Homo sapiens	DQ597540	29	GCTCTGAGGTAGCTAAGAGAAGGTGATGT
DQ597575P	0.0619557	1.81265	up	6.26032	4.23624	2.8047	1.94661	6.75999	7.57954	4.44144	3.82402	4.64466	4.24003	2.46182	3.66937	2.28292	1.8082	2.05902	1.97259	Piwi-interacting RNA (piRNA)	Homo sapiens	DQ597575	29	GCTGATGTTCTGCCAAGTCTCTGGGTGTT
DQ597590P	0.0695401	2.36671	up	53.1098	34.8579	5.99881	4.75592	42.8188	67.1179	49.3928	48.8979	23.7559	31.92	5.01425	7.09658	5.88559	5.26753	4.22787	4.77238	Piwi-interacting RNA (piRNA)	Homo sapiens	DQ597590	31	GCTGCTGAAGAAGAGGGCTGTCCCTCACAGG
DQ597603P	0.0607981	1.78393	up	4.95636	3.26524	2.41598	1.58092	6.924	4.78119	3.16388	2.83607	2.25359	4.70607	2.49369	2.93942	1.81483	1.44091	1.19342	2.10844	Piwi-interacting RNA (piRNA)	Homo sapiens	DQ597603	30	GCTGGCTTCTGCCTATTATGGTCATCTTCT
DQ597650P	0.038821	2.75981	up	4.55174	1.35314	2.07541	0.610842	3.13241	2.20065	8.32216	1.113	1.17434	1.77206	1.49545	1.45553	3.27525	0.431136	0.475347	0.926042	Piwi-interacting RNA (piRNA)	Homo sapiens	DQ597650	30	GCTTTGTTGTAGGAAAATGAACAGAAATGC
DQ597680P	0.00364035	3.75811	up	7.76439	2.48423	3.14801	1.238	7.69042	6.17372	9.42903	1.54296	3.243	2.66674	2.63403	3.34734	3.46266	0.694035	1.59618	1.42379	Piwi-interacting RNA (piRNA)	Homo sapiens	DQ597680	29	GGAACAGGACTTGCTGTAACCAGTGCTGA
DQ597704P	0.00612954	2.78406	up	94.0226	53.6305	6.87668	5.39949	94.9068	77.2751	109.886	54.3568	54.2613	52.2735	6.21258	7.3237	7.09375	5.40298	5.33731	5.45818	Piwi-interacting RNA (piRNA)	Homo sapiens	DQ597704	30	GGAAGAGAAAGTCCGCTCAGGAAGGGTGTA
DQ597717P	0.0945205	1.67112	up	11.0267	7.85801	3.49048	2.74967	9.66656	5.49083	17.9228	8.42927	9.09731	6.04745	2.94009	3.16419	4.36718	2.84103	2.95588	2.4521	Piwi-interacting RNA (piRNA)	Homo sapiens	DQ597717	31	GGAATGCCGGTGAGAAGAAGGAGATTGTGGT
DQ597728P	0.00714817	5.26955	up	15.1257	3.65851	4.14194	1.74425	11.7791	18.9166	14.6813	4.20283	2.57079	4.20191	3.22564	5.10008	4.10009	1.93111	1.33935	1.9623	Piwi-interacting RNA (piRNA)	Homo sapiens	DQ597728	28	GGACAGGACTTGCTGTAACCAGTGCTGA
DQ597785P	0.0883251	2.158	up	80.482	56.5327	6.49018	5.38048	55.338	50.4449	135.663	57.3677	80.15	32.0806	5.37444	6.69352	7.40257	5.47047	5.89277	4.77821	Piwi-interacting RNA (piRNA)	Homo sapiens	DQ597785	27	GGAGGAAGCAGCCTCAGAACAGATGGA
DQ597842P	0.0196011	3.73766	up	53.285	21.0827	6.00697	4.10484	40.918	66.0327	52.9042	19.4187	18.857	24.9723	4.96079	7.07837	5.98176	3.99751	3.91201	4.40499	Piwi-interacting RNA (piRNA)	Homo sapiens	DQ597842	31	GGCAAGAGGAATGCTGAGAAGGATGAGATGT
DQ597858P	0.0745977	1.69593	up	7.46891	4.80489	2.8783	2.11623	8.21638	3.13148	11.0589	4.84766	4.65403	4.91299	2.72026	2.23168	3.68297	2.11412	2.06367	2.17089	Piwi-interacting RNA (piRNA)	Homo sapiens	DQ597858	28	GGCACAGAGCAGGCTAGGTCTGCCGCGA
DQ597870P	0.0293298	2.17656	up	5.49608	2.58082	2.46893	1.34689	5.13389	2.81435	8.54001	3.05112	2.22416	2.46717	2.08383	2.02329	3.29969	1.52958	1.17999	1.33109	Piwi-interacting RNA (piRNA)	Homo sapiens	DQ597870	31	GGCACAGGGAACCTACTGCACGAGACTTTCT
DQ597901P	0.0619142	3.04847	up	8.40622	3.07377	3.15917	1.55108	3.52542	12.5555	9.13769	3.28437	3.26098	2.67597	1.62483	4.45188	3.40079	1.62289	1.60132	1.42903	Piwi-interacting RNA (piRNA)	Homo sapiens	DQ597901	29	GGCATAAGCAAAAGAACAGCAGGTGCAGC
DQ597917P	0.058297	2.40922	up	19.0862	9.47371	4.29523	3.02666	11.2636	11.998	33.997	10.0409	9.73546	8.64482	3.15874	4.37643	5.35053	3.08421	3.05157	2.94421	Piwi-interacting RNA (piRNA)	Homo sapiens	DQ597917	29	GGCATTTCGTGGTGAGCAGCAGGTCCTTC
DQ597994P	0.054363	1.62073	up	246.924	244.634	8.21108	7.51444	264.346	139.018	337.407	205.372	245.435	283.094	7.71251	8.20434	8.71639	7.29433	7.38886	7.86011	Piwi-interacting RNA (piRNA)	Homo sapiens	DQ597994	30	GGCGATGAGGAGGTACCTATTGTGTTGAGA
DQ597995P	0.082396	1.64647	up	234.027	219.33	8.08612	7.36674	219.908	124.407	357.765	187.178	225.078	245.734	7.43903	8.01926	8.80006	7.16817	7.25961	7.67244	Piwi-interacting RNA (piRNA)	Homo sapiens	DQ597995	31	GGCGATGAGGAGGTACCTATTGTGTTGAGAA
DQ598029P	0.0491632	3.03621	up	38.9908	18.3775	5.35928	3.75701	64.2636	35.0608	17.6479	8.88999	15.131	31.1116	5.62361	6.10907	4.34515	2.91673	3.61929	4.735	Piwi-interacting RNA (piRNA)	Homo sapiens	DQ598029	28	GGCTGGTCTCGAACTCCTGACCTCAGGT
DQ598051P	0.0347201	2.77874	up	6581.63	3656.72	12.9228	11.4484	4469.73	4164.03	11111.1	3389.98	5636.31	1943.87	11.9286	13.2042	13.6356	11.5806	11.9055	10.859	Piwi-interacting RNA (piRNA)	Homo sapiens	DQ598051	27	GGGAAAGACAGGTTTTGGATAAGGGGA
DQ598052P	0.0874672	1.75603	up	1005.12	992.491	10.3303	9.51793	1367.12	889.711	758.538	1265.89	698.223	1013.36	10.2182	10.9626	9.80999	10.0112	8.81756	9.72501	Piwi-interacting RNA (piRNA)	Homo sapiens	DQ598052	28	GGGAAAGACAGGTTTTGGATAAGGGGAA
DQ598060P	0.0371145	2.10161	up	14.8201	9.38426	4.07817	3.00668	11.6874	13.0973	19.6757	8.28358	9.49708	10.3721	3.21245	4.51924	4.50281	2.81558	3.01494	3.18952	Piwi-interacting RNA (piRNA)	Homo sapiens	DQ598060	30	GGGAAAGTGCAAAGCTGCTTAGAAGAGGGT
DQ598102P	0.0377322	1.50204	up	10.635	9.18063	3.57143	2.9845	14.783	9.31283	7.80932	10.3735	8.63388	8.5345	3.53872	3.99151	3.18405	3.13584	2.88655	2.93112	Piwi-interacting RNA (piRNA)	Homo sapiens	DQ598102	30	GGGACTTGTATCTTTAATTGCCTGGGCTTG
DQ598108P	0.00277183	2.34417	up	330.597	219.147	8.60108	7.372	466.057	164.55	361.183	251.09	181.124	225.226	8.52823	8.46475	8.81026	7.6287	6.97926	7.50804	Piwi-interacting RNA (piRNA)	Homo sapiens	DQ598108	30	GGGAGGCTGAGACGGGAGAATGGTGTGAAC
DQ598111P	0.0181462	1.66431	up	10.2903	8.31095	3.55968	2.82475	12.6978	8.41816	9.75486	7.12429	7.34101	10.4675	3.33939	3.83052	3.50913	2.61214	2.66142	3.20071	Piwi-interacting RNA (piRNA)	Homo sapiens	DQ598111	29	GGGATGAGACTTTGCCGTCTTGGGTGTGG
DQ598118P	0.0962439	2.05449	up	24.7742	17.5511	4.86601	3.82723	16.4398	30.1871	27.6955	22.8262	14.9194	14.9078	3.68842	5.86851	5.04111	4.20672	3.59972	3.67526	Piwi-interacting RNA (piRNA)	Homo sapiens	DQ598118	26	GGGATTGCTAGCAAGGTACCTGCTGA
DQ598142P	0.0128134	3.36132	up	49.1859	22.1314	5.91523	4.1662	43.0353	50.8206	53.7017	24.2292	18.925	23.2399	5.02225	6.70467	6.01878	4.28763	3.91509	4.29589	Piwi-interacting RNA (piRNA)	Homo sapiens	DQ598142	30	GGGGAACGAGCAGACACTCGTGGAGGCGTC
DQ598155P	0.0213492	3.44024	up	17373.9	9364.1	14.4701	12.6876	12029.4	11715.6	28376.6	8894.57	13119.6	6078.16	13.3411	14.7324	15.3369	12.7884	12.8679	12.4065	Piwi-interacting RNA (piRNA)	Homo sapiens	DQ598155	26	GGGGAGTGGGGGTAAGGGGAGGGATA
DQ598198P	0.0205599	1.50098	up	6.32402	5.13062	2.78022	2.19431	7.49461	3.85262	7.62483	5.63654	5.10921	4.64611	2.60092	2.58602	3.15371	2.31082	2.17903	2.09308	Piwi-interacting RNA (piRNA)	Homo sapiens	DQ598198	27	GGGGTCTGGTGCTTCCCGGAGAGCCGA
DQ598199P	0.026657	1.61698	up	8.67148	6.99429	3.27133	2.57803	11.5515	6.22388	8.23911	4.94968	6.89605	9.13714	3.19053	3.35858	3.26489	2.14691	2.57161	3.01557	Piwi-interacting RNA (piRNA)	Homo sapiens	DQ598199	31	GGGGTCTTGACCAGTCAGGATGCTGATGGGT
DQ598216P	0.0171607	2.23783	up	4.50317	2.16381	2.244	1.08189	6.71886	3.28634	3.50432	1.06469	2.84929	2.57744	2.4521	2.31833	1.96155	0.407163	1.45165	1.38687	Piwi-interacting RNA (piRNA)	Homo sapiens	DQ598216	28	GGGTCAGGTTGAACGAGTGCATGATAGC
DQ598235P	0.0213417	2.21471	up	7.91411	4.58864	3.19966	2.05254	6.75097	8.0238	8.96756	4.17841	4.82442	4.76309	2.4608	3.76182	3.37637	1.92472	2.11042	2.1225	Piwi-interacting RNA (piRNA)	Homo sapiens	DQ598235	27	GGGTGTTGACTCAGCGCCACGGGAAGC
DQ598296P	0.0272873	1.51193	up	290.727	314.322	8.50357	7.90718	344.409	190.559	337.212	293.59	375.531	273.844	8.07958	8.72031	8.71083	7.86011	8.03458	7.82685	Piwi-interacting RNA (piRNA)	Homo sapiens	DQ598296	27	GGTGGAGGTGGAGGTGGAGGTGGAGGT
DQ598299P	0.0209056	1.77419	up	130.902	118.057	7.34722	6.52005	158.266	111.706	122.734	105.75	122.649	125.771	6.96036	7.83869	7.2426	6.35778	6.48106	6.72132	Piwi-interacting RNA (piRNA)	Homo sapiens	DQ598299	30	GGTGGTGGTGGTGGAGGTGGTGGAGGTGGA
DQ598300P	0.000786568	2.18429	up	96.6548	67.7947	6.86531	5.73815	134.553	68.5563	86.8549	62.0249	74.0819	67.2774	6.73647	7.13473	6.72474	5.61888	5.78883	5.80674	Piwi-interacting RNA (piRNA)	Homo sapiens	DQ598300	27	GGTGGTGGTGGTGGCGGTGGTGGTGGT
DQ598312P	0.0465938	5.96438	up	12.8046	1.45875	3.2264	0.650029	2.2439	6.23918	29.9308	1.93901	1.17434	1.26291	1.14968	3.36345	5.16607	0.989998	0.475347	0.484743	Piwi-interacting RNA (piRNA)	Homo sapiens	DQ598312	29	GGTTCCATGGTGTAATGGTTAGCACTCTG
DQ598375P	0.00900843	5.62508	up	12.7847	2.83462	3.82044	1.32856	9.19645	10.4524	18.7052	1.31232	4.42221	2.76933	2.87029	4.15656	4.43447	0.527739	1.98859	1.46936	Piwi-interacting RNA (piRNA)	Homo sapiens	DQ598375	31	GTAGTCGTGGCCGAGTGGTTAAGGCTATGGA
DQ598378P	0.0543318	2.11582	up	485.403	404.21	9.29123	8.21001	459.483	458.974	537.751	291.273	375.903	545.455	8.49792	10.06	9.31572	7.85317	8.03941	8.73744	Piwi-interacting RNA (piRNA)	Homo sapiens	DQ598378	32	GTATATGGCATGTGGGCTAGTTTCAGACAGGT
DQ598423P	0.0393227	4.6861	up	961.958	318.751	9.91492	7.68653	407.691	584.074	1894.11	230.778	576.564	148.91	8.32653	10.3447	11.0736	7.49942	8.58613	6.97405	Piwi-interacting RNA (piRNA)	Homo sapiens	DQ598423	30	GTCCAACTGATGTGCTCTAGCGGGATGGGA
DQ598431P	0.0079828	1.79543	up	5.99644	3.59587	2.58123	1.7369	9.84201	3.5064	4.64091	3.88656	3.85571	3.04533	2.96521	2.42924	2.34924	1.83223	1.80692	1.57154	Piwi-interacting RNA (piRNA)	Homo sapiens	DQ598431	30	GTCCCCTGTTTTGTGATGTAGGATGTGGTC
DQ598447P	0.0142494	1.89356	up	13.6937	9.54735	3.92875	3.00765	16.4969	8.62645	15.9577	10.9503	6.80528	10.8865	3.69721	3.87071	4.21834	3.21096	2.55241	3.25959	Piwi-interacting RNA (piRNA)	Homo sapiens	DQ598447	30	GTCGTGCTGATCGGATGAAGAGTTCGTGGT
DQ598488P	0.0334521	3.2653	up	11.2728	4.42681	3.67741	1.97019	7.11781	15.1653	11.5351	3.19082	6.0144	4.07521	2.53067	4.75066	3.75088	1.58726	2.39627	1.92704	Piwi-interacting RNA (piRNA)	Homo sapiens	DQ598488	31	GTGACCTGAAACAGTGTAGGTGATGCTGAGT
DQ598489P	0.012706	1.95373	up	5.34624	3.3548	2.60188	1.63565	5.72656	4.34871	5.96344	4.44116	2.45722	3.16603	2.22792	2.79675	2.78099	2.00068	1.28963	1.61664	Piwi-interacting RNA (piRNA)	Homo sapiens	DQ598489	30	GTGACCTTCCTATTCTTGATCACAGCCCCC
DQ598508P	0.0653087	1.95238	up	22.4908	15.5751	4.60737	3.64214	19.3826	12.6586	35.4313	19.4097	17.5711	9.74462	3.94724	4.46325	5.41162	3.99703	3.82547	3.10392	Piwi-interacting RNA (piRNA)	Homo sapiens	DQ598508	29	GTGATAGTCAGGGGACTGGCATTCAGTGA
DQ598532P	0.0115388	3.35866	up	10.9496	3.39032	3.35744	1.60956	19.4498	4.01781	9.38132	1.95064	4.46674	3.75358	3.95526	2.66248	3.45458	0.997702	2.00329	1.82768	Piwi-interacting RNA (piRNA)	Homo sapiens	DQ598532	32	GTGCATCTCACGGATGGAGCAATGGCAAGAGC
DQ598568P	0.0952725	2.22584	up	43.2661	24.8159	5.45449	4.30014	23.4087	24.312	82.0775	23.9989	32.105	18.3437	4.20126	5.51877	6.64345	4.27381	4.65736	3.96926	Piwi-interacting RNA (piRNA)	Homo sapiens	DQ598568	30	GTGGAGCAGATACAGTGCCAAGAGACAGGG
DQ598621P	0.00673108	1.67157	up	16.1778	13.3946	4.22076	3.47956	20.6704	13.0642	14.7989	11.6414	14.5027	14.0396	4.03725	4.51337	4.11167	3.29132	3.55607	3.59129	Piwi-interacting RNA (piRNA)	Homo sapiens	DQ598621	29	GTGTCATCGAGCAGGCTGACTCCCACCCC
DQ598678P	0.00453335	2.5649	up	38.149	21.245	5.4552	4.09629	45.7867	25.9976	42.6628	17.821	18.3694	27.5447	5.09877	5.6308	5.63602	3.87207	3.87071	4.5461	Piwi-interacting RNA (piRNA)	Homo sapiens	DQ598678	29	GTTTGAGCAGTTAGGGTTCTCAGAAGGGC
DQ598755P	0.079125	2.83394	up	4.33328	1.15467	1.95227	0.449457	1.03093	2.88392	9.08498	1.02675	1.17434	1.26291	0.394423	2.07186	3.39052	0.388281	0.475347	0.484743	Piwi-interacting RNA (piRNA)	Homo sapiens	DQ598755	31	TAAAAGTGTCGACTCACTGATTCCCTACTTA
DQ598799P	0.0586027	1.55111	up	69.1002	69.3617	6.3963	5.76299	82.1887	59.7248	65.3871	78.6849	60.9247	68.4755	5.97423	6.94661	6.26804	5.95521	5.50302	5.83075	Piwi-interacting RNA (piRNA)	Homo sapiens	DQ598799	30	TAAACATGGCCAGATGCCTGGAGGGTGCTC
DQ598837P	0.015199	2.2231	up	3.6047	1.33545	1.71061	0.558038	6.37319	2.21935	2.22156	1.56911	1.17434	1.26291	2.38482	1.47563	1.27137	0.714024	0.475347	0.484743	Piwi-interacting RNA (piRNA)	Homo sapiens	DQ598837	27	TAAACTCTTTGGTTTGGACAAGGCAGC
DQ598861P	0.0203454	2.06198	up	86.4929	66.6219	6.73372	5.68969	102.517	68.0007	88.9611	49.9211	65.0183	84.9263	6.31067	7.11165	6.77884	5.29242	5.59227	6.18437	Piwi-interacting RNA (piRNA)	Homo sapiens	DQ598861	29	TAAAGAGAGAGGGTGCTGGTATGTTCTGC
DQ598920P	0.0779297	2.33736	up	6.72755	3.59747	2.89291	1.66803	3.67597	6.7187	9.78799	5.82568	2.37469	2.59203	1.6741	3.49222	3.51241	2.35928	1.25204	1.39277	Piwi-interacting RNA (piRNA)	Homo sapiens	DQ598920	30	TAAAGTTGATATGTGAAGGATGTGAAGAGC
DQ598937P	0.0577558	2.36679	up	119.594	68.8485	6.98135	5.73842	79.3661	62.6686	216.748	66.1395	87.1432	53.2628	5.92674	7.00974	8.00759	5.7154	6.0143	5.48556	Piwi-interacting RNA (piRNA)	Homo sapiens	DQ598937	28	TAAATCCACTTTGGGAGTGAGGGTCCTC
DQ598976P	0.0692819	2.61914	up	35.6357	20.0365	5.20117	3.81207	32.0808	15.7017	59.1245	7.78752	33.2255	19.0965	4.632	4.81074	6.16076	2.72337	4.68869	4.02416	Piwi-interacting RNA (piRNA)	Homo sapiens	DQ598976	30	TAAATTTCAGAAGACTTGGAAGAGGAGCCA
DQ599032P	0.0227592	2.95897	up	13.4623	6.52475	3.99157	2.42647	12.2033	15.0086	13.1752	10.1142	5.42189	4.03822	3.28877	4.735	3.95093	3.09814	2.26482	1.91646	Piwi-interacting RNA (piRNA)	Homo sapiens	DQ599032	30	TAACAGCGCAGGAAGAGGTGACTGGCTGGA
DQ599180P	0.0201577	1.60919	up	26.9799	23.0103	4.907	4.22067	40.4787	19.781	20.6801	27.8959	20.3467	20.7883	4.94253	5.19226	4.58622	4.50468	4.00977	4.14755	Piwi-interacting RNA (piRNA)	Homo sapiens	DQ599180	27	TAACTGAGGTCTGGTGGGAGCCATGGA
DQ599190P	0.0782973	5.26774	up	12.5792	1.22795	2.9087	0.511519	1.15658	5.04654	31.5346	1.13439	1.28655	1.26291	0.466375	3.03249	5.22724	0.441688	0.608126	0.484743	Piwi-interacting RNA (piRNA)	Homo sapiens	DQ599190	30	TAACTGGATCTCCCTGGTGTTTTTACCTCC
DQ599267P	0.000779242	1.93499	up	84203.2	65336.8	16.7662	15.8139	86510.1	60312.4	105787	68132.8	67410.8	60466.7	16.5593	16.8376	16.9018	15.9119	15.8422	15.6876	Piwi-interacting RNA (piRNA)	Homo sapiens	DQ599267	29	TAAGACTGCAAATGGGAATTCAGAGAAGC
DQ599304P	0.0892942	2.71626	up	10.8374	4.53966	3.35274	1.91111	5.12071	6.1559	21.2356	4.63641	1.89518	7.08738	2.07933	3.34448	4.6344	2.05778	1.00083	2.67473	Piwi-interacting RNA (piRNA)	Homo sapiens	DQ599304	30	TAAGATAGGGAAGCTAAAAGCAGACTCGGG
DQ599307P	0.0430163	1.65438	up	23.3938	20.6836	4.80777	4.08147	25.8242	22.5442	21.8129	22.1725	20.0523	19.8259	4.34042	5.40924	4.67364	4.17873	3.99038	4.07531	Piwi-interacting RNA (piRNA)	Homo sapiens	DQ599307	27	TAAGATCATAGGACTGGCCTAGCCCCC
DQ599333P	0.0225691	2.2258	up	92.9422	65.3811	6.84342	5.68909	87.3749	76.9325	114.519	72.3899	63.7634	59.9899	6.06166	7.31776	7.15083	5.82851	5.56499	5.67378	Piwi-interacting RNA (piRNA)	Homo sapiens	DQ599333	26	TAAGCACAGAGGAAAGGTCATGGGAG
DQ599346P	0.00276366	7.58294	up	47.0414	9.41331	5.82597	2.90321	48.3943	47.4197	45.3102	6.7671	14.9827	6.49014	5.16607	6.56716	5.74468	2.54957	3.60454	2.55554	Piwi-interacting RNA (piRNA)	Homo sapiens	DQ599346	26	TAAGCAGCCCTGGGGCAAGAGTGTGA
DQ599432P	0.00549188	1.50773	up	7.76955	6.3995	3.06827	2.47589	10.9079	4.74859	7.65218	6.87479	7.08951	5.23421	3.11474	2.93317	3.15688	2.56636	2.61001	2.25131	Piwi-interacting RNA (piRNA)	Homo sapiens	DQ599432	28	TAAGGGACTATAACCAGAAAAGAGAGGA
DQ599457P	0.0343858	5.59361	up	9.08308	1.17486	2.9434	0.459619	2.05078	5.99991	19.1986	1.08733	1.17434	1.26291	1.05019	3.30837	4.47164	0.418768	0.475347	0.484743	Piwi-interacting RNA (piRNA)	Homo sapiens	DQ599457	27	TAAGGTGCATCTAGTGCAGATAGTGAA
DQ599508P	0.0378559	2.33311	up	3.55681	1.53122	1.91941	0.697153	2.33544	2.60667	5.72833	1.01355	2.31719	1.26291	1.19367	1.85461	2.70995	0.382381	1.22433	0.484743	Piwi-interacting RNA (piRNA)	Homo sapiens	DQ599508	29	TAATAAATAAGTGTTCAGAGCCTGACCAT
DQ599591P	0.0719812	2.44412	up	5.09559	2.53555	2.48133	1.19201	4.4542	7.47922	3.35334	4.06991	2.27382	1.26291	1.90326	3.64954	1.89118	1.88863	1.20267	0.484743	Piwi-interacting RNA (piRNA)	Homo sapiens	DQ599591	28	TAATGAGGACGAGATCCTCAACAGGGAC
DQ599594P	0.000458877	1.64495	up	7.73859	5.8431	3.09488	2.37684	10.3062	5.28752	7.62206	5.62128	5.55573	6.35229	3.02983	3.10254	3.15228	2.30829	2.2987	2.52351	Piwi-interacting RNA (piRNA)	Homo sapiens	DQ599594	30	TAATGATCAGACCCTCCTCCCCATGTGCCA
DQ599615P	0.0177393	3.1713	up	140.115	76.3798	7.38485	5.71978	156.25	79.2763	184.818	37.4615	130.729	60.9493	6.94947	7.36981	7.83527	4.92705	6.54745	5.68483	Piwi-interacting RNA (piRNA)	Homo sapiens	DQ599615	28	TAATGGGAGCCAGAAATCCTCTAAGTGC
DQ599632P	0.029098	1.69414	up	3419.67	3180.96	12.0973	11.3368	4099.84	2710.82	3448.34	3123.76	2984.06	3435.07	11.8295	12.557	11.9055	11.4919	10.9891	11.5293	Piwi-interacting RNA (piRNA)	Homo sapiens	DQ599632	29	TAATGTAGAATCAATGGGAGTCCTGAGCT
DQ599772P	0.0265482	1.67764	up	25.8187	20.9369	4.83677	4.09034	29.8271	14.2154	33.4135	21.5632	24.2	17.0474	4.53429	4.64716	5.32887	4.15027	4.25725	3.86351	Piwi-interacting RNA (piRNA)	Homo sapiens	DQ599772	28	TACAATTCAAGATGAGATGTGGGCGGGG
DQ599929P	0.0105475	1.92506	up	8.23564	5.40411	3.18691	2.24201	10.3716	5.47941	8.85591	5.11711	3.99257	7.10265	3.04297	3.16087	3.35689	2.19469	1.85296	2.67839	Piwi-interacting RNA (piRNA)	Homo sapiens	DQ599929	27	TACAGGAAAAGGCCCAGGACAGGGAAC
DQ599948P	0.031036	4.77788	up	24.889	6.5876	4.76668	2.51031	11.8381	37.9354	24.8934	8.14936	5.07456	6.53889	3.23166	6.205	4.86337	2.79039	2.17278	2.56775	Piwi-interacting RNA (piRNA)	Homo sapiens	DQ599948	28	TACAGGGATGTGATGACTGTAGCTGAGA
DQ599953P	0.0829578	3.34775	up	8.99828	1.87371	2.64729	0.904103	4.0661	2.30548	20.6233	1.09226	1.46406	3.06483	1.79542	1.56425	4.58222	0.421213	0.711582	1.57951	Piwi-interacting RNA (piRNA)	Homo sapiens	DQ599953	30	TACAGGGTGGCTGCAGGTTTGCTACAACAA
DQ599984P	0.0370868	1.51341	up	98.1539	101.973	6.91422	6.31642	130.402	75.4166	88.6429	103.251	88.5286	114.138	6.69161	7.28043	6.77062	6.31585	6.02751	6.6059	Piwi-interacting RNA (piRNA)	Homo sapiens	DQ599984	30	TACATAGGCAAGGAGGTGCTTTTGTGTCCC
DQ600041P	0.0399221	1.93161	up	8.30211	5.67031	3.27893	2.32913	7.67891	8.99486	8.23256	5.47116	4.77217	6.76761	2.63225	3.94043	3.26411	2.2781	2.09661	2.61267	Piwi-interacting RNA (piRNA)	Homo sapiens	DQ600041	30	TACATTCTGAGGTGCTGGGTGGACATGAAT
DQ600070P	0.00889681	3.50847	up	5.11052	1.64467	2.56205	0.751206	4.1944	5.32372	5.81343	2.49677	1.17434	1.26291	1.83567	3.11517	2.7353	1.29353	0.475347	0.484743	Piwi-interacting RNA (piRNA)	Homo sapiens	DQ600070	30	TACCAAGTAGATGGTGCAAAGATTGATATC
DQ600104P	0.0195146	7.00174	up	708.461	129.356	9.39198	6.58426	266.682	380.301	1478.4	79.0979	149.337	159.632	7.73439	9.7682	10.6733	5.96366	6.71372	7.0754	Piwi-interacting RNA (piRNA)	Homo sapiens	DQ600104	30	TACCACTACCTATCTACCTGGGAGTTCTGA
DQ600105P	0.0227856	5.128	up	2181.38	884.457	11.2845	8.92609	1572.16	1217.44	3754.52	431.118	1898.58	323.67	10.4695	11.3838	12.0002	8.40991	10.2959	8.07245	Piwi-interacting RNA (piRNA)	Homo sapiens	DQ600105	29	TACCACTCAGTGATGGAGGGAGACTGTGC
DQ600118P	0.00633099	5.76013	up	46.0639	11.5486	5.77233	3.24623	33.5905	42.8951	61.7062	9.0388	15.7285	9.87861	4.69149	6.42049	6.205	2.94109	3.67904	3.11855	Piwi-interacting RNA (piRNA)	Homo sapiens	DQ600118	30	TACCAGAGGTGCTGTAGGCTTGCAGGAACT
DQ600175P	0.031622	7.86035	up	19756.2	5883.35	14.2287	11.2541	34580.5	3049.5	21638.6	1808.99	14542.9	1298.14	14.9019	12.7884	14.9958	10.5259	13.0755	10.161	Piwi-interacting RNA (piRNA)	Homo sapiens	DQ600175	28	TACCATGACTGCAAGAGGGAGTTCCCGA
DQ600226P	0.0103257	1.60311	up	12.3327	10.1131	3.76824	3.08737	16.9971	7.89141	12.1097	7.81415	11.7877	10.7374	3.7424	3.73371	3.82862	2.72725	3.29934	3.23552	Piwi-interacting RNA (piRNA)	Homo sapiens	DQ600226	27	TACCCCCAAGACAACGAAATCCTACCC
DQ600268P	0.0737189	1.51983	up	199.85	212.648	7.92425	7.32034	289.869	159.37	150.311	226.405	170.51	241.029	7.83131	8.40666	7.53479	7.45791	6.89151	7.6116	Piwi-interacting RNA (piRNA)	Homo sapiens	DQ600268	26	TACCGTATTTCATGGTTAGAGGCAGC
DQ600325P	0.0567368	10.6276	up	24.3535	1.33591	4.00615	0.596402	2.01307	56.0755	14.972	1.12821	1.17434	1.70518	1.03242	6.85515	4.13089	0.438557	0.475347	0.8753	Piwi-interacting RNA (piRNA)	Homo sapiens	DQ600325	29	TACCTGGCAGCTGTGCTGGATGCCCGCTA
DQ600359P	0.00236872	1.95961	up	2.47935	1.2026	1.44404	0.47348	2.23666	2.19692	3.00448	1.17056	1.17434	1.26291	1.14491	1.45119	1.73604	0.46035	0.475347	0.484743	Piwi-interacting RNA (piRNA)	Homo sapiens	DQ600359	27	TACCTTGTGGAATGGGACCTTTGGTGT
DQ600366P	0.0265009	1.99727	up	6.75453	4.38404	2.9335	1.93546	8.45703	5.89586	5.9107	3.53438	3.03873	6.57902	2.75683	3.27886	2.7648	1.7105	1.52206	2.57383	Piwi-interacting RNA (piRNA)	Homo sapiens	DQ600366	27	TACGAAGCCACCATGAGGACGAAAGAG
DQ600435P	0.0888888	1.54618	up	31.828	29.0186	5.18598	4.55727	28.2041	21.9808	45.2993	27.2734	31.8803	27.902	4.45488	5.36044	5.74261	4.47065	4.64033	4.56084	Piwi-interacting RNA (piRNA)	Homo sapiens	DQ600435	27	TACGGTTGAGGAATTCAGAAAAGAGCC
DQ600457P	0.0674194	1.56145	up	122.256	123.413	7.20605	6.56316	175.717	97.3918	93.6596	161.93	93.9638	114.345	7.11165	7.66114	6.84536	6.96513	6.11651	6.60785	Piwi-interacting RNA (piRNA)	Homo sapiens	DQ600457	30	TACTAACTGGACAACAGGGAAGGTGCTGGC
DQ600574P	0.0892102	3.75285	up	7.81588	1.19163	2.37579	0.467805	1.09295	3.11654	19.2382	1.13766	1.17434	1.26291	0.428277	2.22479	4.47431	0.443325	0.475347	0.484743	Piwi-interacting RNA (piRNA)	Homo sapiens	DQ600574	30	TACTGCACGAGACTTTCACTTGCAACGAAC
DQ600631P	0.021737	2.87744	up	6.4664	2.7458	2.86468	1.3399	4.94682	5.6341	8.81827	3.69261	3.07983	1.46496	2.03563	3.20677	3.35165	1.76161	1.53757	0.720507	Piwi-interacting RNA (piRNA)	Homo sapiens	DQ600631	31	TACTGTGGAATCAATGAAGAGCAGAAAGGAC
DQ600689P	0.0631267	3.65983	up	7.6169	1.22195	2.3968	0.525021	4.17777	1.82694	16.846	1.11119	1.17434	1.38032	1.83006	1.07595	4.28439	0.430223	0.475347	0.669493	Piwi-interacting RNA (piRNA)	Homo sapiens	DQ600689	26	TACTTTGGGAAAGTTGGTATGAAGCA
DQ600690P	0.00204707	3.32066	up	1528.39	787.834	10.9105	9.179	1996.87	1061.38	1526.91	748.601	651.076	963.826	10.8496	11.171	10.7108	9.17433	8.73252	9.63015	Piwi-interacting RNA (piRNA)	Homo sapiens	DQ600690	27	TACTTTGGGAGGCTGAGGCGGGTGGAT
DQ600720P	0.0679759	4.51894	up	51.8681	10.0158	5.27442	3.09844	11.552	22.4448	121.607	10.2207	10.4721	9.35443	3.19068	5.40298	7.2296	3.11196	3.14279	3.04055	Piwi-interacting RNA (piRNA)	Homo sapiens	DQ600720	31	TAGAAAGAGGAAGACAGAGCTCTTACCAGGG
DQ600808P	0.0302602	1.60346	up	205.855	212.322	7.9661	7.28492	260.546	141.796	215.223	181.335	298.714	156.918	7.67941	8.22264	7.99625	7.11538	7.70299	7.03637	Piwi-interacting RNA (piRNA)	Homo sapiens	DQ600808	31	TAGAAGTGGATCTGCTTCCAAGGTCGGGAGT
DQ600845P	0.0760647	4.29474	up	8.67326	1.18659	2.56789	0.465319	1.17638	3.9238	20.9196	1.12251	1.17434	1.26291	0.479758	2.62146	4.60245	0.435868	0.475347	0.484743	Piwi-interacting RNA (piRNA)	Homo sapiens	DQ600845	31	TAGACACACCGATTTGAAAAGTCCACGTTGC
DQ600847P	0.0471952	3.42194	up	11.0739	3.76542	3.37271	1.59789	20.435	8.38262	4.40409	3.83843	1.17434	6.28349	4.02055	3.82547	2.2721	1.81383	0.475347	2.50451	Piwi-interacting RNA (piRNA)	Homo sapiens	DQ600847	29	TAGACACAGAGCGCTGATTGGTGGGTTTA
DQ600858P	0.0729628	2.70321	up	12.4521	4.96169	3.49223	2.05756	8.56149	4.61428	24.1806	6.08467	2.22738	6.57302	2.77269	2.88655	4.81746	2.41802	1.18158	2.57308	Piwi-interacting RNA (piRNA)	Homo sapiens	DQ600858	29	TAGACACTGAGATTTAAGTGGGGCATGGT
DQ600871P	0.0283248	1.77484	up	8.45161	6.38616	3.26235	2.43466	9.62901	6.49664	9.22919	9.18136	5.02107	4.95606	2.9319	3.43355	3.42159	2.96304	2.16019	2.18075	Piwi-interacting RNA (piRNA)	Homo sapiens	DQ600871	27	TAGACAGTGAGGAAGGCTGGAGGCCTA
DQ600886P	0.0405285	1.63568	up	14.68	12.1434	4.05611	3.34622	20.1463	13.0794	10.8144	11.8698	9.79611	14.7644	4.00135	4.51694	3.65004	3.3207	3.0589	3.65906	Piwi-interacting RNA (piRNA)	Homo sapiens	DQ600886	26	TAGACCACAGGAGCAGCTCTCTGAAG
DQ600892P	0.0230004	3.20648	up	34.0173	15.494	5.31926	3.63826	24.1704	30.2586	47.6228	10.5366	20.3649	15.5804	4.25624	5.87301	5.82851	3.16087	4.01326	3.74066	Piwi-interacting RNA (piRNA)	Homo sapiens	DQ600892	32	TAGACCCCATAGAGGGCCGAGAGCCAGGAAGT
DQ600945P	0.0519824	2.85836	up	4643.2	2735.52	12.3576	10.8424	2826.23	2447.21	8656.16	1397	5133.74	1675.84	11.3984	12.4065	13.268	10.1509	11.7639	10.6125	Piwi-interacting RNA (piRNA)	Homo sapiens	DQ600945	30	TAGAGCAAAATATCATGGGATGGGAGGGCC
DQ600987P	0.0379451	2.20804	up	13.8956	7.77538	3.89506	2.75229	10.4875	8.86825	22.3309	8.41234	8.08781	6.82598	3.06217	3.91305	4.70997	2.83564	2.79237	2.62888	Piwi-interacting RNA (piRNA)	Homo sapiens	DQ600987	27	TAGAGGATGAGAAGGAGCTGACCTTGC
DQ600996P	0.0749429	1.80869	up	19.8032	15.8436	4.55769	3.70274	16.3193	20.7989	22.2915	18.3381	14.6175	14.5751	3.67971	5.28609	4.70726	3.9029	3.5703	3.63502	Piwi-interacting RNA (piRNA)	Homo sapiens	DQ600996	27	TAGAGGGGATGCAGAAGATGGAGAAGA
DQ601035P	0.0281679	3.24967	up	48.6294	22.2836	5.86934	4.16905	39.4841	61.7855	44.6186	23.2962	17.2581	26.2965	4.90856	6.99316	5.70629	4.23006	3.79827	4.47881	Piwi-interacting RNA (piRNA)	Homo sapiens	DQ601035	30	TAGATACGTGCAAGGTCGCTGAGGCAGTGC
DQ601170P	0.0679331	4.71323	up	15.0698	3.18531	3.80041	1.56369	3.23314	24.1913	17.7851	2.81556	4.35589	2.38447	1.53051	5.51076	4.35995	1.43143	1.96742	1.29221	Piwi-interacting RNA (piRNA)	Homo sapiens	DQ601170	29	TAGCAGGAATTGTGTCCTGAGGTGTTGGA
DQ601175P	0.0940167	2.20889	up	4.59665	2.54539	2.35201	1.20869	2.33642	4.43421	7.01934	4.26719	1.17434	2.19464	1.19439	2.82468	3.03697	1.94993	0.475347	1.2008	Piwi-interacting RNA (piRNA)	Homo sapiens	DQ601175	29	TAGCAGGGAAAGCGAGCCCTAACCTCTGC
DQ601354P	0.0644096	1.65091	up	5.35407	3.62772	2.45008	1.72682	8.69883	4.17492	3.18845	3.84851	4.59145	2.44322	2.79581	2.72864	1.8258	1.81804	2.04278	1.31965	Piwi-interacting RNA (piRNA)	Homo sapiens	DQ601354	27	TAGCTGTGAGTTGGAATCCCCCTATGA
DQ601388P	0.0118895	2.67106	up	72.373	42.2436	6.4606	5.04319	92.4858	68.5316	56.1017	56.432	34.1982	36.1005	6.16649	7.13059	6.08472	5.45559	4.72693	4.94703	Piwi-interacting RNA (piRNA)	Homo sapiens	DQ601388	28	TAGGAAAGAAGAAGAGAGACAGGGATGG
DQ601488P	0.0547176	1.99167	up	16.3518	10.5358	4.15304	3.15906	12.3168	11.0474	25.6911	11.32	11.8923	8.3951	3.29934	4.24762	4.91215	3.25629	3.30992	2.91097	Piwi-interacting RNA (piRNA)	Homo sapiens	DQ601488	30	TAGGAGCTCAGGTGGGAAGAAGCTCTCACT
DQ601500P	0.0253929	2.30557	up	4.99607	2.66443	2.48026	1.27514	6.0256	4.50791	4.4547	1.22412	3.61297	3.1562	2.30448	2.84835	2.28795	0.486459	1.72654	1.61241	Piwi-interacting RNA (piRNA)	Homo sapiens	DQ601500	29	TAGGAGGACCCCAAAGTGTCCAGGTGGCA
DQ601502P	0.0390367	2.18135	up	40.9481	24.8861	5.43625	4.31103	36.3305	20.0476	66.466	24.5873	31.0405	19.0307	4.79898	5.21199	6.29777	4.30883	4.60447	4.01979	Piwi-interacting RNA (piRNA)	Homo sapiens	DQ601502	29	TAGGAGGATGACATGGAGGAGGACGACGA
DQ601525P	0.00249082	1.71784	up	10.5799	7.88344	3.5452	2.7646	14.3214	6.97197	10.4462	7.1328	9.60688	6.91063	3.4906	3.54966	3.59535	2.61381	3.03599	2.64401	Piwi-interacting RNA (piRNA)	Homo sapiens	DQ601525	31	TAGGATCTCAAGAGAGAAGAGATGGAGGTGT
DQ601582P	0.0408459	1.5578	up	93.6223	93.3358	6.83524	6.19572	105.676	67.8596	107.331	106.32	81.172	92.5153	6.35778	7.10401	7.04392	6.36716	5.92224	6.29777	Piwi-interacting RNA (piRNA)	Homo sapiens	DQ601582	32	TAGGCAGACCAAGGAGTTCATCTTCTCAGAGC
DQ601664P	0.0679439	4.98602	up	11.5997	1.40596	2.9321	0.614208	1.64782	4.67622	28.4751	1.78065	1.17434	1.26291	0.800755	2.91074	5.0848	0.882534	0.475347	0.484743	Piwi-interacting RNA (piRNA)	Homo sapiens	DQ601664	29	TAGGGATGTTGATGACATTCGGTCTCTGT
DQ601715P	0.0665489	4.17949	up	9.27716	1.499	2.76898	0.705651	1.95765	3.93317	21.9407	1.10504	1.17434	2.21762	0.99688	2.62602	4.68404	0.42692	0.475347	1.21469	Piwi-interacting RNA (piRNA)	Homo sapiens	DQ601715	26	TAGGGTGTTGCAAACTTCAATGGTTA
DQ601749P	0.0336061	2.51538	up	11.9592	6.56947	3.80675	2.47597	10.6454	13.8526	11.3795	7.32376	4.11111	8.27354	3.08344	4.60833	3.72847	2.64903	1.89354	2.88535	Piwi-interacting RNA (piRNA)	Homo sapiens	DQ601749	31	TAGGTCCAAGGAAATGAGCCTGGTAGAGGAA
DQ601774P	0.0196651	2.28914	up	5.5752	3.00534	2.68155	1.48675	5.47915	5.87714	5.3693	2.50867	4.3043	2.20305	2.17278	3.26908	2.60279	1.30072	1.95371	1.2058	Piwi-interacting RNA (piRNA)	Homo sapiens	DQ601774	30	TAGGTGAGGCCGTTGGTGCTGGTGAAGAGT
DQ601777P	0.0132792	3.43558	up	8.10416	2.84694	3.22204	1.44149	5.87383	8.87797	9.56069	2.17874	3.04372	3.31837	2.26789	3.91722	3.48101	1.12906	1.52497	1.67044	Piwi-interacting RNA (piRNA)	Homo sapiens	DQ601777	28	TAGGTGATGGGAAGAAAGTGTTCGCCTG
DQ601800P	0.0279544	3.04389	up	4.34719	1.43878	2.28086	0.674948	3.14487	6.52717	3.36954	1.25003	1.34987	1.71644	1.50001	3.44049	1.90209	0.498018	0.643963	0.882863	Piwi-interacting RNA (piRNA)	Homo sapiens	DQ601800	27	TAGGTGGTTGCCGTGCTATTTCAGTCT
DQ601813P	0.0650772	2.03884	up	16.1455	9.83848	4.03385	3.0061	14.5486	7.28625	26.6017	8.1439	14.2123	7.15928	3.51599	3.61179	4.97377	2.78992	3.5353	2.69307	Piwi-interacting RNA (piRNA)	Homo sapiens	DQ601813	29	TAGGTGTCTGATGGAAGGAATGAACAGAT
DQ601823P	0.0572331	1.88794	up	31.7435	23.8325	5.19535	4.27854	25.2799	23.4438	46.5069	25.5087	25.1344	20.8544	4.31282	5.47596	5.79728	4.36718	4.31621	4.15225	Piwi-interacting RNA (piRNA)	Homo sapiens	DQ601823	32	TAGGTGTGGAGCTTCCCGACCGGCTGGGGAGT
DQ601843P	0.0302918	2.9224	up	11.3337	4.96831	3.69873	2.15158	7.53581	14.0973	12.3679	5.71807	4.81043	4.37644	2.60778	4.63141	3.857	2.33234	2.10746	2.01494	Piwi-interacting RNA (piRNA)	Homo sapiens	DQ601843	29	TAGGTTTGGAAAGAAGTGAAGGGCCTTGC
DQ601874P	0.0559187	3.64796	up	6.34998	1.16125	2.3198	0.452709	1.91413	2.68914	14.4467	1.0465	1.17434	1.26291	0.96863	1.91884	4.07193	0.398038	0.475347	0.484743	Piwi-interacting RNA (piRNA)	Homo sapiens	DQ601874	29	TAGTATCCCTAGGGTCACTGGCACTGGTC
DQ601954P	0.033098	2.35444	up	4.37889	2.13749	2.28358	1.0482	5.012	5.09927	3.02538	2.91931	2.23026	1.26291	2.05236	3.05338	1.74501	1.47725	1.18261	0.484743	Piwi-interacting RNA (piRNA)	Homo sapiens	DQ601954	26	TAGTGATGACATTGTGGACAAGCTGC
	903

## Sheet: NC vs NN_down
NC vs NN 1.5 fold down regulated piRNAs
	P-value Fold Change and Regulation			Group-Raw Intensity		Group-Normalized Intensity		Raw Intensity						Normalized Intensity						Annotations
ProbeName	p-value	FCAbsolute	regulation	[NC](raw)	[NN](raw)	[NC](normalized)	[NN](normalized)	[NC-1, NC](raw)	[NC-2, NC](raw)	[NC-3, NC](raw)	[NN-1, NN](raw)	[NN-2, NN](raw)	[NN-3, NN](raw)	[NC-1, NC](normalized)	[NC-2, NC](normalized)	[NC-3, NC](normalized)	[NN-1, NN](normalized)	[NN-2, NN](normalized)	[NN-3, NN](normalized)	Description	organism	piRNA_acc	piRNA_length	sequence
DQ569937P	0.059365	1.7789	down	2.32218	3.66575	0.92493	1.75592	3.8191	1.62707	1.52036	4.36106	3.76803	2.86816	1.71888	0.544424	0.511489	1.97768	1.78001	1.51006	Piwi-interacting RNA (piRNA)	Homo sapiens	DQ569937	28	AAAGAACCAGACTGACAAGGCCCAGGTG
DQ569967P	0.0126509	1.57597	down	75.9502	170.661	6.34566	7.0019	121.314	34.0254	72.5113	157.486	218.516	135.982	6.57065	6.05967	6.40666	6.93282	7.22326	6.84961	Piwi-interacting RNA (piRNA)	Homo sapiens	DQ569967	26	AAAGGAGTTCATCTTCTCAGAGCTGC
DQ569997P	0.0181265	2.09286	down	2.23386	4.74017	1.01325	2.07872	3.23522	1.62707	1.83928	5.10658	3.55147	5.56246	1.53084	0.544424	0.964471	2.19204	1.70594	2.33819	Piwi-interacting RNA (piRNA)	Homo sapiens	DQ569997	29	AAATGGTACAACAACCGGGTGAGGTGTGC
DQ570001P	0.000169612	5.23841	down	145.09	1184.64	7.39709	9.78622	230.916	90.9563	113.397	1312.89	1361.07	879.968	7.50193	7.55877	7.13059	10.06	9.79679	9.50184	Piwi-interacting RNA (piRNA)	Homo sapiens	DQ570001	30	AAATGTTGGTTATACCCTTCCCGTACTACC
DQ570007P	0.0927446	1.69272	down	4.32572	7.12704	1.85639	2.61574	8.15195	1.92437	2.90084	7.46165	8.37982	5.53964	2.70907	1.17578	1.68433	2.66921	2.84608	2.33191	Piwi-interacting RNA (piRNA)	Homo sapiens	DQ570007	28	AACAAGATCAGAGGTGCTAAGTGCTATA
DQ570011P	0.07362	1.56212	down	1.46246	2.58764	0.59967	1.24318	1.1149	1.62707	1.64542	1.74053	4.21078	1.8116	0.440361	0.544424	0.814224	0.852962	1.92254	0.954029	Piwi-interacting RNA (piRNA)	Homo sapiens	DQ570011	30	AACACAGGTGGATGTGAAGGATTTTCATTT
DQ570029P	0.0445343	1.89962	down	3.17629	5.82257	1.43942	2.36513	5.82293	1.80677	1.89917	6.4462	5.22309	5.79841	2.25131	1.05491	1.01204	2.49002	2.21377	2.39161	Piwi-interacting RNA (piRNA)	Homo sapiens	DQ570029	31	AACCAACGTGACCGACTGGGGACTCTCTGAT
DQ570045P	0.0772327	1.55317	down	4.70499	8.44733	2.23443	2.86964	7.84472	3.67339	2.59687	8.7408	7.97488	8.62631	2.66681	2.51441	1.52206	2.89214	2.77409	2.94269	Piwi-interacting RNA (piRNA)	Homo sapiens	DQ570045	26	AACGCCAGGGTGCACTGATAGAGGGA
DQ570060P	0.0520535	1.53336	down	5.58714	9.83884	2.46101	3.07771	9.64568	3.64941	3.46632	10.7242	9.16661	9.62576	2.93578	2.50374	1.94352	3.18457	2.96435	3.08421	Piwi-interacting RNA (piRNA)	Homo sapiens	DQ570060	30	AACTGGTGGAGATGTGAACTGAGGCAGTGT
DQ570150P	0.00868567	1.83772	down	466.408	1274.58	9.05192	9.92984	826.076	236.864	336.284	1233.62	1426.84	1163.27	9.46551	8.9876	8.70265	9.96911	9.8731	9.9473	Piwi-interacting RNA (piRNA)	Homo sapiens	DQ570150	31	AAGGCCGTGAGGGTCTGCAGTCCGAGATGGC
DQ570155P	0.0485558	2.4852	down	84.3092	222.622	6.08294	7.3963	193.446	27.2845	32.197	220.57	265.611	181.685	7.26324	5.71219	5.27339	7.41942	7.51839	7.25109	Piwi-interacting RNA (piRNA)	Homo sapiens	DQ570155	30	AAGGCTGAGAAGTCCGAGATCAAGATGCCT
DQ570222P	0.00692541	3.69913	down	2.60667	14.195	1.58092	3.46811	2.26386	2.68197	2.87419	19.8187	15.507	7.25945	1.15975	1.91225	1.67077	4.02836	3.66412	2.71184	Piwi-interacting RNA (piRNA)	Homo sapiens	DQ570222	30	ACAAATGAAAACGGGGCCACAGAGTGGTGT
DQ570250P	0.00804307	3.23477	down	2.14554	6.91666	0.868165	2.56183	3.28919	1.62707	1.52036	6.44381	5.04762	9.25855	1.54858	0.544424	0.511489	2.48876	2.16771	3.02901	Piwi-interacting RNA (piRNA)	Homo sapiens	DQ570250	29	ACACAAGACCAAGCGATGCTGGAGCATGG
DQ570289P	0.0885645	1.65977	down	2303.96	5005.1	11.1808	11.9118	4688.3	899.674	1323.91	5308.65	5396.44	4310.22	12.0295	10.9758	10.5371	12.0295	11.853	11.853	Piwi-interacting RNA (piRNA)	Homo sapiens	DQ570289	31	ACACTGCAATGAGCCAGTCAAATGGGAGTTC
DQ570325P	0.0498821	2.10959	down	7.91627	17.3971	2.74082	3.81778	16.3163	3.52085	3.91169	17.5032	21.2201	13.4682	3.67904	2.43717	2.10624	3.84658	4.07892	3.52786	Piwi-interacting RNA (piRNA)	Homo sapiens	DQ570325	29	ACAGCAGCGATGGAGGCCTGAGTCCCAGC
DQ570335P	0.0286067	3.75114	down	10993.5	40252.9	13.0007	14.908	25431.7	1963.99	5584.84	38256.6	56261.6	26240.6	14.2864	12.0847	12.6309	14.9019	15.4052	14.4169	Piwi-interacting RNA (piRNA)	Homo sapiens	DQ570335	30	ACAGGGGATTTCTGCTCTGTGAGAGGGAGT
DQ570339P	0.0219524	6.66361	down	99.2809	1366.31	6.84296	9.57926	157.236	80.5354	60.0711	459.491	767.646	2871.78	6.95378	7.39492	6.18017	8.49232	8.94044	11.305	Piwi-interacting RNA (piRNA)	Homo sapiens	DQ570339	29	ACAGGTCTGTGATGCCCTTAGATGTCCGG
DQ570355P	0.0122802	1.81348	down	4.38477	10.122	2.24417	3.10293	6.17302	3.68915	3.29216	12.4463	8.64456	9.27506	2.34017	2.52141	1.87093	3.38875	2.8886	3.03142	Piwi-interacting RNA (piRNA)	Homo sapiens	DQ570355	28	ACATCAAGGATGATGCTAGATGTAGGGT
DQ570370P	0.0444576	2.01928	down	6.46145	13.2347	2.46947	3.48332	12.4335	2.57414	4.3767	15.0451	12.091	12.568	3.3175	1.8258	2.26513	3.66637	3.33297	3.45061	Piwi-interacting RNA (piRNA)	Homo sapiens	DQ570370	30	ACCAAACATAAGCATGTTTGTGAGGGAAGC
DQ570380P	0.000419282	1.87479	down	2.53111	5.45562	1.37803	2.28476	3.2137	1.9428	2.43683	5.39207	5.69978	5.27502	1.52324	1.1913	1.41955	2.26104	2.32962	2.26361	Piwi-interacting RNA (piRNA)	Homo sapiens	DQ570380	29	ACCAACAGGAGCATGTGGTAGCCACGTCA
DQ570394P	0.0186777	2.38953	down	24.1539	80.7994	4.69295	5.94968	26.9549	11.6919	33.8148	56.3903	100.451	85.5572	4.40205	4.33434	5.34246	5.45205	6.20259	6.1944	Piwi-interacting RNA (piRNA)	Homo sapiens	DQ570394	30	ACCAATGATGAGATTGGAGGGTGTCTGAAT
DQ570401P	0.0614282	2.62657	down	6.07774	12.6612	2.02999	3.42316	13.7418	1.86821	2.62318	13.0626	12.5486	12.3724	3.43677	1.11562	1.53757	3.45909	3.38443	3.42597	Piwi-interacting RNA (piRNA)	Homo sapiens	DQ570401	29	ACCACAGGAGATGTGTGAAGATTGCTTGT
DQ570503P	0.0824937	1.78331	down	2.25263	4.55154	1.12212	1.95668	2.40605	1.62707	2.72478	5.18123	6.27322	2.20015	1.22368	0.544424	1.59826	2.21164	2.45502	1.20337	Piwi-interacting RNA (piRNA)	Homo sapiens	DQ570503	29	ACCGAGTCCAGATGATGTAGCCTATAAAA
DQ570505P	0.0626182	1.52593	down	1.5951	2.47806	0.616484	1.22617	1.63787	1.62707	1.52036	3.8785	1.72819	1.82749	0.793539	0.544424	0.511489	1.82911	0.883424	0.96598	Piwi-interacting RNA (piRNA)	Homo sapiens	DQ570505	28	ACCGCAAGAAAGAAGCCTTGAGTTTGGT
DQ570572P	0.0884114	2.1676	down	4.85682	9.00833	1.83649	2.95259	8.96315	1.62707	3.98023	8.36117	9.95603	8.70778	2.83723	0.544424	2.12782	2.8282	3.0766	2.95297	Piwi-interacting RNA (piRNA)	Homo sapiens	DQ570572	30	ACGAACAGTAGCCAAACCAGAGAGCAGTCA
DQ570612P	0.0336436	2.14473	down	5.7668	13.8956	2.40256	3.50336	9.40538	2.40235	5.49268	18.3918	10.1568	13.1383	2.899	1.66724	2.64145	3.91046	3.10326	3.49637	Piwi-interacting RNA (piRNA)	Homo sapiens	DQ570612	29	ACGGTGGTGAGTCAGGAATGACAGGCAGG
DQ570633P	0.077223	1.93087	down	9.16716	17.9403	2.93388	3.88313	19.3152	4.11869	4.06763	19.0775	15.3541	19.3894	3.93962	2.7066	2.15541	3.96805	3.64189	4.03943	Piwi-interacting RNA (piRNA)	Homo sapiens	DQ570633	30	ACTCAAGGCAGATGATGAGGATAGGCCGGG
DQ570650P	0.0863149	1.88146	down	4.64353	7.76265	1.84128	2.75313	9.5933	1.96268	2.37461	7.13966	8.16434	7.98394	2.92809	1.21547	1.38028	2.61497	2.80531	2.83912	Piwi-interacting RNA (piRNA)	Homo sapiens	DQ570650	29	ACTCTGAGGCATGAGAAAGAAGAGGTCCT
DQ570665P	0.000465377	3.6397	down	1.851	7.76469	0.869595	2.73341	1.94495	1.62707	1.98098	7.82352	9.19982	6.27074	0.990116	0.544424	1.07424	2.72929	2.96854	2.50241	Piwi-interacting RNA (piRNA)	Homo sapiens	DQ570665	27	ACTGAGGTGAAAAATGCAATTGACTAC
DQ570668P	0.0816874	3.94177	down	9.17928	18.7327	1.95994	3.93878	23.9037	1.62707	2.00706	19.3468	15.3088	21.5424	4.23589	0.544424	1.09951	3.98878	3.63682	4.19076	Piwi-interacting RNA (piRNA)	Homo sapiens	DQ570668	31	ACTGAGTGACTGACTGACGAGAGGTCACAGT
DQ570680P	0.0813507	2.60104	down	7.02433	13.4095	2.12297	3.50205	16.4373	1.7731	2.86255	14.6125	12.7997	12.8161	3.68787	1.01687	1.66416	3.62838	3.40766	3.47012	Piwi-interacting RNA (piRNA)	Homo sapiens	DQ570680	29	ACTGGTGGAGATGTGAACTGAGGCAGTGT
DQ570734P	0.0966818	1.64872	down	3.19333	4.95577	1.43059	2.15193	5.05314	1.62707	2.89977	4.58142	5.49235	4.79354	2.06367	0.544424	1.68366	2.03984	2.28205	2.13392	Piwi-interacting RNA (piRNA)	Homo sapiens	DQ570734	30	AGAACTTGATCAGAGGTCATGGATGAGGCA
DQ570749P	0.000515066	2.22296	down	2.03811	5.30833	1.08861	2.24109	2.4914	1.82144	1.80148	6.1553	4.8877	4.882	1.26119	1.0698	0.934833	2.43215	2.12782	2.16329	Piwi-interacting RNA (piRNA)	Homo sapiens	DQ570749	27	AGAAGGAAGAACACCACACAGATGGAC
DQ570765P	0.0893554	1.72142	down	785.223	2090.18	9.76482	10.5484	833.165	293.997	1228.5	1739.12	3332.38	1199.03	9.47552	9.39933	10.4196	10.4695	11.1935	9.98228	Piwi-interacting RNA (piRNA)	Homo sapiens	DQ570765	29	AGAATTCCCACATGTTGTAGGAGGGACCT
DQ570776P	0.0122678	2.23081	down	1.95265	4.3369	0.800066	1.95764	2.71052	1.62707	1.52036	3.73317	5.69726	3.58027	1.34429	0.544424	0.511489	1.77612	2.32775	1.76904	Piwi-interacting RNA (piRNA)	Homo sapiens	DQ570776	29	AGACAGGGGTACTGGTGCAAGCAACTTGA
DQ570812P	0.0153307	3.56164	down	2041.85	740.006	10.9424	9.10991	2612.14	413.161	3100.23	640.647	788.551	790.821	11.1935	9.90381	11.73	8.98015	8.96039	9.38918	Piwi-interacting RNA (piRNA)	Homo sapiens	DQ570812	29	AGAGAGGGGCCCGTGCCTTGGAAAGCGTC
DQ570813P	0.0377185	2.75006	down	4.58319	10.9279	1.75684	3.21631	9.65933	1.68609	2.40415	12.1819	10.9975	9.60415	2.93876	0.932858	1.39891	3.36045	3.20901	3.07946	Piwi-interacting RNA (piRNA)	Homo sapiens	DQ570813	27	AGAGAGTACAATGGTGGTTACCAGAGA
DQ570821P	0.0061151	3.75488	down	2.72119	10.3329	1.21526	3.12402	4.39256	1.62707	2.14394	13.6693	8.5403	8.78917	1.89176	0.544424	1.20958	3.5298	2.873	2.96928	Piwi-interacting RNA (piRNA)	Homo sapiens	DQ570821	29	AGAGCCAGGACCCAGATGACACAGATGAC
DQ570837P	0.0870032	2.32285	down	11.726	41.9674	3.72573	4.94163	9.6928	16.8969	8.58814	68.6511	32.1845	25.0668	2.94595	4.924	3.30725	5.75897	4.65879	4.40713	Piwi-interacting RNA (piRNA)	Homo sapiens	DQ570837	28	AGAGGGGCTGCCAGCGGAGTCTCCAGAC
DQ570867P	0.0400035	1.64306	down	26.6923	59.2954	4.7838	5.50019	40.4003	11.8223	27.8543	53.1044	81.2917	43.4899	4.93953	4.35731	5.05458	5.36893	5.92674	5.2049	Piwi-interacting RNA (piRNA)	Homo sapiens	DQ570867	28	AGATGATGCCAGTCTTGGAGGAAGATGA
DQ570882P	0.00290262	4.37364	down	3.7073	20.8686	1.96601	4.09484	2.8286	2.5319	5.76139	22.0663	21.0547	19.485	1.38737	1.79103	2.71963	4.17364	4.06047	4.05042	Piwi-interacting RNA (piRNA)	Homo sapiens	DQ570882	30	AGCAAGAAATAGTCACAGGACTGCCCTGGA
DQ570898P	0.0505659	1.6666	down	11.1428	24.0091	3.51535	4.25225	15.2512	4.94227	13.2348	26.0807	29.1668	16.7798	3.5842	3.00104	3.96081	4.40421	4.50895	3.8436	Piwi-interacting RNA (piRNA)	Homo sapiens	DQ570898	30	AGCACAGGGAGGCTCGGACCCACAGCTGTA
DQ570965P	0.0970888	1.81454	down	2.66624	4.68042	1.15571	2.01532	4.75085	1.72752	1.52036	2.81275	4.49049	6.73803	1.98411	0.971537	0.511489	1.42973	2.01116	2.60507	Piwi-interacting RNA (piRNA)	Homo sapiens	DQ570965	30	AGCCAAGCCTAGATGAGCCCTGCCTAGATC
DQ571007P	0.0667139	2.79734	down	4.48438	8.89454	1.45096	2.93501	10.2099	1.62707	1.6162	9.72063	7.89213	9.07086	3.01369	0.544424	0.794766	3.03944	2.75683	3.00877	Piwi-interacting RNA (piRNA)	Homo sapiens	DQ571007	29	AGCCTGCCCACTGAGGTGAAGTTTCAGGA
DQ571019P	0.0865364	1.50533	down	1.54716	2.36654	0.581176	1.17125	1.49404	1.62707	1.52036	3.257	1.17434	2.66829	0.687614	0.544424	0.511489	1.61379	0.475347	1.42462	Piwi-interacting RNA (piRNA)	Homo sapiens	DQ571019	30	AGCGCAAAGGTGGAAACCAAGCATGCCCAA
DQ571055P	0.0449778	1.64083	down	13.33	26.7377	3.70853	4.42295	24.0733	6.35377	9.56299	33.3675	25.699	21.1464	4.24932	3.39295	3.48331	4.7495	4.34633	4.17302	Piwi-interacting RNA (piRNA)	Homo sapiens	DQ571055	28	AGCTGAAAAAGGAGAAAGGGTCACTGAG
DQ571063P	0.0462179	1.88167	down	13.9366	35.4563	3.88207	4.79408	13.5542	7.30396	20.9517	35.029	45.7483	25.5917	3.42159	3.61764	4.60699	4.83199	5.10643	4.44383	Piwi-interacting RNA (piRNA)	Homo sapiens	DQ571063	27	AGCTGCTTTTCCAATACTTTTAGGGAG
DQ571074P	0.0102414	2.51195	down	1.54141	4.35469	0.576686	1.9055	1.4768	1.62707	1.52036	2.40677	6.30564	4.35165	0.674145	0.544424	0.511489	1.24791	2.46051	2.00806	Piwi-interacting RNA (piRNA)	Homo sapiens	DQ571074	28	AGCTTAGCAGGTGGAGACAACTCACTTC
DQ571085P	0.00107855	2.08308	down	2.33322	5.88892	1.31317	2.37189	2.51174	1.91165	2.57626	5.40963	7.00353	5.25359	1.26932	1.16128	1.50892	2.26513	2.59211	2.25844	Piwi-interacting RNA (piRNA)	Homo sapiens	DQ571085	29	AGGAAACTCAAAGTGATGGGGTGACCGAT
DQ571103P	0.0933996	1.84189	down	5.17952	8.61714	2.01759	2.89877	10.3835	1.90475	3.25035	9.22511	8.22905	8.39727	3.04558	1.1545	1.85269	2.96648	2.81716	2.91268	Piwi-interacting RNA (piRNA)	Homo sapiens	DQ571103	26	AGGAAGAGAAAGTGTCACAGACACGA
DQ571105P	0.0980019	2.00392	down	5.70055	10.0366	2.08601	3.08883	11.7586	1.81391	3.52918	8.41356	9.6287	12.0674	3.22287	1.06298	1.97217	2.83602	3.03825	3.39222	Piwi-interacting RNA (piRNA)	Homo sapiens	DQ571105	30	AGGAAGAGGACCTGGTTTGAGTAATTGGAA
DQ571118P	0.0298368	1.96338	down	2.5559	4.77971	1.13315	2.10649	4.09031	1.62707	1.95032	4.33849	4.82613	5.17451	1.80363	0.544424	1.0514	1.97297	2.11209	2.23441	Piwi-interacting RNA (piRNA)	Homo sapiens	DQ571118	27	AGGACAAACACGCCAGGTGGTGTCAGG
DQ571123P	0.0973354	1.60951	down	4.06947	6.41633	1.79266	2.47929	7.61292	1.95892	2.63657	7.697	6.02052	5.53148	2.62116	1.21176	1.54507	2.71115	2.39801	2.3287	Piwi-interacting RNA (piRNA)	Homo sapiens	DQ571123	31	AGGACAGATGAGCAGCCTCAGAGACGGTGTT
DQ571133P	0.0890602	1.89902	down	14.219	27.5692	3.56912	4.49438	30.3218	6.88806	5.44699	28.3565	25.0004	29.3507	4.55497	3.5298	2.6226	4.52424	4.30757	4.65133	Piwi-interacting RNA (piRNA)	Homo sapiens	DQ571133	28	AGGACTACTGTAAAAATGAGGCAGGTAC
DQ571135P	0.0867079	3.50883	down	7.90312	24.6589	2.40639	4.21738	7.25686	1.62707	14.8254	25.0289	35.3623	13.5857	2.55644	0.544424	4.11831	4.33737	4.76934	3.54543	Piwi-interacting RNA (piRNA)	Homo sapiens	DQ571135	31	AGGACTGCTAAACATGGCCAGATGCCTGGAG
DQ571140P	0.0991801	1.79329	down	12.8261	23.0791	3.39097	4.23358	27.7457	5.24626	5.48647	22.5803	22.0704	24.5866	4.44177	3.09263	2.63851	4.19821	4.11983	4.38269	Piwi-interacting RNA (piRNA)	Homo sapiens	DQ571140	27	AGGAGAAGTAGAAGGGGCTGCACATGC
DQ571141P	0.0316768	2.64358	down	12.6616	33.6022	3.36241	4.7649	26.3348	3.62714	8.02282	33.5516	37.588	29.6669	4.37245	2.49279	3.22199	4.76271	4.86562	4.66637	Piwi-interacting RNA (piRNA)	Homo sapiens	DQ571141	32	AGGAGACAGAGTACAATGAACAGAATAGATGC
DQ571142P	0.0672491	1.71483	down	4.34894	7.8928	1.98179	2.75985	6.74403	1.99134	4.31144	6.17209	7.97429	9.53201	2.45802	1.24613	2.24121	2.43614	2.7736	3.06982	Piwi-interacting RNA (piRNA)	Homo sapiens	DQ571142	31	AGGAGACCGCCTCTTTGACTTTTGCATGAGT
DQ571204P	0.00924409	2.4946	down	2.11276	5.75216	0.992936	2.31174	3.06575	1.75217	1.52036	7.48968	5.53188	4.23494	1.47123	0.99609	0.511489	2.67327	2.29186	1.97011	Piwi-interacting RNA (piRNA)	Homo sapiens	DQ571204	30	AGGCACAGCGGTGCGACGAGATGCTGCTTC
DQ571232P	0.0488135	2.3848	down	2.94171	7.42309	1.32703	2.5809	5.36065	1.65522	1.80927	5.94769	4.38132	11.9403	2.14032	0.900267	0.940499	2.39048	1.97354	3.37867	Piwi-interacting RNA (piRNA)	Homo sapiens	DQ571232	27	AGGCCATGAACGATTCAGAACCTGAGG
DQ571251P	0.0507498	1.54472	down	2.24294	4.14928	1.27129	1.89863	1.88976	1.90572	2.93335	5.4992	3.38899	3.55964	0.956831	1.1551	1.70194	2.28351	1.65121	1.76118	Piwi-interacting RNA (piRNA)	Homo sapiens	DQ571251	26	AGGCTAAATGTTAAGATGGGACTGAA
DQ571280P	0.00958344	2.01845	down	2.86228	6.80772	1.54488	2.55812	3.09181	1.91365	3.58138	7.68808	7.19761	5.53747	1.48115	1.16399	1.98949	2.7094	2.63466	2.33032	Piwi-interacting RNA (piRNA)	Homo sapiens	DQ571280	31	AGGGAAGTCAGATCCAAAGGTGACTGCCACA
DQ571332P	0.0580495	1.66924	down	1.60897	2.85944	0.626349	1.36554	1.67948	1.62707	1.52036	2.12863	4.67686	1.77283	0.823133	0.544424	0.511489	1.09923	2.07075	0.926644	Piwi-interacting RNA (piRNA)	Homo sapiens	DQ571332	26	AGGGGCATCAGTGTGTGCACACAGCA
DQ571338P	0.0543812	1.96197	down	3.20422	5.81953	1.39713	2.36944	5.4527	1.62707	2.53289	6.23808	5.44105	5.77946	2.16434	0.544424	1.48264	2.4508	2.26969	2.38782	Piwi-interacting RNA (piRNA)	Homo sapiens	DQ571338	29	AGGGGTGATTAAAACAATCTGTGGTATGC
DQ571346P	0.060569	1.83458	down	2.97391	6.0557	1.46325	2.3387	4.8965	2.02218	2.00304	8.65286	3.5278	5.98643	2.02084	1.27343	1.09547	2.87868	1.69871	2.43869	Piwi-interacting RNA (piRNA)	Homo sapiens	DQ571346	28	AGGGTCAAGAGCCTGCTAAGATGTGTCC
DQ571378P	0.0714909	3.33172	down	31.6042	122.249	4.81489	6.55116	52.9053	34.8339	7.07326	135.899	86.9363	143.911	5.30491	6.09183	3.04794	6.7006	6.00842	6.94445	Piwi-interacting RNA (piRNA)	Homo sapiens	DQ571378	29	AGGTATTCCTGCTAATGCTAGGCTGCCAA
DQ571398P	0.0926913	1.9588	down	3.42329	5.67511	1.35057	2.32054	6.95733	1.79219	1.52036	6.78635	5.0284	5.21057	2.50208	1.03814	0.511489	2.55241	2.16225	2.24697	Piwi-interacting RNA (piRNA)	Homo sapiens	DQ571398	30	AGGTGGCAAGCATCGCCTTTTGAGGACAGA
DQ571413P	0.0717746	2.03472	down	4.76482	8.96223	1.91348	2.93831	9.20765	1.73239	3.35444	10.9359	7.99431	7.95648	2.87269	0.975196	1.89255	3.20722	2.77598	2.83173	Piwi-interacting RNA (piRNA)	Homo sapiens	DQ571413	31	AGGTTGAGTCAGAGGCCGCAAGGCACGCTAC
DQ571474P	0.0232773	1.94454	down	1.91802	4.16357	0.916107	1.87554	2.05957	1.62707	2.06741	3.84223	5.98251	2.66597	1.05549	0.544424	1.14841	1.81586	2.3874	1.42335	Piwi-interacting RNA (piRNA)	Homo sapiens	DQ571474	31	AGTGCCATGAACTATGCACAGTCCCAGGCAA
DQ571524P	0.0182729	7.17554	down	8.38596	120.557	3.15973	6.00282	12.5148	4.89162	7.75143	48.573	39.9402	273.159	3.32366	2.98022	3.17532	5.25323	4.93286	7.82236	Piwi-interacting RNA (piRNA)	Homo sapiens	DQ571524	28	ATAGGGTTTACGACCTCGATGTTGGATC
DQ571526P	0.00122427	6.27878	down	2.72465	18.1138	1.24891	3.89939	4.19489	1.62707	2.35199	16.0757	21.3166	16.9491	1.83616	0.544424	1.36615	3.75472	4.08646	3.857	Piwi-interacting RNA (piRNA)	Homo sapiens	DQ571526	32	ATAGGTTTGGTCCTAGCCTTTCTATTAGCTCT
DQ571538P	0.00491155	5.1931	down	2.23997	13.6919	1.02869	3.40528	3.16899	1.62707	1.92384	7.23697	13.441	20.3978	1.51006	0.544424	1.03158	2.63122	3.46266	4.12197	Piwi-interacting RNA (piRNA)	Homo sapiens	DQ571538	27	ATCAATGATGAGTACCCTGGGGTGTCT
DQ571547P	0.00687763	9.14641	down	19.9619	151.926	3.67022	6.86343	48.7806	4.87147	6.2336	144.729	151.787	159.261	5.17705	2.97443	2.85919	6.7957	6.72728	7.06731	Piwi-interacting RNA (piRNA)	Homo sapiens	DQ571547	31	ATCAGACATGGATCCTGCCTTTGAGGAGCTT
DQ571548P	0.00202467	2.44734	down	12.1768	41.0439	3.75128	5.0425	14.1725	7.58276	14.775	37.7819	40.0718	45.278	3.4716	3.67168	4.11057	4.93286	4.93506	5.25958	Piwi-interacting RNA (piRNA)	Homo sapiens	DQ571548	32	ATCAGACATGGATCCTGCCTTTGAGGAGCTTT
DQ571581P	0.0282777	2.77607	down	2.50302	8.19021	1.23366	2.7067	2.76069	1.62707	3.12131	10.0641	10.5917	3.91478	1.36353	0.544424	1.79302	3.08846	3.15632	1.87533	Piwi-interacting RNA (piRNA)	Homo sapiens	DQ571581	30	ATCCTCAATCCTATGCTGCTAACAGTCCCC
DQ571613P	0.0577651	1.95683	down	2.69342	4.86576	1.13774	2.10626	4.69878	1.62707	1.75442	3.55507	4.85781	6.1844	1.97354	0.544424	0.89526	1.71773	2.12022	2.48083	Piwi-interacting RNA (piRNA)	Homo sapiens	DQ571613	31	ATGAAGAGATTCTGCCCTCTCTGGGGATAGC
DQ571639P	0.0310763	2.20909	down	2.84487	5.81753	1.22442	2.36787	4.89047	1.62707	2.01706	5.03531	5.80754	6.60973	2.01914	0.544424	1.10969	2.17381	2.34965	2.58014	Piwi-interacting RNA (piRNA)	Homo sapiens	DQ571639	29	ATGATGCCCATGGCCTTGGAAGAGATGCC
DQ571684P	0.0315189	1.79511	down	3.08143	6.78254	1.6622	2.50627	3.65773	2.12496	3.4616	9.94877	4.82446	5.57441	1.66796	1.37911	1.93953	3.06704	2.11064	2.34113	Piwi-interacting RNA (piRNA)	Homo sapiens	DQ571684	31	ATGCTACTGTAAGGGTAAAGGGGTAACTGGT
DQ571732P	0.0395355	2.09688	down	5.01446	12.5098	2.30092	3.36916	8.5974	3.76665	2.67934	14.4319	8.33952	14.7579	2.77755	2.55321	1.572	3.61276	2.8378	3.65693	Piwi-interacting RNA (piRNA)	Homo sapiens	DQ571732	31	ATGGGAACGAGAAGACACTCGTGGAGACGTC
DQ571803P	0.0272606	2.0574	down	3.12242	7.37765	1.62966	2.67049	2.80238	1.905	4.65988	8.74778	7.09789	6.28729	1.37836	1.15465	2.35599	2.89343	2.61267	2.50537	Piwi-interacting RNA (piRNA)	Homo sapiens	DQ571803	27	ATTGCCAGTAAGCAAGGAGGTGGATCT
DQ571805P	0.0693128	2.43705	down	11.8828	25.0831	3.06267	4.3478	27.5658	3.51461	4.56794	28.6104	21.5403	25.0987	4.42824	2.43556	2.3242	4.53778	4.0942	4.41142	Piwi-interacting RNA (piRNA)	Homo sapiens	DQ571805	29	ATTGCTGATGTGACGGGTTTTGACGAGAG
DQ571860P	0.0849595	1.55631	down	4.92261	8.86967	2.26271	2.90084	6.77797	2.37879	5.61108	12.0154	7.63393	6.95972	2.46504	1.64983	2.67327	3.33888	2.70864	2.655	Piwi-interacting RNA (piRNA)	Homo sapiens	DQ571860	27	CAAAGTGTGTTTGAGGTGGGAATCAGT
DQ571873P	0.0716596	2.52176	down	6.68471	13.5485	2.17394	3.50837	14.7879	1.78418	3.48202	13.0858	13.4611	14.0985	3.53968	1.02996	1.95218	3.46221	3.46563	3.59727	Piwi-interacting RNA (piRNA)	Homo sapiens	DQ571873	26	CAACAAGTACCGTAAGGGAAAGTTGA
DQ571874P	0.00316239	6.3371	down	7.33691	62.0327	2.94184	5.60567	10.7452	7.3579	3.90762	61.1898	48.8208	76.0875	3.09475	3.62658	2.1042	5.60122	5.18684	6.02894	Piwi-interacting RNA (piRNA)	Homo sapiens	DQ571874	30	CAACAATAGGGTTTACGACCTCGATGTTGG
DQ571875P	0.00370831	7.6003	down	8.03202	71.2659	2.87125	5.79731	15.294	5.57465	3.22745	62.4538	59.5836	91.7605	3.58846	3.18352	1.84178	5.62685	5.47753	6.28756	Piwi-interacting RNA (piRNA)	Homo sapiens	DQ571875	31	CAACAATAGGGTTTACGACCTCGATGTTGGA
DQ571877P	0.0227011	3.27012	down	2.11785	8.04052	1.00384	2.71318	1.24951	1.62707	3.47696	11.0514	8.69589	4.37432	0.518018	0.544424	1.94907	3.22632	2.8986	2.01462	Piwi-interacting RNA (piRNA)	Homo sapiens	DQ571877	29	CAACACAGTGTCTATCAGCTCCGAGCCAC
DQ571908P	0.0342283	1.57347	down	5.59791	10.0324	2.45161	3.10556	9.6837	3.36396	3.74606	10.4663	10.1881	9.44267	2.94421	2.36318	2.04744	3.15034	3.11048	3.05585	Piwi-interacting RNA (piRNA)	Homo sapiens	DQ571908	27	CAAGAAGCAAACGGGAGCCTTTCTGAA
DQ571950P	0.0317389	1.85616	down	20.5995	59.2214	4.58137	5.47369	25.0102	16.7612	20.0269	60.3067	82.1905	35.167	4.30305	4.90676	4.53429	5.57789	5.93848	4.9047	Piwi-interacting RNA (piRNA)	Homo sapiens	DQ571950	29	TAGTGTTAAGCCACTGGTGGACGGAGTGT
DQ571965P	0.00443194	1.79701	down	13.5018	33.9743	3.92846	4.77405	15.8589	9.16118	15.4853	33.8048	39.1903	28.9278	3.64028	3.96431	4.18078	4.77537	4.9163	4.63049	Piwi-interacting RNA (piRNA)	Homo sapiens	DQ571965	30	TAGTTCAATGGTGAGCAGTGGAGCCGAGGT
DQ572006P	0.0205776	2.31212	down	2.75927	6.57946	1.31743	2.52665	3.60032	1.62707	3.05042	5.56608	6.86296	7.30933	1.64819	0.544424	1.75969	2.2953	2.56501	2.71963	Piwi-interacting RNA (piRNA)	Homo sapiens	DQ572006	30	TAGTTTTCTTGAAGGGGACTGCATCCTAGT
DQ572009P	0.0934129	1.8916	down	2.33468	4.22261	0.92978	1.84939	3.8566	1.62707	1.52036	5.644	1.92462	5.09919	1.73343	0.544424	0.511489	2.3121	1.02048	2.21558	Piwi-interacting RNA (piRNA)	Homo sapiens	DQ572009	26	TATAAAACCGGTGTCCACGTGAAGGC
DQ572038P	0.0425651	1.93196	down	3.55925	7.41819	1.68966	2.63973	6.05344	1.92535	2.69896	9.43902	7.96602	4.84952	2.31051	1.17661	1.58186	2.99833	2.77025	2.1506	Piwi-interacting RNA (piRNA)	Homo sapiens	DQ572038	31	TATACAGCAGGAGCCGATTTGGCAGAGAGAC
DQ572047P	0.0517408	1.55431	down	3.81474	6.63272	1.89232	2.5286	6.34794	2.56298	2.5333	7.43172	5.2575	7.20894	2.37867	1.81519	1.4831	2.6619	2.22379	2.7001	Piwi-interacting RNA (piRNA)	Homo sapiens	DQ572047	28	TATACTCAGGGCAAAAGGAAAGCGAGGC
DQ572057P	0.0489123	1.64132	down	2.24453	3.638	1.03774	1.7526	3.4604	1.75284	1.52036	4.14107	3.16123	3.61169	1.60512	0.996615	0.511489	1.91394	1.56507	1.77879	Piwi-interacting RNA (piRNA)	Homo sapiens	DQ572057	29	TATAGCTGTAAAGAATGTGGGAATGCCTT
DQ572214P	0.00125583	2.99521	down	2.02838	7.56382	1.13499	2.71765	1.59544	1.85156	2.63814	7.13924	8.20546	7.34676	0.760715	1.0986	1.54567	2.61435	2.81287	2.72575	Piwi-interacting RNA (piRNA)	Homo sapiens	DQ572214	30	TATGACATTACGGGACTCTGCCTTCTAGGA
DQ572296P	0.0102379	3.03258	down	6.35351	22.8706	2.60482	4.20537	8.77516	2.59399	7.69138	17.6991	26.7454	24.1674	2.80847	1.84234	3.16367	3.8642	4.39842	4.35349	Piwi-interacting RNA (piRNA)	Homo sapiens	DQ572296	30	TATGCCTTCGTAACACAGCCCAGTCCGACC
DQ572356P	0.0977185	1.59149	down	2.74439	3.92153	1.17618	1.84656	4.71307	1.62707	1.89303	4.46186	3.49116	3.81157	1.97613	0.544424	1.008	2.00695	1.68745	1.84529	Piwi-interacting RNA (piRNA)	Homo sapiens	DQ572356	26	TATGGTTGTGTATGCTTGTGGAGAGC
DQ572402P	0.000677192	4.85761	down	39.8688	272.662	5.41829	7.69854	67.6129	26.8484	25.1453	233.122	301.917	282.947	5.69154	5.68483	4.87851	7.52182	7.71828	7.85551	Piwi-interacting RNA (piRNA)	Homo sapiens	DQ572402	31	TATTACCCGGAATCTGGATGGGACCGCCTCC
DQ572458P	0.0694193	1.99692	down	2.83909	4.62956	1.06648	2.06425	5.36983	1.62707	1.52036	4.37897	4.98904	4.52066	2.14351	0.544424	0.511489	1.9828	2.15415	2.0558	Piwi-interacting RNA (piRNA)	Homo sapiens	DQ572458	31	TATTGAGTGGAAGCAGCTCTCAGCTGATGGT
DQ572568P	0.0890386	1.90295	down	3.21994	5.49736	1.31889	2.24712	6.01367	1.62707	2.01909	7.19763	5.57722	3.71721	2.30128	0.544424	1.11096	2.62496	2.30258	1.81383	Piwi-interacting RNA (piRNA)	Homo sapiens	DQ572568	30	TCAAAGCACCAGGTTGAAGGATGACAGGGT
DQ572569P	0.0819933	2.37624	down	8.05282	15.7661	2.45153	3.70021	17.9157	2.09542	4.14733	18.0687	14.0059	15.2236	3.81959	1.34839	2.18662	3.88764	3.51053	3.70246	Piwi-interacting RNA (piRNA)	Homo sapiens	DQ572569	31	TCAAAGCCTACAAGACGGGCAACATGGACCA
DQ572571P	0.0260652	1.54597	down	3851.33	9871.78	12.1007	12.7292	5594.57	1717.42	4242	9918.11	13712	5985.26	12.2737	11.8821	12.1463	12.9161	12.9395	12.332	Piwi-interacting RNA (piRNA)	Homo sapiens	DQ572571	30	TCAAAGCCTGATGCAGAAGGAAGGAGGGGT
DQ572578P	0.0587676	1.62025	down	459.248	1048.86	8.92913	9.62535	894.893	189.843	293.009	1168.57	1059.63	918.389	9.57868	8.71639	8.49232	9.84728	9.47552	9.55323	Piwi-interacting RNA (piRNA)	Homo sapiens	DQ572578	29	TCAAAGGAGCCCAGAGAGAGACGAGGTAG
DQ572580P	0.0940819	1.79366	down	337.856	729.551	8.24454	9.08745	689.285	77.9837	246.3	757.372	758.083	673.197	9.15243	7.34271	8.23848	9.21359	8.89098	9.15778	Piwi-interacting RNA (piRNA)	Homo sapiens	DQ572580	31	TCAAAGGAGCCCAGAGAGAGACGAGGTAGGT
DQ572584P	0.0670334	2.08208	down	3.83276	7.37785	1.6223	2.68033	6.45704	1.62707	3.41418	8.36094	6.51411	7.25851	2.39942	0.544424	1.92306	2.82775	2.50208	2.71115	Piwi-interacting RNA (piRNA)	Homo sapiens	DQ572584	31	TCAAAGGCAAAGTGAGGCTGAGTGTGGAAAC
DQ572703P	0.0485195	2.03676	down	1173.24	2821.5	10.1664	11.1927	2330.8	300.215	888.704	2690.33	3373.86	2400.31	11.0547	9.43327	10.0112	11.2232	11.2232	11.1316	Piwi-interacting RNA (piRNA)	Homo sapiens	DQ572703	30	TCAACTGGCTCATTCCAGGGAGTTCTTAGC
DQ572736P	0.00205816	1.68638	down	4.53136	9.32977	2.24266	2.99659	6.09987	2.86447	4.62976	8.57475	10.6712	8.74335	2.32514	2.05953	2.3433	2.86448	3.16551	2.95977	Piwi-interacting RNA (piRNA)	Homo sapiens	DQ572736	29	TCAAGCAGATGAGAAGGGACATAGAAGAA
DQ572779P	0.0598335	2.21923	down	50.4721	178.266	5.80367	6.95373	49.414	28.8619	73.1403	272.711	179.575	82.5123	5.19959	5.79315	6.41827	7.75124	6.96756	6.14238	Piwi-interacting RNA (piRNA)	Homo sapiens	DQ572779	31	TCAAGGTGTTGGCAGGGTGAGTTTCTACTGT
DQ572823P	0.095548	1.64104	down	3.52168	7.72181	1.93931	2.65392	4.61998	3.41906	2.52598	10.6711	8.37966	4.11471	1.95312	2.3874	1.47741	3.17883	2.84564	1.93728	Piwi-interacting RNA (piRNA)	Homo sapiens	DQ572823	29	TCAATCCTATGCTGCTAACAGTCCCCTGC
DQ572837P	0.0562533	2.21605	down	3.06334	8.34994	1.53357	2.68156	4.98482	2.22019	1.98501	4.87108	5.3901	14.7887	2.04555	1.47672	1.07843	2.12431	2.25844	3.66192	Piwi-interacting RNA (piRNA)	Homo sapiens	DQ572837	31	TCAATGCTGGGAAATACCCGAAGAGCCCTGA
DQ572838P	0.0394178	2.42178	down	8.57644	20.3409	2.78285	4.05891	18.2652	3.17397	4.29019	18.9605	19.9821	22.0802	3.856	2.25768	2.23486	3.95701	3.98451	4.23522	Piwi-interacting RNA (piRNA)	Homo sapiens	DQ572838	31	TCAATGCTGGGAAATACCCGAAGAGCCCTGG
DQ572840P	0.0733129	3.2089	down	8.997	20.6519	2.34675	4.02883	22.3226	2.21691	2.45148	29.395	16.734	15.8267	4.13689	1.47414	1.42922	4.5735	3.7554	3.7576	Piwi-interacting RNA (piRNA)	Homo sapiens	DQ572840	31	TCAATGCTGGGAAATACCCGAAGAGCCCTGT
DQ572842P	0.0907925	2.52923	down	6.58396	11.9109	1.98996	3.32865	15.6721	1.76543	2.31438	11.2537	10.9418	13.5372	3.62322	1.00933	1.33733	3.24724	3.20071	3.53802	Piwi-interacting RNA (piRNA)	Homo sapiens	DQ572842	31	TCAATGCTGGGAAATACCCGAAGAGCCCTTA
DQ572843P	0.0864647	1.85217	down	5.92595	10.214	2.23636	3.12558	12.3788	2.40891	2.99017	10.0494	10.6785	9.91424	3.30837	1.67218	1.72852	3.08645	3.16679	3.1235	Piwi-interacting RNA (piRNA)	Homo sapiens	DQ572843	31	TCAATGCTGGGAAATACCCGAAGAGCCCTTT
DQ572870P	0.0770525	3.27885	down	8.27263	20.0831	2.31053	4.02373	17.9172	1.62707	5.27362	14.5991	22.2384	23.4118	3.82082	0.544424	2.56636	3.6273	4.13269	4.31119	Piwi-interacting RNA (piRNA)	Homo sapiens	DQ572870	29	TCACAAAGATGAGTGGTGAAAATCTGATC
DQ572877P	0.0631058	2.30624	down	3.26222	6.45043	1.26543	2.47098	6.46097	1.62707	1.69862	4.3679	7.97028	7.0131	2.4003	0.544424	0.851573	1.97934	2.7717	2.6619	Piwi-interacting RNA (piRNA)	Homo sapiens	DQ572877	30	TCACAAGAGAGCCATGAGGTAGGCATGAGG
DQ573002P	0.0288638	3.21692	down	1626.59	7087.86	10.5424	12.228	3622.7	510.976	746.076	7562.34	9906.56	3794.7	11.6746	10.161	9.7915	12.4977	12.5118	11.6746	Piwi-interacting RNA (piRNA)	Homo sapiens	DQ573002	30	TCACAGTGTTTGTGCCATCCTGGAGGAAGT
DQ573019P	0.000604826	3.06674	down	1.63239	5.44208	0.641687	2.25839	1.74973	1.62707	1.52036	6.53019	5.6195	4.17655	0.869147	0.544424	0.511489	2.50537	2.31385	1.95595	Piwi-interacting RNA (piRNA)	Homo sapiens	DQ573019	30	TCACATGAGAAAAGTGCCTAAGCTGGTTCC
DQ573028P	0.0223252	1.83197	down	1.93655	3.85477	0.943096	1.81649	1.78075	1.62707	2.40182	3.99245	4.74573	2.82611	0.888235	0.544424	1.39663	1.86501	2.0902	1.49427	Piwi-interacting RNA (piRNA)	Homo sapiens	DQ573028	29	TCACATGTCCAGGTAGAGACCAGGTGGAG
DQ573105P	0.0344566	2.25522	down	4.68058	14.8551	2.3219	3.49517	6.83989	3.73769	3.46414	22.4899	14.8955	7.17991	2.47944	2.54414	1.94213	4.19266	3.5965	2.69636	Piwi-interacting RNA (piRNA)	Homo sapiens	DQ573105	29	TCACCGAGGACAGGTGAGCCAAGTTCCCA
DQ573117P	0.0318816	1.57814	down	1.85994	2.76633	0.763874	1.4221	2.43238	1.62707	1.52036	3.17403	2.89397	2.231	1.23571	0.544424	0.511489	1.57889	1.46731	1.2201	Piwi-interacting RNA (piRNA)	Homo sapiens	DQ573117	32	TCACCTACATGAAATCCCTAGAATAGCGGGGT
DQ573149P	0.0612593	1.88675	down	7.86863	16.8473	2.88323	3.79913	10.3298	2.79839	10.4777	16.008	19.1274	15.4064	3.03667	2.01283	3.60019	3.74875	3.9255	3.72315	Piwi-interacting RNA (piRNA)	Homo sapiens	DQ573149	27	TCACGATCAGAGGGACGGATCCAGCTC
DQ573321P	0.0732604	2.25606	down	2.05611	5.34558	0.837352	2.01115	3.02089	1.62707	1.52036	10.5262	2.83257	2.67795	1.45614	0.544424	0.511489	3.16043	1.44278	1.43025	Piwi-interacting RNA (piRNA)	Homo sapiens	DQ573321	29	TCAGAAGATGCCAGCAAGCTTCTGCAGGA
DQ573330P	0.00652378	1.84761	down	32.9299	83.68	5.12794	6.0136	54.323	19.6892	24.7774	88.7868	100.106	62.1472	5.34364	5.18079	4.85939	6.12764	6.1998	5.71335	Piwi-interacting RNA (piRNA)	Homo sapiens	DQ573330	29	TCAGAAGTCCGAGATCAAGATGCCTGAGG
DQ573349P	0.00122559	3.94924	down	10.7743	61.9865	3.63639	5.61797	12.5228	10.8875	8.91245	62.0673	66.46	57.4322	3.32413	4.21921	3.36583	5.62126	5.61785	5.6148	Piwi-interacting RNA (piRNA)	Homo sapiens	DQ573349	26	TCAGACATGGATCCTGCCTTTGAGGA
DQ573350P	1.27315e-05	3.93205	down	30.8607	181.802	5.13946	7.11474	41.8857	20.1494	30.5468	191.879	193.736	159.792	4.98623	5.22724	5.2049	7.20746	7.05839	7.07837	Piwi-interacting RNA (piRNA)	Homo sapiens	DQ573350	28	TCAGACATGGATCCTGCCTTTGAGGAGC
DQ573380P	0.0108711	1.8824	down	1.82693	3.73659	0.868259	1.78083	1.61142	1.62707	2.24229	3.08637	4.03609	4.08733	0.772996	0.544424	1.28736	1.54531	1.86735	1.92984	Piwi-interacting RNA (piRNA)	Homo sapiens	DQ573380	26	TCAGAGAGTAGATTGTGCATGTGTGA
DQ573397P	0.0280133	1.53793	down	12.6038	27.2591	3.83433	4.45532	14.0389	8.87429	14.8981	27.0052	32.6817	22.0905	3.46153	3.9166	4.12486	4.45757	4.67252	4.23589	Piwi-interacting RNA (piRNA)	Homo sapiens	DQ573397	32	TCAGAGCTGTGGACAGTCATGAAGGGTCCGTT
DQ573400P	0.0417504	1.59241	down	2.04173	3.90204	1.13246	1.80367	2.33225	2.12136	1.67157	5.56595	3.08618	3.05398	1.19236	1.37265	0.832357	2.29479	1.5409	1.57532	Piwi-interacting RNA (piRNA)	Homo sapiens	DQ573400	26	TCAGAGGATGTGGACTGGTTCATGAT
DQ573404P	0.0327955	2.02397	down	2.62794	6.62428	1.45485	2.47203	2.4243	1.90071	3.55882	6.89844	8.9894	3.985	1.23181	1.15021	1.98252	2.57202	2.94368	1.9004	Piwi-interacting RNA (piRNA)	Homo sapiens	DQ573404	28	TCAGAGGGTGCACCTATTGGTCTCAGGT
DQ573411P	0.0929935	2.42631	down	113.299	287.702	6.48031	7.75908	205.251	16.6767	117.971	325.627	307.396	230.083	7.33615	4.90095	7.20384	8.00212	7.73439	7.54073	Piwi-interacting RNA (piRNA)	Homo sapiens	DQ573411	30	TCAGAGTCTAGTACTGGAGACAGGTGAAAT
DQ573415P	0.035821	1.75931	down	2.05405	3.92671	1.01404	1.82905	2.08599	1.62707	2.44909	4.48292	4.68999	2.60722	1.07033	0.544424	1.42736	2.01283	2.07429	1.40002	Piwi-interacting RNA (piRNA)	Homo sapiens	DQ573415	30	TCAGAGTGCAATTAACTGATAAGGTCCTGT
DQ573458P	0.00440429	4.99761	down	10.5165	58	3.18282	5.50405	21.6517	4.99297	4.905	58.3393	63.587	52.0738	4.09307	3.01924	2.43614	5.50302	5.55523	5.45391	Piwi-interacting RNA (piRNA)	Homo sapiens	DQ573458	26	TCAGCAACTGCCAAGTCCAAAGGAGC
DQ573535P	0.0906469	1.57625	down	3.84792	6.73359	1.84474	2.50123	6.22999	2.08701	3.22676	7.0095	8.95194	4.23932	2.35179	1.34097	1.84144	2.59573	2.93635	1.97163	Piwi-interacting RNA (piRNA)	Homo sapiens	DQ573535	28	TCAGCGGGAGACAAAGGATCATGGTGTT
DQ573558P	0.0690412	1.6728	down	6.13547	10.9734	2.4761	3.21836	10.4506	2.47407	5.48169	12.6721	10.5285	9.71952	3.05738	1.73556	2.63535	3.40766	3.1472	3.10023	Piwi-interacting RNA (piRNA)	Homo sapiens	DQ573558	31	TCAGCTGGAGAGCTGCCCCTGGAGCCAGAGC
DQ573573P	0.0806686	2.08761	down	3.9533	7.51743	1.62294	2.68479	7.10323	1.62707	3.12959	5.72707	7.19513	9.63008	2.52711	0.544424	1.79727	2.33428	2.63363	3.08645	Piwi-interacting RNA (piRNA)	Homo sapiens	DQ573573	30	TCAGGAAGAAGCTTGAATTCATTTCATGGG
DQ573602P	0.0120753	2.86558	down	2.67401	7.42178	1.15602	2.67485	4.51341	1.62707	1.88156	7.40377	8.89174	5.96983	1.92337	0.544424	1.00028	2.66032	2.92809	2.43614	Piwi-interacting RNA (piRNA)	Homo sapiens	DQ573602	29	TCAGGATGGCAGCAACAGGGCATGTGCTA
DQ573629P	0.000861586	3.70053	down	2.46405	11.4207	1.39326	3.28099	2.0846	1.97235	3.33521	11.1643	11.3068	11.7911	1.06941	1.22615	1.88423	3.23812	3.24189	3.36296	Piwi-interacting RNA (piRNA)	Homo sapiens	DQ573629	28	TCAGGGGCTGCCTGAGTAATAAACTCAT
DQ573653P	0.0678907	1.52796	down	7.0239	13.6784	2.88451	3.49611	8.15356	3.69584	9.2223	13.8412	17.0423	10.1517	2.71058	2.52351	3.41942	3.55021	3.78125	3.15688	Piwi-interacting RNA (piRNA)	Homo sapiens	DQ573653	26	TCAGTACAGAAATGTGGATGTGGAGC
DQ573663P	0.00978626	2.22847	down	16871.1	46475.3	13.9435	15.0995	29938.1	6410.08	14265	52273.3	53524.4	33628.2	14.4169	13.608	13.8057	15.3369	15.2293	14.7324	Piwi-interacting RNA (piRNA)	Homo sapiens	DQ573663	30	TCAGTCACTTGGGGAAGTTCAGGAGGCTGC
DQ573666P	0.00905421	2.62152	down	1.62612	5.23463	0.803864	2.19427	1.20249	2.15552	1.52036	6.93456	4.69686	4.07249	0.495489	1.40461	0.511489	2.58138	2.07562	1.92581	Piwi-interacting RNA (piRNA)	Homo sapiens	DQ573666	28	TCAGTCAGAGAGCTTCAGCACTGTGCCA
DQ573668P	0.0749765	1.97183	down	3.33242	6.12008	1.41005	2.38958	5.97432	1.62707	2.39588	8.35584	5.2634	4.74101	2.29294	0.544424	1.39277	2.82559	2.22583	2.11733	Piwi-interacting RNA (piRNA)	Homo sapiens	DQ573668	30	TCAGTCCACCAAGGAGAAGCAGCTGGTCGC
DQ573685P	0.0306818	1.95397	down	5.98884	14.7904	2.59363	3.56004	8.84928	2.9647	6.15253	15.6607	19.7701	8.94041	2.82231	2.12555	2.83301	3.71975	3.96765	2.99271	Piwi-interacting RNA (piRNA)	Homo sapiens	DQ573685	29	TCAGTGCAGGAGGACCCTGAATCAAATGC
DQ573833P	0.00427255	2.12408	down	1.7183	4.20779	0.841679	1.92852	1.72404	1.9105	1.52036	4.86091	4.38632	3.37615	0.853221	1.16033	0.511489	2.11865	1.97591	1.69099	Piwi-interacting RNA (piRNA)	Homo sapiens	DQ573833	29	TCATGAGGACGCCAAATGCTAAAAATGGA
DQ573836P	0.00256105	2.09485	down	1.42337	3.18393	0.500167	1.56702	1.12267	1.62707	1.52036	3.00343	4.20839	2.33999	0.444587	0.544424	0.511489	1.50828	1.92083	1.27194	Piwi-interacting RNA (piRNA)	Homo sapiens	DQ573836	29	TCATGAGTGCACACTGCTTTCTGCTGGGA
DQ573919P	0.0556082	1.73913	down	2.64866	4.44955	1.21275	2.01111	4.74389	1.68042	1.52167	4.44838	4.26674	4.63353	1.98319	0.926727	0.728326	2.00288	1.9419	2.08855	Piwi-interacting RNA (piRNA)	Homo sapiens	DQ573919	30	TCATTGCCCACCAAGAGGGGTCCGATGCAA
DQ573992P	0.073222	1.69227	down	7.88245	16.4139	2.97809	3.73706	9.54095	3.39445	10.7119	20.8361	16.5561	11.8494	2.92014	2.37512	3.63901	4.09841	3.74149	3.37126	Piwi-interacting RNA (piRNA)	Homo sapiens	DQ573992	28	TCCAAAGGAAGCTGGAGATGACCTAGAG
DQ573994P	0.0159745	1.78428	down	2.03506	4.30528	1.10416	1.9395	2.26423	1.70199	2.13897	4.97812	5.22437	2.71335	1.16001	0.948035	1.20443	2.15587	2.21427	1.44836	Piwi-interacting RNA (piRNA)	Homo sapiens	DQ573994	30	TCCAAAGGAAGCTGGAGATGACCTAGAGCC
DQ573995P	0.0903969	1.62009	down	2.24101	3.91485	1.07775	1.77383	2.83873	1.62707	2.25723	6.18383	3.03732	2.52342	1.39095	0.544424	1.29789	2.43983	1.52138	1.36027	Piwi-interacting RNA (piRNA)	Homo sapiens	DQ573995	30	TCCAAAGGAAGCTGGAGATGACCTAGAGCT
DQ573996P	0.0147813	1.57138	down	6.36557	13.6366	2.84326	3.49529	7.55065	4.67691	6.86916	13.2648	16.9415	10.7035	2.61151	2.91144	3.00683	3.48557	3.77136	3.22895	Piwi-interacting RNA (piRNA)	Homo sapiens	DQ573996	29	TCCAAAGGAAGCTGGAGATGACCTAGAGT
DQ574051P	0.0094863	1.82193	down	5.77755	13.7541	2.66455	3.53001	7.75936	4.93781	4.63547	14.5631	11.6386	15.0606	2.64798	2.99928	2.34638	3.62595	3.27886	3.68522	Piwi-interacting RNA (piRNA)	Homo sapiens	DQ574051	28	TCCAACACCAGGCCTTGGGGCAACGAAG
DQ574063P	0.0840738	1.9411	down	13.0648	24.9141	3.38604	4.34291	28.622	5.25809	5.31421	24.2226	24.2739	26.246	4.47733	3.09708	2.5837	4.28695	4.26525	4.47654	Piwi-interacting RNA (piRNA)	Homo sapiens	DQ574063	28	TCCAACCAGGAAGAGGAAATGGGACGAG
DQ574109P	0.0114575	1.72735	down	5.11557	11.3514	2.46115	3.24971	6.64347	3.3274	5.37585	13.9648	11.9768	8.11257	2.43678	2.3416	2.60507	3.56666	3.318	2.86448	Piwi-interacting RNA (piRNA)	Homo sapiens	DQ574109	28	TCCAAGAAATACTGGGAGTGCTGGACCC
DQ574143P	0.0995166	1.88445	down	3.17187	4.95575	1.22643	2.14057	6.31954	1.62707	1.56899	4.00635	5.88406	4.97683	2.3728	0.544424	0.762059	1.86881	2.36541	2.18749	Piwi-interacting RNA (piRNA)	Homo sapiens	DQ574143	26	TCCAAGCACCATTACTGAAGAGAGTA
DQ574169P	0.0395639	1.73665	down	9.93245	23.0817	3.38913	4.18544	15.9992	6.46667	7.3315	14.1601	28.4392	26.6459	3.65379	3.41987	3.09374	3.58846	4.47164	4.49622	Piwi-interacting RNA (piRNA)	Homo sapiens	DQ574169	26	TCCAAGGCCACATGATAGTTACAGAG
DQ574267P	0.0625061	1.80602	down	4.45413	8.16518	1.96884	2.82165	7.06718	1.8535	4.4417	8.01065	8.49015	7.99474	2.52204	1.10058	2.28391	2.76163	2.86134	2.842	Piwi-interacting RNA (piRNA)	Homo sapiens	DQ574267	30	TCCACACCAGCCTGGTGAATTCAGATTATC
DQ574297P	0.0161499	2.09835	down	3.32428	7.54384	1.63538	2.70464	5.19311	1.86767	2.91206	5.90104	8.09815	8.63232	2.1005	1.1153	1.69036	2.37718	2.79361	2.94314	Piwi-interacting RNA (piRNA)	Homo sapiens	DQ574297	28	TCCACAGAATGGGGTGCAGTGCAGTCTC
DQ574307P	0.0011368	2.2538	down	2.5594	7.46915	1.51438	2.68674	2.7245	2.51915	2.43455	7.82516	8.37433	6.20795	1.34946	1.77585	1.41782	2.73023	2.84371	2.48627	Piwi-interacting RNA (piRNA)	Homo sapiens	DQ574307	30	TCCACAGCCGCGACGTGATTGAGAAATGGT
DQ574480P	0.0864227	2.04234	down	292.341	659.334	7.93797	8.9682	652.14	68.0845	156.799	684.681	597.897	695.425	9.09436	7.11538	7.60417	9.04714	8.625	9.23245	Piwi-interacting RNA (piRNA)	Homo sapiens	DQ574480	27	TCCAGAAATGAGTCCGTCCATCTACAG
DQ574576P	0.0489624	1.89117	down	1.80843	3.57427	0.740055	1.65933	2.27785	1.62707	1.52036	4.02851	1.80106	4.89324	1.16425	0.544424	0.511489	1.87565	0.936468	2.16587	Piwi-interacting RNA (piRNA)	Homo sapiens	DQ574576	26	TCCAGCCCCTAACCGCAAGTGATCCG
DQ574583P	0.0307196	2.02692	down	5.03392	11.2189	2.22875	3.24804	7.41117	2.20314	5.48746	10.7836	12.9288	9.94426	2.58735	1.45898	2.63991	3.19378	3.42203	3.12829	Piwi-interacting RNA (piRNA)	Homo sapiens	DQ574583	31	TCCAGCCTGGATGACGGAGGAAGACCCTGTC
DQ574626P	0.0526169	1.58161	down	3.26087	5.35367	1.58579	2.24718	5.37707	1.89146	2.51406	6.30705	4.6806	5.07337	2.14578	1.14007	1.47152	2.46051	2.07255	2.20848	Piwi-interacting RNA (piRNA)	Homo sapiens	DQ574626	31	TCCAGGAGCAAGTGAATAAAGGGGCTAAGGT
DQ574684P	0.00978721	1.54619	down	5.03375	9.33072	2.36932	2.99804	7.30067	2.98559	4.815	8.99227	8.39055	10.6093	2.56384	2.13891	2.40522	2.93059	2.84781	3.21571	Piwi-interacting RNA (piRNA)	Homo sapiens	DQ574684	26	TCCAGGGACCGCCGATGGTGCTGTAT
DQ574745P	0.0317949	1.74606	down	4.25668	9.9037	2.22303	3.02713	5.61415	3.66198	3.49391	11.6254	11.8932	6.19253	2.20368	2.50874	1.95665	3.28877	3.31041	2.48221	Piwi-interacting RNA (piRNA)	Homo sapiens	DQ574745	29	TCCAGTCTCTACAGGACTCGATGGGCAGA
DQ574771P	0.000162629	2.0027	down	2.95077	7.46679	1.69583	2.69777	3.34938	2.55943	2.9435	8.20248	7.20499	6.99291	1.56794	1.81016	1.70939	2.79971	2.63535	2.65826	Piwi-interacting RNA (piRNA)	Homo sapiens	DQ574771	29	TCCAGTTTGATCTGGTGGATGTGTTCAGA
DQ574896P	0.00587299	1.54474	down	33.8304	74.8108	5.2551	5.88246	43.0364	20.2496	38.205	71.6549	80.466	72.3114	5.02317	5.2417	5.50044	5.81036	5.90533	5.93171	Piwi-interacting RNA (piRNA)	Homo sapiens	DQ574896	28	TCCATGGGTCCTGATGGACAGAAGGGAA
DQ574897P	0.0105315	2.74151	down	11.3123	36.3647	3.40997	4.86494	21.8599	5.70099	6.37589	30.8853	35.9997	42.2091	4.10976	3.22632	2.89384	4.63274	4.80309	5.15901	Piwi-interacting RNA (piRNA)	Homo sapiens	DQ574897	29	TCCATGGGTCCTGATGGACAGAAGGGAAA
DQ574941P	0.0393274	2.57742	down	212.826	684.038	7.55687	8.9228	409.44	46.4539	182.585	659.572	964.441	428.1	8.33169	6.54289	7.79604	9.01328	9.28494	8.47018	Piwi-interacting RNA (piRNA)	Homo sapiens	DQ574941	29	TCCATTAGGGTCCTGCTGGGATGGAGTGT
DQ575025P	0.052094	1.74115	down	3.1398	5.34373	1.45709	2.25713	5.52876	1.70889	2.18174	5.10503	4.93858	5.98758	2.17982	0.954029	1.23742	2.1917	2.1406	2.43908	Piwi-interacting RNA (piRNA)	Homo sapiens	DQ575025	30	TCCCAAGAATCGCTAGAGGTGGCTCAGTCC
DQ575028P	0.0574165	1.72085	down	3.9013	7.79753	1.97144	2.75456	3.61682	2.26175	5.82533	7.9265	8.47032	6.99578	1.65267	1.52303	2.73863	2.74746	2.8573	2.65893	Piwi-interacting RNA (piRNA)	Homo sapiens	DQ575028	26	TCCCAAGAGAGTTGTAAACAGGAGAT
DQ575044P	0.0980707	1.96055	down	3.98052	12.0428	2.18327	3.15452	3.92825	4.68943	3.32389	21.8692	6.79951	7.45975	1.75439	2.91461	1.88079	4.16348	2.55137	2.74872	Piwi-interacting RNA (piRNA)	Homo sapiens	DQ575044	29	TCCCAAGGGAAGCAAGTGTCTGTCATGGA
DQ575097P	0.0915256	2.11599	down	2.09322	5.93539	1.04057	2.1219	1.95002	1.62707	2.70257	11.7913	3.44512	2.56973	0.992707	0.544424	1.58459	3.3125	1.67077	1.38243	Piwi-interacting RNA (piRNA)	Homo sapiens	DQ575097	27	TCCCACGATGGAGATGCATGAGGCCTT
DQ575146P	0.071066	1.61473	down	4.99349	10.5504	2.4345	3.12579	5.2674	3.15897	6.55409	12.9775	6.86122	11.8126	2.11963	2.24878	2.93509	3.44833	2.56384	3.36521	Piwi-interacting RNA (piRNA)	Homo sapiens	DQ575146	29	TCCCAGACAGTGATGACGACGAGGATGAG
DQ575167P	0.0246197	1.57058	down	1.9967	3.22845	0.953014	1.60431	2.33217	1.62707	2.03085	3.23566	3.81483	2.63487	1.19218	0.544424	1.12244	1.60829	1.79436	1.41029	Piwi-interacting RNA (piRNA)	Homo sapiens	DQ575167	31	TCCCAGAGCAAGGGGTGTGTGCAGCTGCCTT
DQ575259P	0.00291628	1.68019	down	2.57541	5.33263	1.49788	2.2465	2.94494	2.46773	2.31355	4.86506	5.94624	5.18659	1.42903	1.72779	1.33681	2.12152	2.37941	2.23857	Piwi-interacting RNA (piRNA)	Homo sapiens	DQ575259	31	TCCCAGTCCGGCCCAAGAGGTGTCATCATCA
DQ575260P	0.00102635	4.09667	down	3.8132	21.0958	2.03581	4.07026	5.16677	3.03259	3.24023	13.7354	26.3092	23.2428	2.09138	2.16771	1.84834	3.53467	4.37956	4.29656	Piwi-interacting RNA (piRNA)	Homo sapiens	DQ575260	31	TCCCAGTCCGGCCCAAGAGGTGTCATCATCT
DQ575327P	0.0158652	1.71079	down	2.00101	3.53836	0.940655	1.71532	2.44457	1.62707	1.93138	4.15562	3.61625	2.8432	1.23998	0.544424	1.03756	1.91799	1.72753	1.50043	Piwi-interacting RNA (piRNA)	Homo sapiens	DQ575327	30	TCCCATTCCAGAGGAGTCGCCTGCATGTGA
DQ575335P	0.0226711	1.57469	down	1.92574	3.0156	0.869566	1.52463	2.56041	1.62707	1.58976	2.77919	3.32287	2.94474	1.28815	0.544424	0.776125	1.41474	1.62544	1.53372	Piwi-interacting RNA (piRNA)	Homo sapiens	DQ575335	30	TCCCATTTATAGGTGGCAAAACTCCGAGGC
DQ575388P	0.0105747	1.64477	down	39.0258	89.4311	5.38339	6.10127	59.1397	19.4571	38.4805	89.4034	111.526	67.3635	5.48209	5.15203	5.51605	6.13847	6.35195	5.81339	Piwi-interacting RNA (piRNA)	Homo sapiens	DQ575388	31	TCCCCAGTGAGGAAGCTAGAGAAGGTGGAGT
DQ575420P	0.0202422	2.46439	down	3.33385	9.37828	1.66009	2.96132	4.29152	1.75312	3.9569	13.1125	8.65096	6.37139	1.86279	0.997266	2.12022	3.46563	2.89017	2.52816	Piwi-interacting RNA (piRNA)	Homo sapiens	DQ575420	29	TCCCCGAAGGCTTCGTGTGTGACTGATGA
DQ575470P	0.047286	1.78109	down	4.68154	8.94556	2.11607	2.94883	6.77408	2.10378	5.16675	9.50755	8.97586	8.35327	2.46399	1.35606	2.52816	3.0063	2.94009	2.90011	Piwi-interacting RNA (piRNA)	Homo sapiens	DQ575470	28	TCCCGAGGGTTGGACGAAGTAGAGTGAA
DQ575491P	0.0848278	1.57443	down	1.52208	2.52895	0.557787	1.21262	1.4188	1.62707	1.52036	1.92284	1.41707	4.24696	0.617448	0.544424	0.511489	0.978646	0.684898	1.97431	Piwi-interacting RNA (piRNA)	Homo sapiens	DQ575491	31	TCCCGGCCACCGCTAGATCAGGATTCTGAGC
DQ575581P	0.0617206	1.66239	down	2.32918	3.63073	1.00959	1.74285	3.76523	1.62707	1.59525	2.95748	3.90278	4.03192	1.70433	0.544424	0.780022	1.49055	1.82347	1.91452	Piwi-interacting RNA (piRNA)	Homo sapiens	DQ575581	30	TCCCTCTAAAACTGATGGAGAGCCCTGTGA
DQ575620P	0.0687122	1.69535	down	4.63955	8.0311	2.03935	2.80093	7.59666	2.0025	4.3195	8.6394	7.42252	8.03138	2.61805	1.25648	2.24353	2.87613	2.67676	2.84991	Piwi-interacting RNA (piRNA)	Homo sapiens	DQ575620	29	TCCCTGCACAGGGAAGCACAGGTAGGAGC
DQ575658P	0.0352757	1.81477	down	498.763	1421.58	9.27572	10.1355	735.407	290.839	470.042	1449.86	1062.01	1752.86	9.27108	9.36715	9.18893	10.2474	9.48583	10.6733	Piwi-interacting RNA (piRNA)	Homo sapiens	DQ575658	26	TCCCTGGTGGTCTAGTGGTTAGGATA
DQ575661P	0.0152764	1.62803	down	5.2136	10.4712	2.44706	3.1502	6.96955	2.97797	5.69328	12.6831	9.18315	9.54722	2.50537	2.13276	2.70307	3.41198	2.96682	3.07179	Piwi-interacting RNA (piRNA)	Homo sapiens	DQ575661	29	TCCCTGGTTCGATCCCGGGTTTCGGCACC
DQ575679P	0.0736195	1.99551	down	3.91945	9.51254	2.00056	2.99732	5.52118	4.29184	1.94532	13.0065	7.94825	7.58289	2.17843	2.77547	1.04779	3.45339	2.76749	2.77108	Piwi-interacting RNA (piRNA)	Homo sapiens	DQ575679	29	TCCCTTAAGTTTGCCTGAAGAGAATGCAG
DQ575717P	0.00320569	2.70781	down	1.951	6.02271	0.947596	2.38472	2.00365	1.62707	2.2223	5.7292	7.62036	4.71859	1.02642	0.544424	1.27194	2.33507	2.7066	2.1125	Piwi-interacting RNA (piRNA)	Homo sapiens	DQ575717	30	TCCCTTTTGGAGTGGGACTGTCTATCCTAA
DQ575725P	0.0477901	1.78143	down	1.47867	2.87182	0.530321	1.36336	1.28858	1.62707	1.52036	4.69278	2.40402	1.51864	0.535051	0.544424	0.511489	2.0712	1.26473	0.754154	Piwi-interacting RNA (piRNA)	Homo sapiens	DQ575725	28	TCCGAAGGGAACTACCATAGTACAGCGC
DQ575744P	0.0309237	4.08293	down	6.16931	43.1641	2.71829	4.7479	5.50676	3.77323	9.22794	87.0514	26.6612	15.7798	2.17672	2.55738	3.42078	6.09391	4.39578	3.75402	Piwi-interacting RNA (piRNA)	Homo sapiens	DQ575744	29	TCCGAGATCAAGATGCCTGAGGATTCAGT
DQ575745P	0.0208166	3.39166	down	8.43059	46.2669	3.18685	4.94884	12.7893	5.6012	6.9013	86.7996	31.3767	20.6243	3.34916	3.19448	3.01691	6.09092	4.61967	4.13593	Piwi-interacting RNA (piRNA)	Homo sapiens	DQ575745	31	TCCGAGATCAAGATGCCTGAGGATTCAGTGT
DQ575753P	0.00345425	7.31981	down	12.6271	128.214	3.62382	6.49563	19.9163	4.68983	13.2751	214.704	95.0084	74.9279	3.99151	2.91673	3.96323	7.36481	6.12234	5.99974	Piwi-interacting RNA (piRNA)	Homo sapiens	DQ575753	28	TCCGAGGACGCGGAGGATGACGATGATG
DQ575758P	0.00818895	5.54498	down	40.4244	229.801	4.96094	7.43212	92.7043	13.7317	14.8374	223.808	247.722	217.874	6.17148	4.59217	4.11918	7.43669	7.40587	7.45381	Piwi-interacting RNA (piRNA)	Homo sapiens	DQ575758	29	TCCGAGGCCCTGACGGGACTGAACCACAA
DQ575761P	0.0987854	3.18827	down	1.53708	11.8326	0.754738	2.42751	1.3663	1.7103	1.53465	3.42827	30.1082	1.96129	0.57043	0.955418	0.738364	1.6727	4.55384	1.05599	Piwi-interacting RNA (piRNA)	Homo sapiens	DQ575761	31	TCCGAGGTGCTATATAGCTTTTGCTAATGGT
DQ575800P	0.012699	1.91585	down	1.89605	3.54249	0.778733	1.71672	2.54073	1.62707	1.52036	3.83129	3.89376	2.90242	1.28029	0.544424	0.511489	1.81157	1.81934	1.51925	Piwi-interacting RNA (piRNA)	Homo sapiens	DQ575800	31	TCCGCCAGTCACCAGTCCCACGAGGGTCTCC
DQ575923P	0.047245	2.50386	down	3.44642	9.04652	1.56123	2.88538	4.36228	1.62707	4.34991	10.338	11.5257	5.27586	1.88262	0.544424	2.25664	3.1278	3.26411	2.26424	Piwi-interacting RNA (piRNA)	Homo sapiens	DQ575923	27	TCCGTTTGCAAGGTGAGTTACCAGGTT
DQ575968P	0.072061	2.0547	down	4.85675	9.12475	1.92562	2.96455	10.1584	2.37442	2.03747	9.66015	7.73011	9.984	3.00578	1.64449	1.1266	3.03209	2.73049	3.13107	Piwi-interacting RNA (piRNA)	Homo sapiens	DQ575968	27	TCCTAAACAGGACGAGGAAAGTGAGGA
DQ576024P	0.0392564	1.69032	down	100.785	280.704	6.91332	7.67062	145.057	68.4142	88.8825	287.522	393.752	160.837	6.83839	7.12501	6.77655	7.81582	8.10905	7.08698	Piwi-interacting RNA (piRNA)	Homo sapiens	DQ576024	26	TCCTACCAGATTGGTGAGAAGGGAGC
DQ576074P	0.0832337	2.52349	down	50.977	210.425	5.74169	7.07711	44.1801	23.5069	85.2441	288.723	273.201	69.3522	5.05212	5.47944	6.69352	7.82685	7.55576	5.84874	Piwi-interacting RNA (piRNA)	Homo sapiens	DQ576074	30	TCCTAGGACAGGGGCATGAGAGCTCAGGAA
DQ576083P	0.0732751	1.61841	down	2.90722	4.54578	1.34431	2.03889	5.18267	1.82629	1.71269	4.32264	5.0297	4.285	2.09661	1.07519	0.86114	1.96771	2.16329	1.98567	Piwi-interacting RNA (piRNA)	Homo sapiens	DQ576083	28	TCCTAGGGATGGTGGTGACTTCCTCAAA
DQ576126P	0.0482589	1.87741	down	4.13047	9.69101	2.12723	3.03597	5.86506	4.09441	2.43193	7.65488	9.79462	11.6235	2.26641	2.69928	1.416	2.70425	3.05842	3.34525	Piwi-interacting RNA (piRNA)	Homo sapiens	DQ576126	30	TCCTATTGGTGTTGTGAGGTTAGGGTCTGC
DQ576130P	0.0466108	2.89753	down	1.56698	6.52738	0.594852	2.12967	1.55351	1.62707	1.52036	3.16225	14.0171	2.40278	0.728642	0.544424	0.511489	1.57562	3.51283	1.30057	Piwi-interacting RNA (piRNA)	Homo sapiens	DQ576130	30	TCCTCAAACAGGAATCCCGAGGACGACGAC
DQ576153P	0.0616488	2.10432	down	2.81137	4.9025	1.05963	2.13299	5.28669	1.62707	1.52036	3.93566	5.32302	5.44882	2.12297	0.544424	0.511489	1.84564	2.24543	2.30788	Piwi-interacting RNA (piRNA)	Homo sapiens	DQ576153	26	TCCTCACACCGCACGGCAGGCACAGA
DQ576248P	0.0961834	2.20596	down	1.55142	5.05406	0.671368	1.81278	1.08392	1.62707	1.94328	10.9564	2.34613	1.85967	0.423258	0.544424	1.04642	3.21209	1.23824	0.988	Piwi-interacting RNA (piRNA)	Homo sapiens	DQ576248	30	TCCTCGCAGTGTTGCTGGGCCACGTCAGGT
DQ576268P	0.0148946	1.70983	down	2.02357	3.46874	0.924068	1.69792	2.69726	1.62707	1.74637	3.32598	3.44451	3.63574	1.33875	0.544424	0.88903	1.63933	1.67044	1.78399	Piwi-interacting RNA (piRNA)	Homo sapiens	DQ576268	31	TCCTCTCAGTGATCTCCGAATTAGCCCCTTG
DQ576349P	0.0285439	1.79305	down	34.1414	82.0518	5.12955	5.97196	51.0312	14.4521	36.9409	104.442	84.5787	57.1343	5.25958	4.66842	5.46063	6.33687	5.97423	5.60478	Piwi-interacting RNA (piRNA)	Homo sapiens	DQ576349	29	TCCTGAGATTTGGGGAGTGTGACTGAGGG
DQ576383P	0.0597735	2.0314	down	415.373	1091.86	8.61939	9.64186	789.605	100.628	355.886	1102.18	1435.55	737.863	9.3624	7.69819	8.79757	9.71296	9.8969	9.31572	Piwi-interacting RNA (piRNA)	Homo sapiens	DQ576383	29	TCCTGATGGGAGGAACAGAGGTGCTCAGT
DQ576387P	0.0485116	2.19031	down	2.68973	5.02057	1.02763	2.15876	4.92177	1.62707	1.52036	4.66106	4.28173	6.1189	2.02697	0.544424	0.511489	2.06319	1.94673	2.46637	Piwi-interacting RNA (piRNA)	Homo sapiens	DQ576387	30	TCCTGATGTGCCACACCAGCACTGAAGAGA
DQ576397P	0.00273054	2.07065	down	5.4054	13.1135	2.4252	3.47528	8.62141	3.04028	4.5545	14.0531	13.0392	12.2482	2.78525	2.1698	2.32056	3.57762	3.43411	3.41411	Piwi-interacting RNA (piRNA)	Homo sapiens	DQ576397	30	TCCTGCAGCCTGGGAGACCCTCACCTTTAA
DQ576457P	0.0123832	1.74864	down	7.58541	17.8281	3.0322	3.83843	10.5626	4.59882	7.59481	17.3292	23.385	12.7701	3.07212	2.87981	3.14465	3.83876	4.21234	3.46419	Piwi-interacting RNA (piRNA)	Homo sapiens	DQ576457	29	TCCTGGAGTCCTGAGGGCAGAACACATGA
DQ576460P	0.0238176	2.42203	down	2.50152	6.66181	1.23722	2.51344	2.59546	1.62707	3.28203	8.55487	4.62481	6.80574	1.30072	0.544424	1.86652	2.86254	2.05379	2.62399	Piwi-interacting RNA (piRNA)	Homo sapiens	DQ576460	31	TCCTGGATGGAGCCCGAGACACCCTGTGCGA
DQ576464P	0.0112414	3.24752	down	9.07651	41.5261	3.35988	5.05922	9.83058	11.2037	6.19524	43.9956	36.7487	43.8341	2.96304	4.26826	2.84835	5.13418	4.82928	5.21421	Piwi-interacting RNA (piRNA)	Homo sapiens	DQ576464	30	TCCTGGCATGGAACTGACACATAGTTGGCA
DQ576623P	0.00221557	3.55395	down	15.7814	71.4108	3.99204	5.82147	23.276	6.55305	17.5151	65.3471	66.9044	81.981	4.19346	3.44833	4.33434	5.70261	5.6308	6.131	Piwi-interacting RNA (piRNA)	Homo sapiens	DQ576623	29	TCCTTCAGATTAGACATAGGTCCTGCCTT
DQ576696P	0.0714618	2.06529	down	13.4468	28.3857	3.4748	4.52115	25.9187	3.45	10.9717	29.0696	31.5948	24.4928	4.34863	2.40409	3.67168	4.56084	4.62906	4.37355	Piwi-interacting RNA (piRNA)	Homo sapiens	DQ576696	29	TCCTTGGGAGAGTCAAAGGAAGGTGACCA
DQ576780P	0.00145637	3.87234	down	1.9796	9.20727	1.00721	2.96041	2.37081	2.04763	1.52036	8.90942	11.5631	7.14927	1.2089	1.30124	0.511489	2.9197	3.27121	2.69033	Piwi-interacting RNA (piRNA)	Homo sapiens	DQ576780	27	TCGAAGGTGGATTTAGCAGTAAACTGA
DQ576787P	0.0724773	1.88769	down	2.55018	4.20778	0.992168	1.90879	4.50312	1.62707	1.52036	5.65424	3.63605	3.33306	1.92059	0.544424	0.511489	2.31502	1.73604	1.6753	Piwi-interacting RNA (piRNA)	Homo sapiens	DQ576787	29	TCGAATGCTCCAGAGGATGACTTAGGAGA
DQ576791P	0.0773547	1.69427	down	2.76022	4.6788	1.3127	2.07337	4.51326	2.24705	1.52036	4.83453	5.35429	3.84759	1.92306	1.50355	0.511489	2.11143	2.25224	1.85643	Piwi-interacting RNA (piRNA)	Homo sapiens	DQ576791	30	TCGAATTGGATGGAGATGGTGAATTTCAGC
DQ576792P	0.0499359	1.53534	down	3.06763	6.08748	1.74908	2.36763	3.23853	2.52311	3.44126	8.05376	6.31712	3.89157	1.53233	1.78052	1.93438	2.77238	2.46237	1.86815	Piwi-interacting RNA (piRNA)	Homo sapiens	DQ576792	31	TCGAATTGGATGGAGATGGTGAATTTCAGCC
DQ576817P	0.00289419	2.10075	down	62.4596	183.783	6.05057	7.12147	103.863	28.2307	55.2848	211.878	185.018	154.454	6.33207	5.75467	6.06496	7.33906	7.00376	7.0216	Piwi-interacting RNA (piRNA)	Homo sapiens	DQ576817	27	TCGAGGAACAGTTCAGGGAGACAGTGC
DQ576896P	0.0846858	2.40727	down	4.78353	8.96873	1.65753	2.92493	10.9068	1.79581	1.64796	7.77419	7.75927	11.3727	3.11349	1.04291	0.816198	2.72026	2.73614	3.31839	Piwi-interacting RNA (piRNA)	Homo sapiens	DQ576896	29	TCGCGTGGGAAGAAGAAGACACTCCTGGA
DQ576940P	0.0939764	1.98742	down	4.53414	13.0979	2.34643	3.33733	2.81947	4.0377	6.74525	12.9249	19.5924	6.77648	1.38553	2.67355	2.98022	3.44387	3.95242	2.61569	Piwi-interacting RNA (piRNA)	Homo sapiens	DQ576940	28	TCGGAACCTGCAGACACTTGTGGAGGAC
DQ576949P	0.0639052	1.58384	down	13.0521	27.8923	3.78373	4.44717	21.4407	8.51691	9.19867	40.0949	22.7774	20.8046	4.08431	3.85149	3.4154	5.01764	4.17531	4.14855	Piwi-interacting RNA (piRNA)	Homo sapiens	DQ576949	29	TCGGAACGAGCAGACACTCGTGGAGGCGT
DQ577006P	0.0971942	1.75293	down	10.9165	19.9035	3.21011	4.01988	22.8098	4.97634	4.96332	22.8915	16.6186	20.2003	4.15894	3.01277	2.45861	4.20943	3.74567	4.10453	Piwi-interacting RNA (piRNA)	Homo sapiens	DQ577006	30	TCGGCATAAGGACCAGCTGTTCTAAAGGTC
DQ577046P	0.0425135	1.88558	down	7.65622	18.6881	2.99588	3.91089	8.04765	3.92841	10.9926	14.7359	25.4887	15.8399	2.69093	2.6226	3.67411	3.63901	4.33434	3.75933	Piwi-interacting RNA (piRNA)	Homo sapiens	DQ577046	31	TCGGGTGCTGCTGGCCTCAAAGGAGGAACTC
DQ577139P	0.0344266	2.34263	down	15.2183	58.5408	4.12517	5.3533	16.3301	11.8646	17.4603	46.2337	99.5864	29.8024	3.68057	4.36555	4.32939	5.19726	6.189	4.67364	Piwi-interacting RNA (piRNA)	Homo sapiens	DQ577139	30	TCGTGGTGTTGAGGGAGAACTATCTTTTGA
DQ577154P	0.0111122	1.75117	down	1.81453	3.39225	0.846904	1.65522	1.83643	1.62707	1.98008	2.98877	4.37057	2.81741	0.923049	0.544424	1.07324	1.50377	1.97087	1.49103	Piwi-interacting RNA (piRNA)	Homo sapiens	DQ577154	30	TCGTTGAAAAACATGGGGTATTAGAGGTTA
DQ577210P	0.0102133	1.96697	down	2.88324	6.70273	1.54421	2.52019	3.80417	2.01603	2.82953	9.15476	5.34726	5.60618	1.71448	1.26872	1.64944	2.96099	2.24992	2.34965	Piwi-interacting RNA (piRNA)	Homo sapiens	DQ577210	30	TCTAATGCAGGAGCTGCCTGTATGGGGAAC
DQ577299P	0.0734663	2.1015	down	12.5889	35.9499	3.65312	4.72454	11.8838	5.45351	20.4293	35.0292	53.843	18.9776	3.23769	3.15306	4.56862	4.83298	5.32494	4.01571	Piwi-interacting RNA (piRNA)	Homo sapiens	DQ577299	30	TCTAGGGGAGAAACTCATTGTGTCACTGAA
DQ577342P	0.0739508	1.50655	down	20.5413	44.5984	4.5152	5.10645	23.2509	12.2633	26.1097	30.5439	53.9538	49.2974	4.19076	4.41423	4.94062	4.61853	5.3296	5.37122	Piwi-interacting RNA (piRNA)	Homo sapiens	DQ577342	30	TCTCAAAGGCTGGAGTTGAGAGATTGTGTC
DQ577453P	0.016279	1.7869	down	5.61732	11.4066	2.43848	3.27594	9.04918	2.75872	5.04404	10.3802	12.0253	11.8144	2.84835	1.98189	2.48521	3.13784	3.32413	3.36583	Piwi-interacting RNA (piRNA)	Homo sapiens	DQ577453	29	TCTCATGCACGAGAGTGACCAGGTGGAGG
DQ577496P	0.0213041	1.93084	down	2.67214	6.08639	1.43739	2.38662	3.80322	2.35431	1.8589	4.81539	8.33599	5.10779	1.714	1.61754	0.980629	2.10624	2.83677	2.21684	Piwi-interacting RNA (piRNA)	Homo sapiens	DQ577496	30	TCTCCATACCCCAGAGCCGGGTGCCCAGTT
DQ577505P	0.0238425	1.51627	down	21.0216	44.7193	4.52235	5.12287	28.1347	11.9482	22.9817	40.0943	59.5703	34.4935	4.45297	4.37355	4.74052	5.01691	5.47596	4.87575	Piwi-interacting RNA (piRNA)	Homo sapiens	DQ577505	27	TCTCCATGTGTTGTGGAAGGGACCTGT
DQ577725P	0.0446767	1.74179	down	2.39974	4.07861	1.08393	1.8845	3.61725	1.62707	1.95489	4.9505	4.18138	3.10393	1.65294	0.544424	1.05443	2.14785	1.91368	1.59197	Piwi-interacting RNA (piRNA)	Homo sapiens	DQ577725	29	TCTGACGTGGATCAGGGCTATGGGTGCTG
DQ577741P	0.0396921	2.49728	down	61.3209	185.883	5.75419	7.07454	115.887	15.4942	52.5814	154.499	274.943	128.208	6.50257	4.7894	5.97059	6.9084	7.56461	6.75062	Piwi-interacting RNA (piRNA)	Homo sapiens	DQ577741	31	TCTGAGAAGGGACTTGACAATGAGAGGAAGC
DQ577773P	0.0721606	2.11584	down	4.91681	9.27205	1.90002	2.98125	10.4008	2.14721	2.20243	7.61478	9.4572	10.7442	3.04896	1.39837	1.25272	2.69728	3.00877	3.23769	Piwi-interacting RNA (piRNA)	Homo sapiens	DQ577773	30	TCTGAGGTAGCTAAGAGAAGGTGATGTTGT
DQ577827P	0.0387495	2.12466	down	2.04898	4.86958	0.924961	2.0122	2.83755	1.62707	1.68233	8.07751	3.00124	3.52999	1.39019	0.544424	0.84027	2.77547	1.51006	1.75106	Piwi-interacting RNA (piRNA)	Homo sapiens	DQ577827	31	TCTGATGTTTCTTCATCCAACGGGTGCTGAT
DQ577845P	0.0812242	1.98926	down	4.33156	8.74222	1.8601	2.85233	7.73804	1.71342	3.54322	12.8432	5.92821	7.45525	2.64401	0.958087	1.97819	3.43486	2.37512	2.747	Piwi-interacting RNA (piRNA)	Homo sapiens	DQ577845	30	TCTGCAAGGGTGTGCCAAGAGCAGGTGGAC
DQ577849P	0.0181724	4.28093	down	3.44888	14.2842	1.37564	3.47357	6.66348	1.62707	2.05611	22.3351	12.2635	8.25394	2.44221	0.544424	1.1403	4.18531	3.35269	2.8827	Piwi-interacting RNA (piRNA)	Homo sapiens	DQ577849	30	TCTGCACAGATGATGACAGGGAGCTACCCT
DQ577854P	0.0733176	1.98198	down	4.3171	12.2268	2.24835	3.2353	3.60953	3.15655	6.18522	18.8619	11.6721	6.14644	1.65175	2.24697	2.84634	3.95093	3.28169	2.47327	Piwi-interacting RNA (piRNA)	Homo sapiens	DQ577854	27	TCTGCACCATGTGTGGAGGACAGTGGA
DQ577870P	0.0817589	1.76583	down	3.74063	6.47847	1.66686	2.48721	6.72452	1.63352	2.86384	8.23511	5.61709	5.5832	2.45427	0.881668	1.66465	2.80663	2.31249	2.34251	Piwi-interacting RNA (piRNA)	Homo sapiens	DQ577870	28	TCTGCAGATGGGCTGACTGGGCAGTGGA
DQ577879P	0.0107273	2.42527	down	63.6712	219.09	6.08742	7.36556	77.0481	26.08	87.8855	194.715	251.288	211.267	5.86716	5.63887	6.75622	7.22046	7.45381	7.42242	Piwi-interacting RNA (piRNA)	Homo sapiens	DQ577879	31	TCTGCAGTCCGGGATGGCCTTGTCCTCAATT
DQ577993P	0.00105957	2.9712	down	79.699	336.675	6.46155	8.03259	111.939	35.3201	91.8382	318.244	337.274	354.506	6.44842	6.11406	6.82216	7.97501	7.91842	8.20434	Piwi-interacting RNA (piRNA)	Homo sapiens	DQ577993	26	TCTGCTTTGACATGGGACTAGATGTG
DQ578050P	0.0745121	2.43251	down	6.70802	13.3508	2.20112	3.48356	14.8469	1.90179	3.37531	12.2522	12.1783	15.6218	3.54613	1.15136	1.90586	3.36521	3.34023	3.74525	Piwi-interacting RNA (piRNA)	Homo sapiens	DQ578050	29	TCTGGGAAGCTGAGCATGTGGTCCTGGAA
DQ578113P	0.00226673	1.77635	down	5.18759	12.1319	2.51712	3.34603	6.25689	3.6373	5.66858	10.7869	14.4082	11.2007	2.3577	2.49787	2.69578	3.19448	3.54929	3.29433	Piwi-interacting RNA (piRNA)	Homo sapiens	DQ578113	29	TCTGGTTTCTTGCAGGAGGTTCTGGGTCC
DQ578114P	0.0570002	1.6997	down	1.4595	2.70202	0.521843	1.28712	1.23106	1.62707	1.52036	1.41404	4.05555	2.63646	0.509615	0.544424	0.511489	0.576997	1.87381	1.41056	Piwi-interacting RNA (piRNA)	Homo sapiens	DQ578114	31	TCTGGTTTGAATGCTTCCCACGTATCTCCCC
DQ578157P	0.0285386	1.75256	down	1.60249	2.93008	0.622331	1.43179	1.66004	1.62707	1.52036	1.78456	4.05854	2.94714	0.811081	0.544424	0.511489	0.884881	1.87533	1.53518	Piwi-interacting RNA (piRNA)	Homo sapiens	DQ578157	29	TCTGTGACACAGCCGAGAGCAAAGACCGC
DQ578208P	0.0511329	1.77874	down	6.89484	13.0497	2.62987	3.46073	13.1542	3.11559	4.41471	13.8489	11.4687	13.8315	3.38932	2.22379	2.27651	3.55205	3.25761	3.57253	Piwi-interacting RNA (piRNA)	Homo sapiens	DQ578208	26	TCTTAAGAGTCCAATGCCCACCGAAA
DQ578229P	0.0877949	2.14299	down	1.42985	4.20185	0.504118	1.60374	1.14212	1.62707	1.52036	9.01314	1.67293	1.91947	0.456441	0.544424	0.511489	2.93697	0.849947	1.0243	Piwi-interacting RNA (piRNA)	Homo sapiens	DQ578229	29	TCTTAGGTGTTATTAGTGACCAGTGGTGT
DQ578347P	0.0272562	2.33078	down	2.51077	6.40052	1.23689	2.4577	2.77751	1.62707	3.12774	4.27973	6.87237	8.04945	1.37003	0.544424	1.79621	1.9528	2.56705	2.85326	Piwi-interacting RNA (piRNA)	Homo sapiens	DQ578347	30	TCTTGCAGCTTGCAATGGAACTGAGGATGT
DQ578357P	0.0742172	1.69217	down	43.8653	93.8697	5.42704	6.18592	63.6055	14.1952	53.7952	101.567	106.636	73.4065	5.61127	4.64391	6.02594	6.30433	6.29234	5.96108	Piwi-interacting RNA (piRNA)	Homo sapiens	DQ578357	30	TCTTGCTACTCTAAGGGTAAAAGGGTGAGT
DQ578364P	0.0113511	2.33515	down	6.85957	20.7387	2.79532	4.01884	10.9859	3.56358	6.02923	19.495	29.1739	13.547	3.12618	2.4613	2.79848	4.00687	4.50996	3.53968	Piwi-interacting RNA (piRNA)	Homo sapiens	DQ578364	31	TCTTGGAAAATGCAACATTGGGGCAAGAAGT
DQ578372P	0.0301194	3.06754	down	5.31221	15.0535	2.00122	3.6183	11.0881	1.90682	2.94169	18.5337	15.7961	10.8309	3.13888	1.15704	1.70775	3.92207	3.68425	3.24859	Piwi-interacting RNA (piRNA)	Homo sapiens	DQ578372	29	TCTTGGAAGTTAGGCGACTGCACAGGGAA
DQ578378P	0.0991915	1.70256	down	4.1401	8.99244	2.05841	2.82612	4.77229	2.34712	5.30088	9.48849	13.0224	4.46644	1.98977	1.60933	2.57615	3.00578	3.432	2.04057	Piwi-interacting RNA (piRNA)	Homo sapiens	DQ578378	27	TCTTGGAGCAGGAAGTCCTCTCAGGAG
DQ578435P	0.0131558	1.68291	down	31.0571	71.5132	5.0316	5.78256	49.7298	16.6044	26.837	83.6522	80.706	50.1814	5.2059	4.89508	4.99382	6.0435	5.91041	5.39375	Piwi-interacting RNA (piRNA)	Homo sapiens	DQ578435	29	TCTTTCAGAGAGGGACAGAAAAGGAGATT
DQ578631P	0.0834795	1.80189	down	4.03709	6.87088	1.73981	2.58933	7.95721	2.31219	1.84188	7.19521	6.50024	6.91719	2.6799	1.57317	0.966358	2.62399	2.49906	2.64492	Piwi-interacting RNA (piRNA)	Homo sapiens	DQ578631	28	TGAAAGGGAAACGTCTTTGAGGTGGAAA
DQ578648P	0.0290688	3.6116	down	4.81057	14.2861	1.71619	3.56882	10.7129	1.71979	1.99901	17.5587	12.9654	12.3342	3.09307	0.964282	1.09121	3.856	3.42784	3.42262	Piwi-interacting RNA (piRNA)	Homo sapiens	DQ578648	29	TGAAAGTGGACAAGGAGTGTGACCATTGA
DQ578717P	0.0733396	1.91375	down	4.61936	8.68816	1.93356	2.86997	9.11181	2.19279	2.55349	11.942	6.6369	7.48554	2.8573	1.4466	1.49679	3.33236	2.52351	2.75403	Piwi-interacting RNA (piRNA)	Homo sapiens	DQ578717	30	TGAAATTACCTTCAAAAGGAGGCTCGTGCA
DQ578743P	0.0135828	1.74778	down	2.64157	5.45936	1.45741	2.26294	3.54654	2.37541	2.00276	6.66975	5.36214	4.34618	1.63119	1.64595	1.09511	2.5312	2.25321	2.00441	Piwi-interacting RNA (piRNA)	Homo sapiens	DQ578743	30	TGAACACCAGACAGGTGGAGAAGATGGCTT
DQ578747P	0.0626287	1.71006	down	4.25812	8.6079	2.07223	2.84628	5.00311	2.26234	5.50892	9.08928	10.9072	5.82721	2.04934	1.52383	2.64353	2.94595	3.19564	2.39727	Piwi-interacting RNA (piRNA)	Homo sapiens	DQ578747	29	TGAACACGGTGCGCTTCACCTCGGAGTTC
DQ578748P	0.0354076	2.29177	down	2.11226	5.83572	1.03532	2.23179	2.38396	1.62707	2.32575	9.75452	3.32042	4.43222	1.21365	0.544424	1.3479	3.04163	1.62393	2.0298	Piwi-interacting RNA (piRNA)	Homo sapiens	DQ578748	30	TGAACACTGAGTTTCCAGAGCAGAGAGCCA
DQ578766P	0.0325457	1.94075	down	5.00878	10.6274	2.20498	3.16159	8.32789	2.36152	4.33692	13.2313	8.08045	10.5706	2.73822	1.6273	2.24941	3.48162	2.79141	3.21173	Piwi-interacting RNA (piRNA)	Homo sapiens	DQ578766	28	TGAACAGTGGCATGCAGCGAGATGAGGA
DQ578780P	0.00102093	4.89482	down	138.678	915.798	7.12133	9.41258	258.982	48.7232	108.329	881.406	926.232	939.755	7.66779	6.62294	7.07325	9.44054	9.21359	9.58361	Piwi-interacting RNA (piRNA)	Homo sapiens	DQ578780	29	TGAACATGGGACAAAGCCTTACAAGCTGC
DQ578790P	0.00271401	3.39505	down	2.17017	7.5985	0.958585	2.72202	3.27962	1.62707	1.60381	6.51541	8.00935	8.27075	1.54507	0.544424	0.786264	2.50208	2.77985	2.88414	Piwi-interacting RNA (piRNA)	Homo sapiens	DQ578790	26	TGAACCAAGGAACTGCCCGAATGTGC
DQ578836P	0.0864607	1.5189	down	2.29191	3.26232	1.00877	1.6118	3.55457	1.62707	1.6941	4.15689	2.60766	3.0224	1.63351	0.544424	0.848387	1.91833	1.35281	1.56425	Piwi-interacting RNA (piRNA)	Homo sapiens	DQ578836	29	TGAACCTTCAGTCTAAGGGAAAGTGCCTT
DQ578843P	0.024231	1.97922	down	1604.2	4722.63	10.7939	11.7788	2757.2	601.676	1453.73	5855.15	5258.53	3054.21	11.3249	10.4067	10.65	12.1548	11.7833	11.3984	Piwi-interacting RNA (piRNA)	Homo sapiens	DQ578843	30	TGAACGCAGAGCAGGGAGCTTCAGATGGGA
DQ578913P	0.0231361	1.77549	down	2.1835	4.09746	1.07468	1.90291	2.48461	1.62707	2.43881	3.95357	4.82611	3.51269	1.2595	0.544424	1.42013	1.85244	2.11155	1.74473	Piwi-interacting RNA (piRNA)	Homo sapiens	DQ578913	27	TGAACTTTAGGAACACAGTTGGAGGTC
DQ578943P	0.0977382	1.58485	down	2.86446	4.4537	1.33696	2.00131	4.14601	1.62707	2.8203	4.06405	5.58623	3.71082	1.82109	0.544424	1.64536	1.88665	2.30486	1.81241	Piwi-interacting RNA (piRNA)	Homo sapiens	DQ578943	27	TGAAGAAGGCTGTTGGGCTAAGGGTAA
DQ578945P	0.0896523	1.56035	down	2.29671	3.09014	0.917935	1.55981	3.74269	1.62707	1.52036	3.2348	3.33855	2.69708	1.69789	0.544424	0.511489	1.60769	1.63247	1.43926	Piwi-interacting RNA (piRNA)	Homo sapiens	DQ578945	29	TGAAGAAGGCTGTTGGGCTAAGGGTAAAA
DQ578947P	0.0268019	1.75375	down	1.47362	2.71987	0.528109	1.33855	1.27342	1.62707	1.52036	1.6215	3.68296	2.85514	0.528415	0.544424	0.511489	0.757829	1.75277	1.50505	Piwi-interacting RNA (piRNA)	Homo sapiens	DQ578947	31	TGAAGAATATCAGTCTGGTGCAGCCCTAGCA
DQ579027P	0.0728775	1.79741	down	2.85002	5.01199	1.28488	2.1308	4.56217	1.62707	2.36083	5.3055	6.39494	3.33552	1.93811	0.544424	1.37212	2.23778	2.47806	1.67656	Piwi-interacting RNA (piRNA)	Homo sapiens	DQ579027	28	TGAAGCAGTGATGGGTTGGCTGGTAAAT
DQ579127P	0.0365509	2.0185	down	715.911	2249.57	9.71608	10.7294	1026.78	306.048	814.905	2921.81	2612.79	1214.12	9.79679	9.45455	9.8969	11.3838	10.7931	10.0112	Piwi-interacting RNA (piRNA)	Homo sapiens	DQ579127	28	TGAAGTCGGGGAAGATTCAGCGTTGCCA
DQ579193P	6.11435e-05	3.83861	down	1619.72	10406.2	11.007	12.9476	1970.41	1064.19	1824.55	10675.1	12270.5	8273.1	10.8272	11.1935	11.0004	13.0755	12.8066	12.9608	Piwi-interacting RNA (piRNA)	Homo sapiens	DQ579193	32	TGAATCTGACAACAGAGGCTTACGACCCCTTA
DQ579204P	0.0328664	3.63136	down	14.4813	50.2662	3.41882	5.27932	30.8831	3.09286	9.46791	37.1488	46.1521	67.4975	4.58372	2.20561	3.46711	4.9047	5.11821	5.81506	Piwi-interacting RNA (piRNA)	Homo sapiens	DQ579204	30	TGAATGAATGATGATGTTGAGGCCAGGAGT
DQ579374P	0.00439344	2.65576	down	1.839	5.1123	0.754881	2.16401	2.36956	1.62707	1.52036	6.67596	4.18448	4.47645	1.20873	0.544424	0.511489	2.53281	1.91525	2.04397	Piwi-interacting RNA (piRNA)	Homo sapiens	DQ579374	27	TGACACAGAACTGGCCATTCCTGAGAC
DQ579395P	0.0472357	1.64065	down	1.69111	2.8431	0.677358	1.39162	1.92591	1.62707	1.52036	3.91365	2.95528	1.66038	0.97616	0.544424	0.511489	1.83949	1.48958	0.845791	Piwi-interacting RNA (piRNA)	Homo sapiens	DQ579395	31	TGACACCACTGATGTCGAGTGTGCGGGTGTA
DQ579406P	0.0594349	1.64517	down	7.1266	15.3332	2.93583	3.65406	6.72359	4.26584	10.3904	12.743	18.4287	14.8279	2.45333	2.76615	3.588	3.42159	3.87493	3.66565	Piwi-interacting RNA (piRNA)	Homo sapiens	DQ579406	31	TGACACGGGCCACAACAGTTAGGGACTGCAC
DQ579425P	0.0958987	1.52784	down	3.60862	6.38518	1.80852	2.42001	4.87723	2.06116	3.88748	8.67098	6.63947	3.84509	2.01612	1.3147	2.09473	2.8812	2.52393	1.8549	Piwi-interacting RNA (piRNA)	Homo sapiens	DQ579425	29	TGACACTTGACTTGAGAGGTCTGTGAGGG
DQ579519P	0.0136239	1.83058	down	3.57234	7.18191	1.77573	2.64803	5.25647	2.02775	3.43281	7.24417	7.01945	7.2821	2.11613	1.27931	1.93175	2.63336	2.59337	2.71737	Piwi-interacting RNA (piRNA)	Homo sapiens	DQ579519	30	TGACAGGTGACATGGGAATCTGACTCATGA
DQ579527P	0.00891969	1.71753	down	1.8279	3.28412	0.838129	1.61847	2.11268	1.62707	1.74395	2.81292	4.00154	3.03789	1.08312	0.544424	0.886843	1.4305	1.85567	1.56923	Piwi-interacting RNA (piRNA)	Homo sapiens	DQ579527	29	TGACAGTCCATGACCGATGACGTGGTGGT
DQ579552P	0.0151033	3.83246	down	2.20248	10.1946	0.977193	2.91546	3.31002	1.62707	1.67036	18.4446	6.82423	5.31503	1.55582	0.544424	0.831334	3.91509	2.55685	2.27445	Piwi-interacting RNA (piRNA)	Homo sapiens	DQ579552	28	TGACAGTGGTAGTACAAAGAATGGTAGG
DQ579601P	0.0725177	1.79461	down	6.00362	13.2736	2.6058	3.44947	5.56478	3.03171	9.41438	10.0025	14.9228	14.8955	2.19073	2.16665	3.46001	3.07504	3.60019	3.67317	Piwi-interacting RNA (piRNA)	Homo sapiens	DQ579601	29	TGACATGGAGATGCTCTTGGCCTGGAATC
DQ579604P	0.0130943	2.90994	down	2.80081	11.1849	1.71161	3.2526	2.0005	3.72715	2.67476	10.9802	10.7485	11.826	1.02421	2.54084	1.56978	3.21571	3.17446	3.36763	Piwi-interacting RNA (piRNA)	Homo sapiens	DQ579604	32	TGACATGGGGTCTCTTCAAGAAGCACATTGTC
DQ579609P	0.00498332	9.97238	down	3.95304	42.6576	1.68343	5.00137	7.65979	2.67897	1.52036	63.5953	39.1778	25.1997	2.62845	1.91036	0.511489	5.66946	4.9148	4.41985	Piwi-interacting RNA (piRNA)	Homo sapiens	DQ579609	26	TGACATGGTGGTACTTGCCTGTATTC
DQ579654P	0.0164235	2.05653	down	75.7124	230.743	6.35583	7.39605	117.036	34.2219	75.8789	232.65	323.899	135.681	6.51511	6.06496	6.48743	7.51147	7.83131	6.84536	Piwi-interacting RNA (piRNA)	Homo sapiens	DQ579654	31	TGACCAACATCTGCCTCCTGGGATGGAGTGT
DQ579660P	0.0174966	2.92863	down	2.608	8.55611	1.26779	2.81802	3.14725	1.62707	3.04967	12.4993	5.37461	7.79442	1.5006	0.544424	1.75835	3.39384	2.25532	2.80489	Piwi-interacting RNA (piRNA)	Homo sapiens	DQ579660	26	TGACCAAGGAAATTTGGGACGTGCCA
DQ579792P	0.0477817	1.85701	down	2.86923	5.90366	1.44475	2.33773	4.27101	1.66853	2.66813	4.23258	4.93856	8.53986	1.8549	0.914001	1.56536	1.94097	2.14032	2.9319	Piwi-interacting RNA (piRNA)	Homo sapiens	DQ579792	32	TGACCTGGGCCAGTTCAGCCATCCTTAGGCAA
DQ579810P	0.078123	2.0927	down	7.61016	19.0917	2.79909	3.86446	14.5743	4.99453	3.26167	11.5109	29.4274	16.3369	3.52068	3.02016	1.85643	3.27525	4.52104	3.79708	Piwi-interacting RNA (piRNA)	Homo sapiens	DQ579810	28	TGACGAACACACACGTACAGCAGGGAAC
DQ579950P	0.0781143	2.05764	down	24.395	49.3262	4.22923	5.27022	55.15	8.29023	9.74474	57.9498	41.205	48.8236	5.36893	3.81051	3.50826	5.48691	4.96838	5.35537	Piwi-interacting RNA (piRNA)	Homo sapiens	DQ579950	31	TGACTGACGAGAGGTCACAGTGTGTTGGACT
DQ580067P	0.0296576	2.6138	down	2.75313	6.14228	1.0446	2.43074	5.11196	1.62707	1.52036	6.91524	5.15521	6.35638	2.07787	0.544424	0.511489	2.57666	2.19016	2.52541	Piwi-interacting RNA (piRNA)	Homo sapiens	DQ580067	30	TGAGAAAAGCAAGCAGGCAGAGAAGCCAAT
DQ580083P	0.0975277	3.06449	down	6.30884	10.5761	1.56327	3.17892	15.7791	1.62707	1.52036	10.6569	9.52553	11.5459	3.63391	0.544424	0.511489	3.17702	3.02147	3.33828	Piwi-interacting RNA (piRNA)	Homo sapiens	DQ580083	27	TGAGAAAGTTCCATTCTTAGGATATGC
DQ580104P	0.0466493	1.91779	down	3.74328	7.17177	1.70976	2.6492	6.42713	1.70379	3.09891	6.35269	7.70216	7.46046	2.39504	0.949455	1.78477	2.4727	2.72575	2.74916	Piwi-interacting RNA (piRNA)	Homo sapiens	DQ580104	29	TGAGAACATGTGTTCAAGGTGGTCGGGGT
DQ580142P	0.0866579	1.71434	down	4.46972	7.514	1.93283	2.71048	7.69121	1.8134	3.90456	6.79451	7.70623	8.04125	2.63466	1.06157	2.10225	2.55321	2.72725	2.85097	Piwi-interacting RNA (piRNA)	Homo sapiens	DQ580142	28	TGAGAAGATGGATCACAGCCAAGGGCAC
DQ580183P	0.0855524	3.08696	down	117.51	263.163	6.00873	7.63492	307.749	22.6889	22.0931	267.439	287.538	234.513	7.91382	5.41968	4.69269	7.71251	7.62305	7.56921	Piwi-interacting RNA (piRNA)	Homo sapiens	DQ580183	29	TGAGAAGTCCGAGATCAAGATGCCTGAGG
DQ580184P	0.0360205	2.53315	down	72.0003	204.893	5.91735	7.25829	160.009	23.5919	32.4003	217.963	242.752	153.963	6.98725	5.48419	5.28062	7.39204	7.36981	7.01301	Piwi-interacting RNA (piRNA)	Homo sapiens	DQ580184	30	TGAGAAGTCCGAGATCAAGATGCCTGAGGA
DQ580185P	0.021625	1.7455	down	33.5773	75.5815	5.07953	5.88317	60.6658	17.5288	22.5372	88.4124	79.457	58.8752	5.53579	4.98413	4.71868	6.11651	5.8791	5.65391	Piwi-interacting RNA (piRNA)	Homo sapiens	DQ580185	30	TGAGAAGTCCGAGATCAAGATGCCTGAGGT
DQ580197P	0.0640541	1.84293	down	1.91085	4.0987	0.923586	1.80559	1.88213	1.62707	2.22336	4.93832	5.49368	1.86411	0.952908	0.544424	1.27343	2.14351	2.28292	0.990331	Piwi-interacting RNA (piRNA)	Homo sapiens	DQ580197	30	TGAGAAGTGGCTCATCTGAGATGGGTGTGG
DQ580218P	0.0059139	3.37456	down	6.3864	26.1687	2.61608	4.37078	11.0198	3.17504	4.96433	16.3587	30.2702	31.8772	3.1306	2.25815	2.4595	3.78093	4.56207	4.76934	Piwi-interacting RNA (piRNA)	Homo sapiens	DQ580218	30	TGAGAATCTAATGCCTTTGCTGATCTGACA
DQ580264P	0.0313441	1.87346	down	30.4512	79.0118	4.97977	5.88547	52.2324	17.8404	21.2806	114.416	68.2253	54.3939	5.28609	5.01425	4.63898	6.48106	5.65173	5.52363	Piwi-interacting RNA (piRNA)	Homo sapiens	DQ580264	30	TGAGACCCAGGGAATAGTAGTGTCCATGTC
DQ580283P	0.0952237	2.28905	down	7.52483	13.3937	2.2992	3.49395	17.707	2.36534	2.5021	13.7879	12.0015	14.3919	3.80294	1.63222	1.46244	3.54235	3.32117	3.61832	Piwi-interacting RNA (piRNA)	Homo sapiens	DQ580283	28	TGAGACTACCTGGGAATTGAGAAGATGC
DQ580284P	0.0415808	1.96158	down	41.4993	110.668	5.39173	6.36375	54.0422	15.3922	55.0635	91.073	156.862	84.068	5.33731	4.77821	6.05967	6.15414	6.77062	6.16649	Piwi-interacting RNA (piRNA)	Homo sapiens	DQ580284	29	TGAGACTAGGCTGGGGATGACAGGAGGAC
DQ580309P	0.0132497	1.89752	down	2.84666	6.55458	1.55168	2.4758	3.85463	2.23855	2.44679	6.63179	8.6479	4.38405	1.73305	1.4964	1.4256	2.52141	2.88899	2.017	Piwi-interacting RNA (piRNA)	Homo sapiens	DQ580309	31	TGAGAGAAGCAGAGGAGTCACACTCCACTCA
DQ580310P	0.0520927	1.6612	down	2.39352	4.12927	1.16868	1.90091	2.92908	1.62707	2.62442	3.96277	5.13412	3.29093	1.42335	0.544424	1.53828	1.8549	2.18687	1.66095	Piwi-interacting RNA (piRNA)	Homo sapiens	DQ580310	31	TGAGAGAAGCAGAGGAGTCACACTCCACTCT
DQ580320P	0.0698306	1.6662	down	376.338	1143.5	8.85972	9.59628	468.525	228.546	431.944	852.791	1918.67	659.057	8.54436	8.94044	9.09436	9.39494	10.3052	9.08866	Piwi-interacting RNA (piRNA)	Homo sapiens	DQ580320	26	TGAGAGAGGGAGACTCTGTGCACTCC
DQ580321P	0.0209314	1.95019	down	2.22412	4.31867	1.00875	1.97236	3.4971	1.65491	1.52036	4.61672	4.37957	3.95971	1.61474	0.900008	0.511489	2.05236	1.97217	1.89255	Piwi-interacting RNA (piRNA)	Homo sapiens	DQ580321	31	TGAGAGAGTAGAAGAGCTAAGTCTTAGCCTT
DQ580327P	0.0941269	1.9817	down	7.10951	12.2381	2.3871	3.37384	15.5169	2.34206	3.46957	12.7878	13.0144	10.9122	3.61179	1.60398	1.94552	3.42784	3.43149	3.26218	Piwi-interacting RNA (piRNA)	Homo sapiens	DQ580327	29	TGAGAGATGACCAAGGAGTAGCTGCGTGT
DQ580328P	0.075539	1.78714	down	2.94278	5.18841	1.34801	2.18567	4.515	1.62707	2.68626	3.59467	6.10068	5.86986	1.92368	0.544424	1.57593	1.72991	2.4178	2.40929	Piwi-interacting RNA (piRNA)	Homo sapiens	DQ580328	30	TGAGAGATGGCAGGCCATTTAGCTGACTCT
DQ580337P	0.0737898	1.58079	down	3.02947	5.08185	1.51083	2.17148	4.99469	2.28417	1.80955	5.01916	4.00242	6.22397	2.04794	1.54362	0.940925	2.16839	1.85603	2.49002	Piwi-interacting RNA (piRNA)	Homo sapiens	DQ580337	29	TGAGAGCAACAGGGACCTCTGCAACAAAG
DQ580365P	0.00436856	2.02626	down	2.68421	6.10973	1.41441	2.43323	3.50627	1.75039	2.79597	6.31639	5.94507	6.06773	1.61823	0.992274	1.63274	2.46365	2.37867	2.45737	Piwi-interacting RNA (piRNA)	Homo sapiens	DQ580365	30	TGAGAGGAACGTGGCTGCATAGTTGATGTC
DQ580371P	0.0967918	1.58972	down	16.0281	36.9211	4.13692	4.8057	16.2771	9.62186	22.1853	45.368	43.7913	21.604	3.67677	4.03423	4.69977	5.1693	5.05058	4.19721	Piwi-interacting RNA (piRNA)	Homo sapiens	DQ580371	30	TGAGAGGAGCCACATGTCCTTATGGGGAAA
DQ580372P	0.0233879	2.15575	down	1221.32	3772.64	10.3833	11.4915	1661.44	405.487	1597.02	4833.31	4380.06	2104.56	10.4987	9.8731	10.7781	11.9542	11.5444	10.9758	Piwi-interacting RNA (piRNA)	Homo sapiens	DQ580372	30	TGAGAGGAGCCACATGTCCTTATGGGGAGA
DQ580414P	0.00901729	1.79005	down	2.50166	5.14667	1.35573	2.19573	2.93449	1.75665	2.81383	5.14801	5.94513	4.34687	1.42529	1	1.64188	2.2026	2.37903	2.00556	Piwi-interacting RNA (piRNA)	Homo sapiens	DQ580414	30	TGAGAGTGTTAGGACCTGCTCTAGGGTGGA
DQ580418P	0.01667	1.79173	down	25.9684	65.1034	4.79635	5.6377	37.7469	13.5348	26.6236	65.5019	86.5187	43.2895	4.84371	4.56862	4.97673	5.70629	6.00634	5.20048	Piwi-interacting RNA (piRNA)	Homo sapiens	DQ580418	28	TGAGAGTTGTTGACAGGCAAATAAGGGA
DQ580426P	0.0685866	2.01339	down	25.4203	53.1681	4.3725	5.38213	49.9333	6.23988	20.0878	58.2059	56.0414	45.2571	5.21078	3.36428	4.54244	5.49894	5.38932	5.25812	Piwi-interacting RNA (piRNA)	Homo sapiens	DQ580426	29	TGAGATAGTGCTGTGGGCGAGAAGAGGGT
DQ580438P	0.0778692	1.69373	down	1.91022	3.26868	0.784009	1.54421	2.58322	1.62707	1.52036	1.8077	4.83395	3.16438	1.29611	0.544424	0.511489	0.90188	2.11497	1.61579	Piwi-interacting RNA (piRNA)	Homo sapiens	DQ580438	28	TGAGATCTGGTGGTTTAAATGTGTGTGT
DQ580440P	0.0477958	2.52601	down	7.16315	18.9873	2.59053	3.92739	14.7899	4.03469	2.66492	25.5014	15.0611	16.3992	3.5409	2.668	1.56269	4.36646	3.61276	3.80294	Piwi-interacting RNA (piRNA)	Homo sapiens	DQ580440	30	TGAGATGAAATTAGAGGCAGAGGCCACAGC
DQ580474P	0.0297252	1.70991	down	1.58675	2.96571	0.673432	1.44735	1.37605	1.62707	1.75713	3.53646	3.626	1.73468	0.577334	0.544424	0.898538	1.71148	1.73155	0.899025	Piwi-interacting RNA (piRNA)	Homo sapiens	DQ580474	28	TGAGATGTACAGTTCCTCCAGCAAGTGA
DQ580498P	0.0511413	1.65743	down	2.19924	3.62814	0.997513	1.72646	3.16073	1.62707	1.80993	2.92471	3.17805	4.78167	1.50667	0.544424	0.941448	1.47831	1.57228	2.12879	Piwi-interacting RNA (piRNA)	Homo sapiens	DQ580498	27	TGAGATTGATGGAAACTGTGCTGGGTC
DQ580502P	0.039182	1.80573	down	2.33407	4.23817	1.08784	1.94042	3.63733	1.84451	1.52036	3.91104	5.26593	3.53753	1.6613	1.09073	0.511489	1.83864	2.22792	1.75469	Piwi-interacting RNA (piRNA)	Homo sapiens	DQ580502	28	TGAGATTGTAAGGGCCAACTTTGAGGGA
DQ580506P	0.0672999	2.04424	down	6.20608	15.1819	2.55395	3.58551	7.4645	2.48315	8.6706	16.8671	19.8827	8.79604	2.59485	1.74581	3.32117	3.80939	3.97574	2.97139	Piwi-interacting RNA (piRNA)	Homo sapiens	DQ580506	30	TGAGATTTGAGGAGGACAAACATTCAAAGC
DQ580600P	0.0609042	2.98552	down	34.0807	102.752	4.73204	6.31002	53.3633	5.68941	43.1893	82.2291	90.6423	135.383	5.32022	3.22199	5.65391	6.01878	6.07289	6.83839	Piwi-interacting RNA (piRNA)	Homo sapiens	DQ580600	27	TGAGCAGTGGAGCCGAGGCCAGAATTC
DQ580603P	0.0196091	3.0298	down	22.9637	80.2334	4.3652	5.96442	46.4299	12.2486	10.2125	61.2003	73.0092	106.491	5.11676	4.4104	3.56843	5.60327	5.76636	6.52363	Piwi-interacting RNA (piRNA)	Homo sapiens	DQ580603	30	TGAGCAGTGGAGCCGAGGCCAGAATTCATG
DQ580642P	0.00500906	2.60567	down	4.46298	13.254	2.09241	3.47406	7.72777	2.6718	2.98936	12.4387	12.2228	15.1006	2.64259	1.9065	1.72813	3.3876	3.34448	3.6901	Piwi-interacting RNA (piRNA)	Homo sapiens	DQ580642	30	TGAGCCAGATAAGGTGATTGAAATGGGTCC
DQ580663P	0.0439204	1.68661	down	4.27086	8.15679	2.04148	2.79561	5.81479	2.233	4.76479	6.64568	10.5829	7.24175	2.24941	1.49022	2.38482	2.52433	3.15469	2.70782	Piwi-interacting RNA (piRNA)	Homo sapiens	DQ580663	30	TGAGCCGAGATGGCAGCAGTACAGTCCATT
DQ580743P	0.0779434	1.50717	down	2.71043	4.17691	1.33115	1.92299	4.47656	2.03228	1.62245	3.60508	4.2491	4.67656	1.91069	1.28441	0.798351	1.73189	1.93691	2.10017	Piwi-interacting RNA (piRNA)	Homo sapiens	DQ580743	29	TGAGCTGCTGTGGTCTGATGCTGAGTGTC
DQ580749P	0.0462317	1.57943	down	4.25361	7.79737	2.09083	2.75024	5.09173	2.34947	5.31964	8.96256	7.86301	6.56653	2.07296	1.61279	2.58675	2.92758	2.75152	2.57161	Piwi-interacting RNA (piRNA)	Homo sapiens	DQ580749	30	TGAGCTGGGTTGTTTAGGGTTCGGGTGGTC
DQ580810P	0.099803	2.83363	down	9.78705	18.2163	2.40253	3.90518	23.9927	1.70394	3.66452	18.2843	15.5208	20.8438	4.23951	0.949676	2.0184	3.89883	3.66565	4.15107	Piwi-interacting RNA (piRNA)	Homo sapiens	DQ580810	29	TGAGGAATCAAGCAGTGAACGTGGCATGC
DQ580838P	0.0807725	1.98197	down	16.5951	31.8044	3.69574	4.68267	36.9305	5.59042	7.26439	31.0692	28.6308	35.7132	4.81594	3.18952	3.08177	4.64391	4.48146	4.92265	Piwi-interacting RNA (piRNA)	Homo sapiens	DQ580838	26	TGAGGACCTGAGGTCGTAGGTGGATC
DQ580839P	0.0442937	2.40036	down	10.0792	23.3045	2.98935	4.2526	21.8303	3.48297	4.92432	21.9908	22.776	25.1466	4.10522	2.41875	2.44408	4.16859	4.17421	4.41499	Piwi-interacting RNA (piRNA)	Homo sapiens	DQ580839	30	TGAGGACCTGAGGTCGTAGGTGGATCTTTC
DQ580848P	0.0145354	1.57446	down	40.3869	87.5982	5.41894	6.0738	66.9401	20.4551	33.7656	79.8924	112.748	70.1542	5.66645	5.25152	5.33884	5.97967	6.36872	5.87301	Piwi-interacting RNA (piRNA)	Homo sapiens	DQ580848	28	TGAGGAGAAGGACCACAGAGCTTAAGAA
DQ580851P	0.0581448	2.22892	down	2.98941	5.35517	1.10215	2.2585	5.82079	1.62707	1.52036	4.8607	5.64397	5.56084	2.25054	0.544424	0.511489	2.11845	2.31918	2.33786	Piwi-interacting RNA (piRNA)	Homo sapiens	DQ580851	27	TGAGGAGATTCTGCCTTTGCCAGGTGA
DQ580863P	0.0756432	2.00169	down	3.81543	7.30617	1.64944	2.65066	5.65562	1.62707	4.1636	7.90447	8.12032	5.89372	2.21248	0.544424	2.19143	2.7421	2.79675	2.41314	Piwi-interacting RNA (piRNA)	Homo sapiens	DQ580863	29	TGAGGAGTCAGGAATTCTATGCCTCCAAT
DQ580865P	0.0172291	1.56849	down	31.8733	71.0095	5.13591	5.78528	42.8006	17.6089	35.2103	81.642	78.2065	53.1801	5.01344	4.99268	5.4016	6.01011	5.86365	5.48209	Piwi-interacting RNA (piRNA)	Homo sapiens	DQ580865	28	TGAGGAGTCTGTTGAAGACGAGGAGTCC
DQ580866P	0.0517862	2.49196	down	5.70937	12.573	2.08453	3.40181	11.9896	1.90841	3.23016	12.3638	11.0649	14.2903	3.25274	1.15851	1.84234	3.37788	3.21684	3.61071	Piwi-interacting RNA (piRNA)	Homo sapiens	DQ580866	29	TGAGGAGTGAGACCGGGTACGCCCCGGGA
DQ580916P	0.0374787	1.66707	down	5.26084	9.826	2.31691	3.05422	8.65052	2.60395	4.52806	8.35739	12.0504	9.07021	2.78889	1.84975	2.3121	2.82647	3.32773	3.00848	Piwi-interacting RNA (piRNA)	Homo sapiens	DQ580916	29	TGAGGCAGGAGAAGCACTTGAGGTCAAGA
DQ580970P	0.0207065	1.94578	down	3257.83	10174.2	11.8336	12.794	4666.57	1236.13	3870.8	10523.6	14228.4	5770.47	12.0135	11.418	12.0694	13.048	13.0362	12.2977	Piwi-interacting RNA (piRNA)	Homo sapiens	DQ580970	29	TGAGGGAGTCTAGAAGGATTGGGCTGTGG
DQ580977P	0.0474815	1.57925	down	2.64415	4.44478	1.33348	1.99272	4.11199	1.93862	1.88183	4.00276	5.7539	3.57768	1.8119	1.18804	1.00051	1.86691	2.34291	1.76834	Piwi-interacting RNA (piRNA)	Homo sapiens	DQ580977	26	TGAGGGCAACTTGCCATCCCCAGAGG
DQ581008P	0.0178496	2.25569	down	3.12931	8.59699	1.64489	2.81846	3.98233	1.98519	3.42041	10.1471	10.6562	4.98771	1.77004	1.23937	1.92526	3.10195	3.1627	2.19073	Piwi-interacting RNA (piRNA)	Homo sapiens	DQ581008	29	TGAGGGTGTTCATGCAGACACTTCGCTGC
DQ581027P	0.0547161	1.84271	down	3.62038	6.45491	1.62881	2.51065	6.76996	2.02499	2.06618	6.04035	6.09917	7.22522	2.46312	1.27625	1.14708	2.4116	2.41727	2.70307	Piwi-interacting RNA (piRNA)	Homo sapiens	DQ581027	27	TGAGGTAGGACACACTGGGGCCATGAC
DQ581031P	0.0501746	2.35667	down	204.99	553.917	7.45498	8.69173	452.713	55.9512	106.306	394.77	574.821	692.161	8.48321	6.84788	7.03385	8.29975	8.57824	9.1972	Piwi-interacting RNA (piRNA)	Homo sapiens	DQ581031	32	TGAGGTAGTAGATTGTATAGTTGTGGGGTAGT
DQ581054P	0.0322502	1.74229	down	4.16135	7.82928	1.96142	2.76241	7.33138	2.48847	2.66421	7.53939	7.64724	8.30122	2.57112	1.75106	1.56209	2.6859	2.71115	2.89017	Piwi-interacting RNA (piRNA)	Homo sapiens	DQ581054	28	TGAGGTGAAAAGCTAAGCTAGGGCATGG
DQ581057P	0.0508387	1.66207	down	2.0504	3.5493	0.950294	1.68327	2.67073	1.62707	1.85339	4.39108	4.12612	2.13071	1.3309	0.544424	0.975561	1.98718	1.89906	1.16358	Piwi-interacting RNA (piRNA)	Homo sapiens	DQ581057	30	TGAGGTGAAAAGCTTAGCTAGGACCTGGTT
DQ581064P	0.0368652	1.87934	down	39.2966	114.393	5.47822	6.38844	47.4812	23.592	46.8166	153.967	123.186	66.0246	5.14358	5.48556	5.80551	6.89625	6.48914	5.77993	Piwi-interacting RNA (piRNA)	Homo sapiens	DQ581064	28	TGAGGTGAAGTTTCAGGAAGTTCATGAA
DQ581065P	0.0605573	1.56758	down	49.6471	117.332	5.80365	6.45219	59.4415	27.2395	62.2603	149.904	127.823	74.2689	5.49208	5.70629	6.21258	6.84961	6.52192	5.98505	Piwi-interacting RNA (piRNA)	Homo sapiens	DQ581065	28	TGAGGTGAAGTTTCAGGAAGTTCATGAC
DQ581125P	0.0905594	2.15048	down	3.11501	5.51226	1.1341	2.23876	6.1976	1.62707	1.52036	4.59686	3.88646	8.05346	2.34638	0.544424	0.511489	2.04469	1.81731	2.85426	Piwi-interacting RNA (piRNA)	Homo sapiens	DQ581125	27	TGAGGTTGGTGGCTGGTGCACCGGCTC
DQ581153P	0.0386142	2.7255	down	118.199	434.287	6.79064	8.23716	192.419	28.0132	134.164	388.405	668.848	245.607	7.24503	5.74874	7.37815	8.27602	8.76767	7.66779	Piwi-interacting RNA (piRNA)	Homo sapiens	DQ581153	28	TGAGTATGTGGGAAGGACTTCTGATGAA
DQ581319P	0.0331929	1.81006	down	3.63297	6.92318	1.72953	2.58557	5.92611	1.87668	3.09611	7.75484	6.76057	6.25412	2.28071	1.12389	1.78399	2.71737	2.54049	2.49885	Piwi-interacting RNA (piRNA)	Homo sapiens	DQ581319	29	TGAGTTGTATGAGTGGCGGCATGTTGGTA
DQ581368P	0.0532748	1.87998	down	84.565	221.514	6.4235	7.33421	138.167	28.3471	87.1808	233.594	300.596	130.354	6.77884	5.76231	6.72933	7.52389	7.71063	6.76812	Piwi-interacting RNA (piRNA)	Homo sapiens	DQ581368	27	TGATAATAACCAAGAGGCAAGTCCAGA
DQ581376P	0.0256825	1.68902	down	2.20328	3.6871	1.01416	1.77035	3.06363	1.62707	1.91912	3.6809	3.43597	3.94442	1.47041	0.544424	1.02766	1.75566	1.66749	1.88791	Piwi-interacting RNA (piRNA)	Homo sapiens	DQ581376	30	TGATACACCGAGCTCCCTTGGGATGAGTCC
DQ581377P	0.0660414	2.14465	down	3.34655	6.08976	1.30966	2.4104	6.57354	1.62707	1.83904	7.30268	5.1767	5.7899	2.42015	0.544424	0.964389	2.6454	2.19532	2.39048	Piwi-interacting RNA (piRNA)	Homo sapiens	DQ581377	31	TGATACACCGAGCTCCCTTGGGATGAGTCCA
DQ581428P	0.0645326	1.68027	down	21.4575	55.431	4.63529	5.38398	27.7204	19.5067	17.1453	73.1295	59.0791	34.0844	4.44032	5.16329	4.30226	5.84085	5.45818	4.8529	Piwi-interacting RNA (piRNA)	Homo sapiens	DQ581428	28	TGATAGTAAGGGTGAATTGCAGAAGAGA
DQ581508P	0.0599981	1.92207	down	11.201	26.8936	3.45187	4.39454	14.5865	4.11784	14.8987	27.8511	34.9256	17.9042	3.52344	2.70617	4.12601	4.50281	4.75201	3.92879	Piwi-interacting RNA (piRNA)	Homo sapiens	DQ581508	28	TGATCACAGGGAGGCTTACAAAATGGTA
DQ581640P	0.0206601	1.8554	down	9.39748	24.2872	3.35245	4.24418	13.4265	5.93642	8.82946	31.5236	26.4901	14.8478	3.41198	3.29268	3.35269	4.67252	4.39066	3.66937	Piwi-interacting RNA (piRNA)	Homo sapiens	DQ581640	28	TGATGAACTTTCCTGCAGGAGGACAGGG
DQ581652P	0.0794628	1.79381	down	3.25559	5.47874	1.43173	2.27475	6.24577	1.88092	1.64008	5.42893	6.48175	4.52555	2.35565	1.12879	0.810747	2.27082	2.49565	2.05778	Piwi-interacting RNA (piRNA)	Homo sapiens	DQ581652	32	TGATGAAGCCGTTTAGCCGATCCAGGGCAGAT
DQ581670P	0.0529513	1.57289	down	3.89647	6.61142	1.88179	2.53521	6.72867	2.47759	2.48315	7.16379	5.75008	6.92038	2.45545	1.73827	1.45165	2.6191	2.34113	2.6454	Piwi-interacting RNA (piRNA)	Homo sapiens	DQ581670	29	TGATGACAAGTGCCCAAGGTGGTCAGAGC
DQ581705P	0.0125749	2.52653	down	383.099	1266.33	8.63605	9.97321	723.33	134.815	291.153	1214.01	1169.13	1415.86	9.24849	8.17644	8.48321	9.95575	9.61367	10.3502	Piwi-interacting RNA (piRNA)	Homo sapiens	DQ581705	27	TGATGAGAGTAACAGCCCGACGGTCCC
DQ581764P	0.00810259	1.83749	down	2.57416	5.97884	1.49858	2.37631	2.94525	2.47983	2.29741	5.38181	7.73185	4.82286	1.42922	1.7418	1.32471	2.25491	2.73147	2.14255	Piwi-interacting RNA (piRNA)	Homo sapiens	DQ581764	27	TGATGATTTAGGAGTTTGAGGAACTGA
DQ581827P	0.0500814	1.52146	down	2.20043	3.22166	1.00136	1.60682	3.13673	1.62707	1.8375	3.55508	3.31921	2.7907	1.49679	0.544424	0.962859	1.71791	1.62333	1.47921	Piwi-interacting RNA (piRNA)	Homo sapiens	DQ581827	29	TGATGGAGAGCCCTGTGCTGAGATGAAAT
DQ581854P	0.0258652	1.95337	down	623.287	1869.56	9.5198	10.4858	1116.89	338.213	414.758	2102.68	2291.41	1214.6	9.91052	9.60998	9.03888	10.8272	10.6125	10.0176	Piwi-interacting RNA (piRNA)	Homo sapiens	DQ581854	26	TGATGGGAGGAACAGAGGTGCTCAGG
DQ581904P	0.0157437	2.55499	down	2.55948	6.83803	1.17993	2.53325	3.82857	1.62707	2.2228	9.43572	5.95046	5.12791	1.72276	0.544424	1.27261	2.99729	2.38077	2.2217	Piwi-interacting RNA (piRNA)	Homo sapiens	DQ581904	26	TGATGTCGACTCGGTTCAAGGAAAGC
DQ581956P	0.00247775	2.38769	down	3.47598	10.6639	1.90473	3.16035	4.35088	2.69577	3.38131	13.6215	7.86857	10.5017	1.88079	1.92507	1.90834	3.52344	2.75334	3.20426	Piwi-interacting RNA (piRNA)	Homo sapiens	DQ581956	30	CAATTACCAGGAACAGATGCCGAGTGGGAC
DQ581982P	0.0440083	2.03287	down	1273.92	3208.41	10.3297	11.3532	2652.66	447.771	721.34	3013.64	3617.1	2994.48	11.2232	10.0268	9.73902	11.418	11.305	11.3365	Piwi-interacting RNA (piRNA)	Homo sapiens	DQ581982	30	CACACACCCAGAGCATCTCGGAGTTCAGAC
DQ581998P	0.0644743	1.5964	down	2.65243	4.99422	1.42651	2.10134	3.76298	2.3333	1.86101	7.30937	3.91557	3.75772	1.70312	1.59402	0.982397	2.64798	1.82737	1.82866	Piwi-interacting RNA (piRNA)	Homo sapiens	DQ581998	29	CACAGAGGTGTGACGAGACTCGCGTGGGA
DQ581999P	0.0840864	2.06199	down	2.8716	5.11073	1.07486	2.1189	5.46738	1.62707	1.52036	7.68355	3.92172	3.72693	2.16867	0.544424	0.511489	2.70814	1.83051	1.81804	Piwi-interacting RNA (piRNA)	Homo sapiens	DQ581999	30	CACAGAGGTGTGACGAGACTCGCGTGGGAA
DQ582036P	0.000225108	5.84839	down	226.261	2011.87	8.11207	10.6601	321.712	174.369	182.701	1962.97	2198.64	1873.98	7.97501	8.55667	7.80452	10.6891	10.513	10.7781	Piwi-interacting RNA (piRNA)	Homo sapiens	DQ582036	27	CACATGCAAGCATCCCCGTTCCAGTGA
DQ582058P	0.00066931	2.72048	down	2.39223	7.54951	1.26634	2.7102	3.30052	1.98951	1.88667	8.42472	6.78113	7.44267	1.55311	1.24299	1.00291	2.83912	2.54706	2.74442	Piwi-interacting RNA (piRNA)	Homo sapiens	DQ582058	30	CACCACGATATTGAGGAAGCACAGGACATC
DQ582070P	0.0596324	1.64693	down	2.63967	4.23712	1.22671	1.94649	3.9048	1.62707	2.38715	3.88825	4.20885	4.61426	1.74746	0.544424	1.38824	1.83284	1.92122	2.08539	Piwi-interacting RNA (piRNA)	Homo sapiens	DQ582070	29	CACCATAAACATAGGTGGGTTAGTGGGGA
DQ582102P	0.0167353	1.69897	down	9687.53	23381.3	13.4133	14.1779	17214.3	4863.64	6984.69	21819.9	28429.6	19894.3	13.8057	13.4199	13.0143	14.1451	14.3202	14.0685	Piwi-interacting RNA (piRNA)	Homo sapiens	DQ582102	28	CACCTGAGGTCGGGAGTTCAAGACCAGC
DQ582123P	0.00479782	2.55936	down	1.79103	4.83872	0.731456	2.08724	2.22566	1.62707	1.52036	6.42876	3.79273	4.29466	1.13845	0.544424	0.511489	2.48605	1.78665	1.98903	Piwi-interacting RNA (piRNA)	Homo sapiens	DQ582123	27	CACGGGACCAACCCTTTGAGTGTCTGC
DQ582133P	0.0121585	1.51264	down	2.15571	3.6064	1.14213	1.7392	2.71627	1.68971	2.06117	3.88029	4.09884	2.84007	1.34603	0.935731	1.14463	1.82937	1.88863	1.49962	Piwi-interacting RNA (piRNA)	Homo sapiens	DQ582133	31	CACGTGGGATTGAACTGAACAATGAGGGATT
DQ582238P	0.0707313	2.3309	down	27383.6	79323.3	14.7934	16.0143	56107.7	11029.9	15013.3	76290.7	104663	57015.9	15.9119	14.576	13.8924	16.2546	16.3832	15.4052	Piwi-interacting RNA (piRNA)	Homo sapiens	DQ582238	27	CAGAGAAGCGGGTAGGGAGAGAGTATC
DQ582255P	0.0764612	1.89161	down	1.91996	4.41487	0.907432	1.82705	2.15137	1.62707	1.98143	8.17197	2.3022	2.77045	1.10317	0.544424	1.0747	2.79476	1.21622	1.47015	Piwi-interacting RNA (piRNA)	Homo sapiens	DQ582255	27	CAGAGGCAGAGCCCACCTACCATTTTC
DQ582262P	0.0812308	1.92914	down	5.2823	15.6039	2.60213	3.55009	4.68929	4.83774	6.31987	17.016	22.7647	7.03113	1.96975	2.96027	2.87638	3.81332	4.17241	2.66455	Piwi-interacting RNA (piRNA)	Homo sapiens	DQ582262	31	CAGAGTCGCGCAGCGGAAGCGTGCTGGGCCC
DQ582264P	0.0344916	3.37788	down	91.0968	415.058	6.54502	8.30113	158.334	83.5768	31.3798	471.488	328.897	444.79	6.96268	7.44834	5.22402	8.54436	7.85551	8.50352	Piwi-interacting RNA (piRNA)	Homo sapiens	DQ582264	31	CAGAGTGTAGCTTAACACAAAGCACCCAACT
DQ582265P	0.0187197	3.43998	down	61.2556	299.921	6.05826	7.84066	98.5847	57.8154	27.3666	314.231	257.721	327.81	6.25767	6.89625	5.02085	7.95865	7.4745	8.08883	Piwi-interacting RNA (piRNA)	Homo sapiens	DQ582265	32	CAGAGTGTAGCTTAACACAAAGCACCCAACTG
DQ582293P	0.00659201	2.05928	down	20.351	54.7753	4.37475	5.4169	33.5338	10.2363	17.2829	65.3313	59.1814	39.8132	4.69034	4.1211	4.31282	5.70122	5.46467	5.0848	Piwi-interacting RNA (piRNA)	Homo sapiens	DQ582293	27	CAGCAGAGCAGAGGAGCCACCAGAATC
DQ582365P	0.00709775	2.62079	down	10.1612	31.6883	3.28967	4.67967	18.142	4.40414	7.93747	32.1452	27.1712	35.7484	3.84658	2.81716	3.20526	4.6987	4.41499	4.92532	Piwi-interacting RNA (piRNA)	Homo sapiens	DQ582365	27	CAGGAAGACTGAGATGAGGACCCTAGG
DQ582367P	0.00743788	4.77311	down	27.2688	150.784	4.60152	6.85645	42.8389	6.88015	32.0872	153.964	145.947	152.441	5.01691	3.52575	5.26191	6.89434	6.68186	6.99316	Piwi-interacting RNA (piRNA)	Homo sapiens	DQ582367	30	CAGGAAGCAAGAAACAGTCATAGGACTGCC
DQ582386P	0.0560268	1.94757	down	2.90078	5.75352	1.34294	2.30462	4.32894	1.62707	2.74633	7.30817	6.17359	3.77882	1.87405	0.544424	1.61035	2.64733	2.43116	1.83536	Piwi-interacting RNA (piRNA)	Homo sapiens	DQ582386	32	CAGGAGACAGAAGACACACTACAGAATCTGGA
DQ582427P	0.00278787	1.6549	down	9.25254	19.5315	3.27485	4.0016	13.9411	5.01	8.80657	19.6185	21.0323	17.9437	3.45174	3.0245	3.34832	4.01326	4.05849	3.93305	Piwi-interacting RNA (piRNA)	Homo sapiens	DQ582427	30	CAGGCTCATAGGTAGAAGGGACTTGCCTTG
DQ582431P	0.0636306	2.65235	down	8.12936	18.134	2.4935	3.90077	17.5509	2.03762	4.79961	20.6553	15.7343	18.0124	3.79	1.28942	2.40108	4.08397	3.67971	3.93863	Piwi-interacting RNA (piRNA)	Homo sapiens	DQ582431	32	CAGGGAAATGTGATTTGATGGCAGAGGCCCTA
DQ582440P	0.0400435	2.00897	down	74.8971	217.694	6.35261	7.35907	130.846	52.5187	41.3269	255.99	179.588	217.503	6.7006	6.76497	5.59227	7.65689	6.96994	7.45038	Piwi-interacting RNA (piRNA)	Homo sapiens	DQ582440	29	CAGGGGAAGAGGCCCTGGTCTTGACGCGT
DQ582457P	0.0940768	1.55868	down	2.23451	3.07004	0.896939	1.53726	3.55609	1.62707	1.52036	2.62343	2.70486	3.88183	1.6349	0.544424	0.511489	1.35049	1.39663	1.86466	Piwi-interacting RNA (piRNA)	Homo sapiens	DQ582457	27	CAGGTGTGAATGCTGAGTCTGAACCTG
DQ582458P	0.064964	1.51779	down	5.75837	11.5764	2.66952	3.27149	5.61941	3.97334	7.68235	9.37318	14.034	11.322	2.2049	2.64095	3.1627	2.98895	3.51599	3.30954	Piwi-interacting RNA (piRNA)	Homo sapiens	DQ582458	30	CAGGTGTGTGTTACAGGAGACAGGCTGTGG
DQ582476P	0.0974052	1.54807	down	4.54257	7.33075	2.03634	2.66681	7.28713	2.06242	4.27816	6.42204	6.69445	8.87576	2.56245	1.31534	2.23124	2.48521	2.53221	2.983	Piwi-interacting RNA (piRNA)	Homo sapiens	DQ582476	30	CAGTCACGGAGGTGCTAAAGTGTCGACTCA
DQ582477P	0.00148358	2.2555	down	7552.42	26057.3	13.0806	14.2541	9904.29	3437.65	9315.33	25451.1	26228.5	26492.4	12.9395	12.9395	13.3629	14.2304	14.0685	14.4633	Piwi-interacting RNA (piRNA)	Homo sapiens	DQ582477	30	CAGTCCGAGATGGCCTTGTCCTCAACCTGC
DQ582492P	0.0190512	2.05787	down	2.09631	4.76656	1.03608	2.07724	2.80488	1.96369	1.52036	5.27816	5.75204	3.26947	1.37972	1.21704	0.511489	2.23486	2.34251	1.65434	Piwi-interacting RNA (piRNA)	Homo sapiens	DQ582492	28	CAGTGGTCTGGATGAACCAGTGGGGTGT
DQ582538P	0.00916099	2.41214	down	2.16203	5.35149	0.967219	2.23753	3.16276	1.62707	1.69626	6.01492	6.04832	3.99123	1.50758	0.544424	0.849649	2.40522	2.40557	1.90182	Piwi-interacting RNA (piRNA)	Homo sapiens	DQ582538	30	CATGATGCAATATCTTCATGAGCCCAGAGC
DQ582726P	0.0985922	1.55943	down	8.1545	17.4474	3.11096	3.75198	12.2885	4.6444	7.53065	9.12987	22.8623	20.3501	3.29666	2.89945	3.13677	2.95588	4.18174	4.11831	Piwi-interacting RNA (piRNA)	Homo sapiens	DQ582726	27	CCAGGGCACCAGAGCAGTCTACCCGGA
DQ582739P	0.0897123	1.55016	down	6.65352	12.8835	2.79586	3.42827	6.46196	3.54461	9.95398	11.8005	15.5749	11.2751	2.40108	2.4508	3.53569	3.31312	3.66787	3.30383	Piwi-interacting RNA (piRNA)	Homo sapiens	DQ582739	26	CCAGTTAAAGTTGGTCCAGAGGAAGC
DQ582759P	0.0619812	2.31574	down	4.48306	9.24288	1.75449	2.96597	9.4559	2.07768	1.9156	10.601	6.64107	10.4866	2.90711	1.33136	1.02502	3.17062	2.52433	3.20296	Piwi-interacting RNA (piRNA)	Homo sapiens	DQ582759	29	CCATGAAGAAACTGAGCAAGATGGCAGGC
DQ582762P	0.00626281	2.10827	down	148.479	470.608	7.33695	8.41301	262.988	71.9019	110.547	454.396	625.246	332.182	7.70299	7.20384	7.10401	8.46475	8.67319	8.10108	Piwi-interacting RNA (piRNA)	Homo sapiens	DQ582762	27	CCATGATGTACTCAGGGGAGCTCAAGT
DQ582814P	0.000980955	4.40919	down	7.99473	44.3374	3.00357	5.14409	13.6901	5.25981	5.03428	43.6502	41.3206	48.0416	3.43149	3.09755	2.48168	5.12676	4.97377	5.33172	Piwi-interacting RNA (piRNA)	Homo sapiens	DQ582814	26	CCCACACAGTAGGTGGCTGACATGGG
DQ582828P	0.0151562	1.87065	down	5118.12	14626.3	12.4036	13.3072	8940.01	2008.53	4405.84	14813.7	19846.8	9218.27	12.8679	12.1548	12.1882	13.4329	13.4743	13.0143	Piwi-interacting RNA (piRNA)	Homo sapiens	DQ582828	28	CCCACCTTCAGCTGGGAGGAGATTCAGA
DQ582838P	0.0227853	1.87309	down	1.60451	3.46256	0.736062	1.64148	1.62732	1.66584	1.52036	2.154	4.86818	3.3655	0.785526	0.91117	0.511489	1.11321	2.12463	1.68661	Piwi-interacting RNA (piRNA)	Homo sapiens	DQ582838	32	CCCACTCCCAGGGCACCATATTGATGCCGAAC
DQ582853P	0.013847	1.93866	down	5.08518	11.3547	2.29558	3.25065	7.89709	2.56367	4.79478	11.3117	13.4909	9.26148	2.67189	1.81614	2.39872	3.2543	3.4678	3.02983	Piwi-interacting RNA (piRNA)	Homo sapiens	DQ582853	29	CCCAGATGTAAGGCAGCAGGTGGTCCAGA
DQ582972P	0.0987721	2.51101	down	13.1943	24.8266	2.99646	4.32473	32.685	3.47838	3.41958	25.2497	19.8798	29.3503	4.64834	2.41633	1.92472	4.34946	3.97506	4.64968	Piwi-interacting RNA (piRNA)	Homo sapiens	DQ582972	29	TGATTAGGTGCAAAGATTCGCATGTGGTA
DQ582977P	0.00889806	1.57849	down	6.01049	11.6666	2.65115	3.3097	9.2084	4.22926	4.5938	12.431	11.7905	10.7782	2.873	2.75054	2.32992	3.38577	3.30012	3.24321	Piwi-interacting RNA (piRNA)	Homo sapiens	DQ582977	31	TGATTCAGAAGCTAACGTGAGGACCCAGAGT
DQ583017P	0.0115532	1.65109	down	2.33048	4.17569	1.20284	1.92626	3.25866	1.70942	2.02335	3.58348	4.66157	4.282	1.53863	0.954524	1.11538	1.72753	2.06618	1.98508	Piwi-interacting RNA (piRNA)	Homo sapiens	DQ583017	28	TGATTGGTCCGTTTTGACAGGGTGCTGA
DQ583043P	0.0713436	1.91901	down	3.19037	5.32333	1.31163	2.25199	5.92791	1.62707	2.01613	4.95171	5.24953	5.76875	2.28146	0.544424	1.109	2.14888	2.22116	2.38593	Piwi-interacting RNA (piRNA)	Homo sapiens	DQ583043	30	TGATTTCCTTAGAGGCAAAGTCAGGCGGAG
DQ583066P	0.000564196	2.43672	down	1.70765	4.56957	0.761701	2.04664	1.90221	1.62707	1.59367	3.98029	4.80089	4.92754	0.962008	0.544424	0.77867	1.85978	2.10588	2.17428	Piwi-interacting RNA (piRNA)	Homo sapiens	DQ583066	26	TGATTTTGGGAAAGGCCATGAAGGGC
DQ583072P	0.038735	1.8733	down	3.5188	6.96058	1.69224	2.59782	6.19075	2.44395	1.9217	7.50575	7.11055	6.26545	2.34535	1.70194	1.02944	2.67623	2.61592	2.50131	Piwi-interacting RNA (piRNA)	Homo sapiens	DQ583072	27	TGCAAAACACTATCAGGGATGCCCAGG
DQ583083P	0.0718743	1.96674	down	3366.03	8050.02	11.6085	12.5844	7216.07	988.797	1893.21	8414.55	8099.07	7636.44	12.6309	11.1316	11.0632	12.6861	12.2603	12.8066	Piwi-interacting RNA (piRNA)	Homo sapiens	DQ583083	30	TGCAAAATGTTAAAAGAGTTCAGAGGCTGC
DQ583096P	0.00598307	4.64714	down	2.67597	11.1976	1.0243	3.24065	4.88047	1.62707	1.52036	11.8531	12.4291	9.31049	2.017	0.544424	0.511489	3.31839	3.36824	3.03531	Piwi-interacting RNA (piRNA)	Homo sapiens	DQ583096	28	TGCAAAGATCAGAGCCCGAGGCTTCCAC
DQ583128P	0.0832535	1.65614	down	20.1009	37.2685	4.1716	4.89942	40.4203	8.46627	11.416	41.3147	29.3303	41.1604	4.94062	3.84046	3.73371	5.05864	4.51694	5.12268	Piwi-interacting RNA (piRNA)	Homo sapiens	DQ583128	29	TGCAAAGTGTTATTGAGTGGAAGCAGCTC
DQ583135P	0.050944	1.52361	down	43.8682	100.771	5.64534	6.25283	51.7035	26.327	53.574	109.838	122.378	70.0976	5.27475	5.64696	6.0143	6.41827	6.47041	5.8698	Piwi-interacting RNA (piRNA)	Homo sapiens	DQ583135	29	TGCAAATAGCCCAGTTGTACAGGGAGTTG
DQ583153P	0.00603026	3.16087	down	2.22736	6.76487	0.8947	2.55502	3.53465	1.62707	1.52036	7.26777	7.41133	5.6155	1.62819	0.544424	0.511489	2.63788	2.6751	2.35208	Piwi-interacting RNA (piRNA)	Homo sapiens	DQ583153	31	TGCAAATGGGAAAAGGACCCGAGGTGCCACC
DQ583175P	0.0693744	1.63749	down	2.3585	3.85973	1.08569	1.79718	3.42087	1.62707	2.02755	5.38906	3.42743	2.76271	1.5927	0.544424	1.11995	2.25997	1.66465	1.46693	Piwi-interacting RNA (piRNA)	Homo sapiens	DQ583175	28	TGCAACACCTGGGTTCTGGAGTGGTGCA
DQ583262P	0.0151448	2.03685	down	2.61316	6.95287	1.56063	2.58697	2.13709	2.48963	3.21275	5.03911	7.93159	7.88792	1.0952	1.75201	1.83469	2.17481	2.76423	2.82187	Piwi-interacting RNA (piRNA)	Homo sapiens	DQ583262	32	TGCAAGGTATAGACAGCCTGCTCACATGGGCC
DQ583328P	0.0617009	1.53218	down	20.8101	42.5486	4.43644	5.05202	28.2982	9.29846	24.8337	38.5423	57.0644	32.0392	4.46193	3.98668	4.86069	4.96318	5.4167	4.7762	Piwi-interacting RNA (piRNA)	Homo sapiens	DQ583328	30	TGCAATGGTCTAGGGGGAGAAAACTCACTC
DQ583377P	0.0591381	2.68856	down	2.64133	10.7608	1.45491	2.88175	2.39272	1.88766	3.64362	20.8738	7.65927	3.74937	1.21847	1.13663	2.00964	4.10522	2.7135	1.82652	Piwi-interacting RNA (piRNA)	Homo sapiens	DQ583377	29	TGCACAGATGATGACAGGGAGCTACCCTT
DQ583441P	0.0774584	1.58971	down	3.37171	5.64793	1.63451	2.30328	5.19804	1.73404	3.18305	5.11742	7.26716	4.5592	2.10278	0.97616	1.8246	2.19487	2.64837	2.06659	Piwi-interacting RNA (piRNA)	Homo sapiens	DQ583441	27	TGCACCGTGGGTGGTAATGCAGTGGGA
DQ583478P	0.0712522	1.53175	down	11.0646	20.121	3.40999	4.02517	19.6561	4.62833	8.90946	24.1778	18.7756	17.4095	3.97049	2.89427	3.36521	4.28535	3.90345	3.8867	Piwi-interacting RNA (piRNA)	Homo sapiens	DQ583478	28	TGCACGTGGAGGTGACATGGTGCTGTAT
DQ583566P	0.0553926	2.00476	down	2.59333	6.99646	1.44948	2.45291	3.33437	2.35121	2.09442	11.7284	5.9087	3.35228	1.56402	1.61579	1.16863	3.30622	2.37122	1.68129	Piwi-interacting RNA (piRNA)	Homo sapiens	DQ583566	31	TGCAGAAGGGCCTAGCTTTAGAGTCCACTGT
DQ583587P	0.0043889	2.46583	down	1.6013	4.51899	0.690701	1.99277	1.5041	1.62707	1.67274	5.58468	5.18329	2.78899	0.6945	0.544424	0.833178	2.30128	2.19963	1.47741	Piwi-interacting RNA (piRNA)	Homo sapiens	DQ583587	30	TGCAGACGTTGCTTCTAGAGAGTCAGAAGC
DQ583627P	0.0455688	2.00571	down	15.9589	50.9946	4.18352	5.18764	18.1468	11.4463	18.2836	39.6334	85.3608	27.9897	3.84735	4.30226	4.40096	4.99816	5.99125	4.5735	Piwi-interacting RNA (piRNA)	Homo sapiens	DQ583627	29	TGCAGATCCTGGTGGTGGGAGAACCTAGA
DQ583651P	0.0770886	1.90284	down	8.29056	16.2895	2.83358	3.76174	17.0165	4.38932	3.4659	16.5488	14.7145	17.6051	3.74567	2.81183	1.94325	3.79347	3.5842	3.90754	Piwi-interacting RNA (piRNA)	Homo sapiens	DQ583651	29	TGCAGCAGAAGTTGGCTGCGGAAGTGCTG
DQ583652P	0.0462034	1.96561	down	78.0344	208.41	6.29188	7.26686	121.824	24.7428	87.5363	253.966	236.981	134.282	6.57876	5.55211	6.74475	7.64086	7.33615	6.82355	Piwi-interacting RNA (piRNA)	Homo sapiens	DQ583652	30	TGCAGCAGAGATGGGAGTTTCGTGATCACA
DQ583713P	0.0666559	1.68374	down	2.11126	3.30728	0.85712	1.60879	3.18636	1.62707	1.52036	2.69815	4.65036	2.57334	1.51545	0.544424	0.511489	1.37961	2.06245	1.38431	Piwi-interacting RNA (piRNA)	Homo sapiens	DQ583713	31	TGCAGGAAAGCCTTATTGAAATCATGGAAGC
DQ583727P	0.0512284	2.23219	down	3.41625	6.84974	1.41365	2.57211	6.32701	1.62707	2.29468	8.29194	5.64413	6.61315	2.37321	0.544424	1.32333	2.81647	2.31937	2.5805	Piwi-interacting RNA (piRNA)	Homo sapiens	DQ583727	28	TGCAGGACTTTTCGCCTGTTGAGAGTGT
DQ583754P	0.0490022	2.12838	down	3.42996	6.76232	1.47913	2.56889	6.74835	1.9522	1.58933	6.65108	6.74223	6.89367	2.45992	1.2019	0.775574	2.52629	2.53893	2.64145	Piwi-interacting RNA (piRNA)	Homo sapiens	DQ583754	29	TGCAGGCAGGTAGCCATGACCAGGGCAGC
DQ583762P	0.0445885	1.95075	down	9.01795	18.7492	2.98697	3.951	17.8633	3.59575	5.59479	20.4565	16.3758	19.4154	3.81441	2.47944	2.66704	4.07599	3.73216	4.04484	Piwi-interacting RNA (piRNA)	Homo sapiens	DQ583762	28	TGCAGGGAAGCAGCCTCTGAAATCGTGC
DQ583875P	0.0536024	2.2584	down	48.1329	112.835	5.28712	6.46242	102.612	12.1344	29.6527	131.327	111.843	95.3357	6.31327	4.39354	5.15455	6.67023	6.35468	6.36236	Piwi-interacting RNA (piRNA)	Homo sapiens	DQ583875	29	TGCAGTTTCAGGATTGGGTGAGACAGAGA
DQ583901P	0.000218238	2.89253	down	2.45681	8.38192	1.32208	2.85441	3.2382	1.92785	2.20438	9.13945	8.97827	7.02803	1.53224	1.17873	1.25527	2.95856	2.94058	2.66411	Piwi-interacting RNA (piRNA)	Homo sapiens	DQ583901	30	TGCATACGAGACCATGGGGACATAGAATCC
DQ583966P	0.012214	1.73971	down	2.87113	6.38505	1.69717	2.49601	3.12728	2.96331	2.52279	5.89666	6.37352	6.88498	1.49257	2.12406	1.47486	2.37544	2.47408	2.63851	Piwi-interacting RNA (piRNA)	Homo sapiens	DQ583966	30	TGCATGACAGAGTGAGGCCCTGTCTCCAAA
DQ583978P	0.037544	1.80523	down	2.14487	3.55605	0.86794	1.72012	3.28719	1.62707	1.52036	3.01495	4.03715	3.61604	1.54791	0.544424	0.511489	1.51317	1.86762	1.77957	Piwi-interacting RNA (piRNA)	Homo sapiens	DQ583978	29	TGCATGATGATGGAAGCCGTGTCTGCAGC
DQ583989P	0.0861125	2.76176	down	5.50206	10.4096	1.6669	3.13249	12.8747	1.62707	2.00438	10.9892	7.92074	12.3187	3.3594	0.544424	1.09689	3.21684	2.76163	3.41901	Piwi-interacting RNA (piRNA)	Homo sapiens	DQ583989	30	TGCATGGACGGTGTCTCTGTAAACAGTATC
DQ584005P	0.0394107	1.74647	down	6.39472	12.507	2.59674	3.40119	10.7644	2.81394	5.60584	14.4346	10.3989	12.6874	3.09708	2.02253	2.67062	3.61364	3.1337	3.45622	Piwi-interacting RNA (piRNA)	Homo sapiens	DQ584005	30	TGCATGTAGATGGACTGGGGCTGTCAGTGT
DQ584028P	0.0259958	1.68775	down	3.02842	6.11933	1.67982	2.43492	2.5892	2.26978	4.22628	6.21274	6.42436	5.72088	1.29861	1.52978	2.21106	2.44618	2.48395	2.37462	Piwi-interacting RNA (piRNA)	Homo sapiens	DQ584028	28	TGCATGTTGTTAAGGTGACCATGGGATC
DQ584070P	0.0574289	1.55828	down	1.48736	2.42755	0.534119	1.17407	1.31466	1.62707	1.52036	1.66693	3.8545	1.76122	0.546445	0.544424	0.511489	0.797478	1.80677	0.917971	Piwi-interacting RNA (piRNA)	Homo sapiens	DQ584070	30	TGCCAAAAATACCTGGTTTGGTAGGGTCTC
DQ584086P	0.0193295	1.82672	down	13.7294	34.7452	3.87974	4.749	21.3078	8.02464	11.8559	49.4439	27.5374	27.2543	4.07688	3.76281	3.79953	5.28392	4.43364	4.52943	Piwi-interacting RNA (piRNA)	Homo sapiens	DQ584086	28	TGCCAAACGGATGGACTGTTGGAGGAGC
DQ584101P	0.0996346	2.58763	down	6.21741	10.9359	1.83958	3.21121	14.5248	1.62707	2.50035	12.7766	8.64049	11.3905	3.51283	0.544424	1.46148	3.42493	2.88754	3.32117	Piwi-interacting RNA (piRNA)	Homo sapiens	DQ584101	27	TGCCAAAGAGAGTCGTTCAGGTCTGGT
DQ584104P	0.0139268	7.89713	down	53.5542	359.029	5.13463	8.11596	120.58	6.88267	33.2005	363.851	358.505	354.731	6.55876	3.52663	5.31851	8.15517	7.98358	8.20913	Piwi-interacting RNA (piRNA)	Homo sapiens	DQ584104	29	TGCCAAAGCAAGACATCCAACATGGGGCA
DQ584123P	0.0737129	2.54539	down	86.7276	214.179	5.99829	7.34618	189.937	14.7255	55.5207	264.658	190.178	187.701	7.21674	4.70279	6.07536	7.69819	7.03637	7.30397	Piwi-interacting RNA (piRNA)	Homo sapiens	DQ584123	31	TGCCAAATGTTTGAGAAATGCTGCTTGGAGC
DQ584144P	0.0165441	2.39039	down	1.82965	5.11913	0.854197	2.11144	1.91971	1.62707	1.94217	5.79254	6.95581	2.60904	0.97253	0.544424	1.04564	2.35108	2.58191	1.40134	Piwi-interacting RNA (piRNA)	Homo sapiens	DQ584144	30	TGCCAAGAACATGATGGCTGCCTGTGACCC
DQ584157P	0.016424	1.54256	down	2.51712	4.3315	1.35175	1.97708	3.12502	1.75073	2.6756	3.89201	4.50164	4.60084	1.49207	0.99298	1.57019	1.83437	2.01517	2.08169	Piwi-interacting RNA (piRNA)	Homo sapiens	DQ584157	30	TGCCAAGCAGAGAATCAGAGCACCTGGTGT
DQ584267P	0.0946356	2.20193	down	8.17255	29.6612	3.15618	4.29495	12.0709	6.657	5.78972	13.7676	15.7539	59.462	3.26489	3.47384	2.72982	3.53872	3.68193	5.6642	Piwi-interacting RNA (piRNA)	Homo sapiens	DQ584267	30	TGCCACGAAAGAGCCCAGGACCCACAGGAC
DQ584279P	0.0988893	2.08125	down	15.4322	27.698	3.43795	4.4954	35.8746	3.85134	6.57051	29.3568	26.6308	27.1064	4.7894	2.58502	2.93942	4.57081	4.39354	4.52185	Piwi-interacting RNA (piRNA)	Homo sapiens	DQ584279	30	TGCCACGCAAGGGATGAGTGAGAAAATGGT
DQ584287P	0.0556125	3.49382	down	5.57003	23.4233	2.31795	4.12276	9.08339	6.01522	1.61148	38.5373	18.091	13.6416	2.85097	3.31193	0.790956	4.96251	3.85277	3.553	Piwi-interacting RNA (piRNA)	Homo sapiens	DQ584287	29	TGCCACGGATCTGAGCGATGACTCAGGGA
DQ584288P	0.0332692	1.70865	down	9.38524	19.8736	3.22433	3.99719	15.5529	4.33533	8.26745	25.8341	17.9128	15.8738	3.61487	2.79141	3.26672	4.3865	3.84046	3.76462	Piwi-interacting RNA (piRNA)	Homo sapiens	DQ584288	30	TGCCACGGATCTGAGCGATGACTCAGGGAG
DQ584337P	0.000707533	1.80801	down	1.50137	2.695	0.540045	1.39444	1.35668	1.62707	1.52036	2.61976	2.33882	3.12643	0.564221	0.544424	0.511489	1.34877	1.23517	1.59939	Piwi-interacting RNA (piRNA)	Homo sapiens	DQ584337	30	TGCCAGAAGACGGACCATTTCCTGTCCTGC
DQ584350P	0.0064605	1.81393	down	13.0983	30.0459	3.74632	4.60544	21.2664	6.33502	11.6936	29.9241	32.3444	27.869	4.07531	3.38932	3.77435	4.59114	4.66637	4.55882	Piwi-interacting RNA (piRNA)	Homo sapiens	DQ584350	27	TGCCAGAGGAGCCGAGAGGTTTCGACA
DQ584367P	0.0746924	2.00245	down	3.51068	6.55385	1.50391	2.50568	6.07539	1.62707	2.82957	5.76892	5.26651	8.62611	2.31773	0.544424	1.64958	2.34675	2.22827	2.94201	Piwi-interacting RNA (piRNA)	Homo sapiens	DQ584367	26	TGCCAGCAGGTGGTGCGGAAAGTGGC
DQ584378P	0.043015	2.13984	down	3.88095	8.47696	1.75119	2.84869	7.32935	2.36922	1.94429	6.88816	7.88507	10.6577	2.57021	1.63635	1.04701	2.5683	2.75578	3.22199	Piwi-interacting RNA (piRNA)	Homo sapiens	DQ584378	29	TGCCAGCCGTGACCACCGGGATGATGGAC
DQ584397P	0.028943	2.17949	down	3022.93	10499.4	11.7564	12.8803	5295.17	1979.9	1793.73	9460.64	15160.7	6876.89	12.1882	12.1183	10.9626	12.887	13.1455	12.6085	Piwi-interacting RNA (piRNA)	Homo sapiens	DQ584397	30	TGCCAGGAGGGAGGTTGACCCGCCAGGTCC
DQ584430P	2.79518e-05	3.51266	down	57.6077	299.053	6.02675	7.83931	84.5085	33.4046	54.9099	308.156	289.254	299.751	6.01207	6.01698	6.05119	7.91842	7.64086	7.95865	Piwi-interacting RNA (piRNA)	Homo sapiens	DQ584430	31	TGCCAGTCTTGGAGAAAGATGACATGAGGAC
DQ584431P	0.026719	2.65453	down	8.08956	25.0366	2.93251	4.34097	9.14669	2.91965	12.2023	29.5257	22.6225	22.9616	2.86254	2.09583	3.83916	4.5786	4.16348	4.28082	Piwi-interacting RNA (piRNA)	Homo sapiens	DQ584431	32	TGCCAGTCTTGGAGAAAGATGACATGAGGACC
DQ584465P	0.0348609	2.0029	down	67.5002	196.425	6.12053	7.12262	122.411	30.0228	50.0669	179.141	300.674	109.46	6.58832	5.86286	5.91041	7.09658	7.71251	6.55876	Piwi-interacting RNA (piRNA)	Homo sapiens	DQ584465	27	TGCCAGTTGATGGGGAAGAAAGGAAGT
DQ584526P	0.0695425	3.26043	down	44.2196	208.72	5.27418	6.97924	78.2662	11.163	43.2295	56.1821	290.556	279.423	5.90533	4.25989	5.65731	5.44213	7.65689	7.83869	Piwi-interacting RNA (piRNA)	Homo sapiens	DQ584526	29	TGCCATGCAGAAAGTCATGTATAAGGGAC
DQ584542P	0.0417001	1.98972	down	2.81626	6.38104	1.49783	2.4904	1.85174	1.96051	4.63653	6.47244	6.48772	6.18296	0.932551	1.21352	2.34742	2.49413	2.49679	2.48028	Piwi-interacting RNA (piRNA)	Homo sapiens	DQ584542	29	TGCCATGGGAGATGACCAGACACTGGGTC
DQ584543P	0.00185025	2.31597	down	1.53636	4.38747	0.773471	1.98509	1.15724	1.77305	1.67879	4.71199	3.68625	4.76418	0.4668	1.01676	0.836856	2.07829	1.75401	2.12297	Piwi-interacting RNA (piRNA)	Homo sapiens	DQ584543	28	TGCCATGGGATCAGTCCTCAGCAAGTGA
DQ584545P	0.0542464	3.82536	down	2.10028	11.7118	0.928859	2.86445	3.1247	1.62707	1.54909	2.27744	10.7952	22.0629	1.49185	0.544424	0.750306	1.18181	3.17883	4.23271	Piwi-interacting RNA (piRNA)	Homo sapiens	DQ584545	28	TGCCATGGTAATCCTGCTCAGTACGAGA
DQ584550P	0.0826931	1.85354	down	3.60703	6.23905	1.56416	2.45444	5.87789	1.62707	3.31612	6.58854	6.56102	5.56759	2.26929	0.544424	1.87875	2.51507	2.50893	2.33933	Piwi-interacting RNA (piRNA)	Homo sapiens	DQ584550	27	TGCCATGTCAACTCAGGATTGAGGGAA
DQ584698P	0.00297489	4.71507	down	1758.72	12107.5	10.8881	13.1254	3313.01	661.992	1301.15	9112.61	13877.5	13332.3	11.6007	10.5651	10.4987	12.837	12.9806	13.5587	Piwi-interacting RNA (piRNA)	Homo sapiens	DQ584698	31	TGCCCCCATGTCTAACAACATGGCTTTCTCA
DQ584717P	0.0942285	3.16177	down	11.9343	22.6911	2.53675	4.19748	30.9891	2.26208	2.55181	19.1532	20.1527	28.7675	4.59114	1.52365	1.49545	3.97574	3.99703	4.61967	Piwi-interacting RNA (piRNA)	Homo sapiens	DQ584717	31	TGCCCGATGAGAAGTGCAGATAATCCTAGAA
DQ584748P	0.0877478	1.61129	down	12.3173	25.4572	3.63127	4.31948	17.0419	4.98904	14.9209	27.6727	32.2956	16.4033	3.74875	3.01691	4.12815	4.49268	4.66193	3.80383	Piwi-interacting RNA (piRNA)	Homo sapiens	DQ584748	31	TGCCCTCCCAGGAAGGAGCAGACCCATTGTG
DQ584751P	0.0452216	1.74663	down	2.73001	4.6842	1.27394	2.07852	4.7387	1.69473	1.75661	4.98912	4.22904	4.83445	1.9822	0.942052	0.897586	2.16019	1.92933	2.14605	Piwi-interacting RNA (piRNA)	Homo sapiens	DQ584751	26	TGCCCTCTGTGCCAAGGGAAGCTGTG
DQ584790P	0.0733409	1.95433	down	24.512	54.2331	4.42378	5.39045	50.7032	12.0448	10.7879	48.1792	42.3635	72.1566	5.24404	4.37956	3.64774	5.24711	4.99971	5.92454	Piwi-interacting RNA (piRNA)	Homo sapiens	DQ584790	30	TGCCGAAAGAGTCGTCATTGCCTGCCAAGT
DQ584801P	0.016336	2.20659	down	1.93065	5.46859	1.12532	2.26714	1.29303	2.40046	2.09846	6.67061	4.60426	5.13088	0.536896	1.6655	1.17357	2.53137	2.04744	2.22261	Piwi-interacting RNA (piRNA)	Homo sapiens	DQ584801	27	TGCCGACACCCCAAGTCGAGGGTAAGC
DQ584812P	0.0176193	5.80668	down	3.82697	21.209	1.41001	3.94772	7.96466	1.62707	1.88918	9.79803	33.9126	19.9163	2.68083	0.544424	1.00476	3.04616	4.71503	4.08197	Piwi-interacting RNA (piRNA)	Homo sapiens	DQ584812	30	TGCCGAGGTCTAATACTGTGTTCCCAGCAG
DQ584841P	0.0114132	2.19735	down	3.13177	7.29613	1.53171	2.66747	5.22433	2.02538	2.14562	6.16342	8.56999	7.15498	2.10746	1.27685	1.21081	2.43394	2.87669	2.69178	Piwi-interacting RNA (piRNA)	Homo sapiens	DQ584841	29	TGCCGGTGTCGGGGTGGACTTGCTTCAGC
DQ584880P	0.00047357	2.8267	down	3.37141	11.1448	1.74935	3.24847	5.07637	2.32425	2.71359	10.5577	11.0536	11.823	2.07038	1.58665	1.59102	3.16339	3.21571	3.3663	Piwi-interacting RNA (piRNA)	Homo sapiens	DQ584880	29	TGCCTAAGCTGAGTGTATTGCTCATGGTT
DQ584898P	0.041443	1.63429	down	3.83898	6.89462	1.88603	2.5947	4.93756	2.05893	4.52046	6.37871	6.84695	7.45821	2.03413	1.31315	2.31082	2.47506	2.56157	2.74746	Piwi-interacting RNA (piRNA)	Homo sapiens	DQ584898	30	TGCCTAGCGAGAACTCGGAGGAATCGAGGG
DQ584957P	0.0762898	1.88767	down	3.07219	5.2095	1.28701	2.20362	5.54551	1.62707	2.04398	4.92873	4.10846	6.5913	2.18456	0.544424	1.13204	2.14166	1.89255	2.57666	Piwi-interacting RNA (piRNA)	Homo sapiens	DQ584957	27	TGCCTCATGGTAGCCTCCCAGGGGAGA
DQ585043P	0.0475599	1.86829	down	2.48067	4.61455	1.12609	2.02781	3.77914	1.62707	2.0358	4.07101	3.51638	6.25625	1.70775	0.544424	1.12611	1.88936	1.69425	2.49983	Piwi-interacting RNA (piRNA)	Homo sapiens	DQ585043	26	TGCCTGATGATCTGAGATGGAACGGT
DQ585077P	0.000373264	1.6436	down	1.96903	3.80458	1.09501	1.81188	1.94645	1.90418	2.05644	4.18032	3.68178	3.55162	0.99066	1.15342	1.14095	1.92526	1.75201	1.75835	Piwi-interacting RNA (piRNA)	Homo sapiens	DQ585077	26	TGCCTGGAGTTACGGGATTGTGATGT
DQ585230P	0.0532102	1.52547	down	1.94975	2.74811	0.799113	1.40837	2.70183	1.62707	1.52036	2.82421	3.22016	2.19996	1.34143	0.544424	0.511489	1.43553	1.58665	1.20293	Piwi-interacting RNA (piRNA)	Homo sapiens	DQ585230	29	TGCGAAGGAAACCCTTGGAGGTAGCTGTG
DQ585239P	0.0121914	1.83832	down	1.43607	2.93242	0.580506	1.45889	1.15386	1.62707	1.52728	4.09787	2.68954	2.00984	0.4645	0.544424	0.732595	1.89812	1.39044	1.08811	Piwi-interacting RNA (piRNA)	Homo sapiens	DQ585239	29	TGCGACGAGATGCTGCTTCTCAGAGCTGC
DQ585270P	0.0444336	2.08556	down	4.02235	8.40589	1.78019	2.84062	7.65307	2.18292	2.23105	10.7301	6.32605	8.16146	2.62634	1.43492	1.27931	3.18588	2.46448	2.87151	Piwi-interacting RNA (piRNA)	Homo sapiens	DQ585270	29	TGCGATAGAAATGGCTCTGAGAGGACAGA
DQ585352P	0.0709512	2.11688	down	3.5943	7.51585	1.5677	2.64964	5.71943	1.62707	3.43641	9.11783	8.84391	4.58581	2.22583	0.544424	1.93283	2.95266	2.9197	2.07656	Piwi-interacting RNA (piRNA)	Homo sapiens	DQ585352	32	TGCGGGTTCAGGAGGTACCCAAACTGAAGGTA
DQ585377P	0.00534062	6.21954	down	18.1346	158.627	4.28585	6.92266	12.1715	12.2158	30.0166	183.812	127.884	164.185	3.28318	4.40205	5.17232	7.14347	6.52363	7.10089	Piwi-interacting RNA (piRNA)	Homo sapiens	DQ585377	29	TGCGTCTACGGGGCCTAGAGGCCTGGGAA
DQ585385P	0.0843727	1.74634	down	2.60455	3.80255	1.00689	1.81123	4.66622	1.62707	1.52036	3.73586	3.97935	3.69246	1.96476	0.544424	0.511489	1.77746	1.84904	1.80719	Piwi-interacting RNA (piRNA)	Homo sapiens	DQ585385	27	TGCGTGACCAAAACCATGGAGTAGAGC
DQ585410P	0.0479348	1.98965	down	1.53442	3.70893	0.640651	1.63316	1.43579	1.62707	1.5404	3.06476	6.32487	1.73718	0.634944	0.544424	0.742583	1.53456	2.46399	0.900945	Piwi-interacting RNA (piRNA)	Homo sapiens	DQ585410	29	TGCGTGTGTGTCAGGCTCTTCGTTCTGGA
DQ585492P	0.0313326	1.51508	down	42.0105	90.7986	5.51736	6.11675	57.46	20.7822	47.7892	105.105	100.564	66.7267	5.43363	5.28392	5.83451	6.35195	6.20405	5.79426	Piwi-interacting RNA (piRNA)	Homo sapiens	DQ585492	29	TGCTACAGGAGAAAGCAGAGGCCAAGAGT
DQ585541P	0.00896954	1.78942	down	9.50077	22.8926	3.36571	4.2052	12.1309	5.47479	10.8966	26.9665	23.9277	17.7838	3.2763	3.16043	3.66039	4.4568	4.23732	3.92147	Piwi-interacting RNA (piRNA)	Homo sapiens	DQ585541	30	TGCTACTGTAAGGGTAAAGGGGTAACTGAG
DQ585543P	0.028928	1.95218	down	5.63072	12.3622	2.40717	3.37225	10.1638	3.09965	3.62869	15.5217	9.46144	12.1036	3.00683	2.20937	2.0053	3.70883	3.01102	3.39691	Piwi-interacting RNA (piRNA)	Homo sapiens	DQ585543	30	TGCTACTGTAAGGGTAAAGGGGTAACTGGA
DQ585709P	0.0183914	3.02049	down	5340.86	20469.1	12.2768	13.8716	10525.7	1491.93	4004.96	19363.8	29780.3	12263.2	13.0755	11.6366	12.1183	13.8057	14.4169	13.3922	Piwi-interacting RNA (piRNA)	Homo sapiens	DQ585709	30	TGCTCAGGGAGAGAGTTGAAATGGTTGGCA
DQ585726P	0.0472797	2.26495	down	274.786	872.046	8.07712	9.2566	434.572	71.9942	317.79	1021.31	1098.84	495.99	8.41742	7.20746	8.60649	9.60998	9.53481	8.625	Piwi-interacting RNA (piRNA)	Homo sapiens	DQ585726	31	TGCTCATTGTGAAAGCAAACACAGAGGGAGT
DQ585871P	0.0958285	2.05634	down	3.02146	5.15193	1.11134	2.15142	5.91694	1.62707	1.52036	6.12519	3.04256	6.28804	2.2781	0.544424	0.511489	2.42388	1.52448	2.5059	Piwi-interacting RNA (piRNA)	Homo sapiens	DQ585871	31	TGCTGACATTGATGCCAAAGTGGACACGGGA
DQ585886P	0.0386955	1.99637	down	2.61689	5.29217	1.21691	2.21429	3.86405	1.62707	2.35956	4.72618	4.11118	7.03913	1.73604	0.544424	1.37026	2.08238	1.89463	2.66585	Piwi-interacting RNA (piRNA)	Homo sapiens	DQ585886	28	TGCTGACGGTGGACACGGAGTTGTCATC
DQ585939P	0.0302032	2.22466	down	4.04092	9.42121	1.84302	2.99661	6.63827	1.83338	3.65112	10.9139	7.07775	10.272	2.43556	1.08117	2.01233	3.20526	2.60872	3.17584	Piwi-interacting RNA (piRNA)	Homo sapiens	DQ585939	29	TGCTGATGGATGTGCAGTTGTTCTAGTCT
DQ586029P	0.00890153	6.96758	down	110.377	757.053	6.29467	9.09533	261.362	21.8967	47.8709	775.886	892.83	602.443	7.69434	5.35327	5.8364	9.26207	9.12384	8.90007	Piwi-interacting RNA (piRNA)	Homo sapiens	DQ586029	29	TGCTGGAATTGGTACAGTCCAGAGGGATC
DQ586044P	0.00575012	2.11171	down	2.04844	4.5899	0.966339	2.04475	2.5351	1.62707	1.98314	5.35914	4.09723	4.31334	1.27778	0.544424	1.07682	2.25149	1.88821	1.99455	Piwi-interacting RNA (piRNA)	Homo sapiens	DQ586044	26	TGCTGGAGTAGTTTCGCGATGACGGA
DQ586110P	0.0760073	1.67374	down	4.04879	7.15231	1.8944	2.63748	5.45882	1.86331	4.82424	6.31292	6.77737	8.36665	2.16526	1.11064	2.4073	2.46237	2.54522	2.90484	Piwi-interacting RNA (piRNA)	Homo sapiens	DQ586110	28	TGCTGTACTGGGGACCTAGAGTCTGAAT
DQ586202P	0.0293475	1.74409	down	3.83474	7.19548	1.84134	2.64381	6.5697	2.30526	2.62927	8.38908	6.44609	6.75128	2.4191	1.56402	1.5409	2.83338	2.48876	2.6093	Piwi-interacting RNA (piRNA)	Homo sapiens	DQ586202	29	TGCTTAAGTGGAGCCTAGCAGAGGTGATG
DQ586208P	0.0912135	1.83983	down	5.99784	10.6409	2.3027	3.18228	12.5344	2.94099	2.51813	11.6307	10.2002	10.092	3.32508	2.1095	1.47354	3.29021	3.11196	3.14465	Piwi-interacting RNA (piRNA)	Homo sapiens	DQ586208	31	TGCTTACATTGATGGTAAGGTAGCGGGGTAA
DQ586228P	0.0493244	1.91517	down	3.33693	7.81304	1.79663	2.7341	2.38482	2.34553	5.28044	8.33005	9.25995	5.84912	1.21429	1.60686	2.56874	2.82126	2.97733	2.40371	Piwi-interacting RNA (piRNA)	Homo sapiens	DQ586228	30	TGCTTCAGGTCAGACACCAAGGAGGTGGAA
DQ586367P	0.0288819	1.85323	down	2.26128	4.05844	0.997869	1.88791	3.47311	1.62707	1.68366	4.11317	4.71768	3.34447	1.60796	0.544424	0.841221	1.90362	2.08106	1.67905	Piwi-interacting RNA (piRNA)	Homo sapiens	DQ586367	29	TGGAAAATGCAACATTTGGGTGAGAAGGA
DQ586379P	0.0854909	1.60524	down	1.57189	2.69534	0.598554	1.28134	1.56824	1.62707	1.52036	1.29516	4.10775	2.68311	0.739749	0.544424	0.511489	0.519186	1.89227	1.43257	Piwi-interacting RNA (piRNA)	Homo sapiens	DQ586379	26	TGGAAACCAAGTAGAACTGTGAGTGA
DQ586406P	0.0245573	3.32363	down	7.56065	24.0847	2.53104	4.2638	16.3551	2.64339	3.68345	30.5372	17.8464	23.8704	3.68193	1.8852	2.02598	4.61675	3.83813	4.33651	Piwi-interacting RNA (piRNA)	Homo sapiens	DQ586406	28	TGGAAAGAGAAATGGCCAGATGTGTGAT
DQ586528P	0.0171876	1.99805	down	2.22647	4.48397	1.01373	2.01233	3.19689	1.62707	1.85546	4.449	5.42802	3.5749	1.51857	0.544424	0.978203	2.00398	2.26641	1.7666	Piwi-interacting RNA (piRNA)	Homo sapiens	DQ586528	26	TGGAACGCCAAGAGGAGTCTCTGTCC
DQ586529P	0.01055	2.50976	down	2.82497	7.99722	1.41782	2.74537	4.31715	1.71142	2.44634	8.42949	10.2204	5.34178	1.87134	0.956831	1.42529	2.842	3.11312	2.281	Piwi-interacting RNA (piRNA)	Homo sapiens	DQ586529	27	TGGAACGGTGTCTTGTGGAACTGTGGC
DQ586530P	0.000300213	3.54582	down	2.9822	13.1042	1.61465	3.44077	4.08877	2.2589	2.59892	12.7422	16.3076	10.2628	1.80277	1.51872	1.52245	3.42078	3.72766	3.17386	Piwi-interacting RNA (piRNA)	Homo sapiens	DQ586530	26	TGGAACTAGATGGATGTGGCTGCGAC
DQ586547P	0.0415462	1.91575	down	2.6923	6.43195	1.44839	2.3863	3.66165	2.04608	2.36916	10.5225	4.8329	3.94047	1.66913	1.29907	1.37698	3.15948	2.11457	1.88487	Piwi-interacting RNA (piRNA)	Homo sapiens	DQ586547	31	TGGAACTGTGCAACCCACAGATGGGAAGGTC
DQ586554P	0.0911539	3.70239	down	113.201	248.33	5.66791	7.55636	307.221	17.7408	14.641	292.216	202.398	250.377	7.90726	5.00147	4.09499	7.85551	7.11538	7.69819	Piwi-interacting RNA (piRNA)	Homo sapiens	DQ586554	26	TGGAAGAACTCGTGATGGTGAGCTGC
DQ586563P	0.0886176	1.622	down	2.18496	3.91911	1.08612	1.78389	2.34375	1.62707	2.58406	3.12956	6.0662	2.56156	1.19887	0.544424	1.51505	1.56382	2.40825	1.37961	Piwi-interacting RNA (piRNA)	Homo sapiens	DQ586563	30	TGGAAGAATCAGATCACATGTGGGCTTGGA
DQ586594P	0.018755	2.13008	down	7.92308	25.1069	3.1657	4.25661	9.95976	6.39969	7.40981	24.5885	36.0086	14.7237	2.97941	3.40421	3.11349	4.31055	4.80492	3.65437	Piwi-interacting RNA (piRNA)	Homo sapiens	DQ586594	30	TGGAAGCAGACGGTGTTCTACATGGAGGAC
DQ586600P	0.0944451	1.72395	down	4.00728	7.32831	1.84335	2.62907	6.15525	1.7849	4.0817	4.75325	7.87183	9.35985	2.33735	1.03092	2.16179	2.09121	2.75437	3.04163	Piwi-interacting RNA (piRNA)	Homo sapiens	DQ586600	31	TGGAAGCCAAACCACAAGCGGAGCGGAAGCC
DQ586609P	0.0309801	3.53257	down	6061.78	21523.3	12.1811	14.0018	14101.5	1311.95	2771.95	21486.1	29363.5	13720.3	13.5324	11.4816	11.5293	13.9985	14.3713	13.6356	Piwi-interacting RNA (piRNA)	Homo sapiens	DQ586609	29	TGGAAGCTCAGGTGTGAGGGAGACTCAGA
DQ586640P	0.0416611	2.22069	down	65.2164	195.145	5.98218	7.13319	112.396	20.4632	62.7897	263.537	215.495	106.402	6.46799	5.25519	6.22337	7.68396	7.19722	6.51839	Piwi-interacting RNA (piRNA)	Homo sapiens	DQ586640	29	TGGAAGTAAAGAGGAATGGTGATTTGGGA
DQ586663P	0.032617	1.68261	down	4.47652	8.13592	2.06756	2.81825	7.82107	2.48664	3.12186	8.12486	8.51455	7.76835	2.66032	1.74842	1.79393	2.78687	2.86671	2.80118	Piwi-interacting RNA (piRNA)	Homo sapiens	DQ586663	26	TGGAAGTGCTAGGGTTGGTTGCAGCC
DQ586782P	0.0381904	2.03281	down	1.78302	3.88478	0.726879	1.75035	2.20163	1.62707	1.52036	2.03833	3.97204	5.64398	1.12472	0.544424	0.511489	1.04564	1.8467	2.35872	Piwi-interacting RNA (piRNA)	Homo sapiens	DQ586782	30	TGGACAAGTCTCAACAGAGAGCATGGGTGA
DQ586809P	0.0354144	1.58684	down	6.14005	11.0932	2.56615	3.23231	10.2986	3.03691	5.08465	12.7859	11.0546	9.43908	3.02803	2.16867	2.50175	3.42691	3.21604	3.05397	Piwi-interacting RNA (piRNA)	Homo sapiens	DQ586809	28	TGGACAGAAGTCTGAAGTGAGTCAGGGA
DQ586834P	0.00470427	2.02471	down	1.5063	3.18426	0.543358	1.56107	1.37148	1.62707	1.52036	2.22403	4.10084	3.2279	0.574162	0.544424	0.511489	1.15309	1.89041	1.63971	Piwi-interacting RNA (piRNA)	Homo sapiens	DQ586834	27	TGGACAGTGAGCAGGAGGCGCCTCGGT
DQ586835P	0.0415407	2.00763	down	1.53645	3.46558	0.572094	1.57759	1.46194	1.62707	1.52036	5.93892	1.75029	2.70752	0.660368	0.544424	0.511489	2.38909	0.899578	1.44411	Piwi-interacting RNA (piRNA)	Homo sapiens	DQ586835	30	TGGACAGTGGCATCACAGTTGAGGTGCTAA
DQ586914P	0.0876643	3.37842	down	26.4339	54.5662	3.67194	5.42829	69.9036	4.99739	4.40077	60.3024	43.193	60.2034	5.72437	3.02064	2.27082	5.57509	5.03226	5.67752	Piwi-interacting RNA (piRNA)	Homo sapiens	DQ586914	26	TGGACGTGCTTAGGAACAGGGTGCTG
DQ586926P	0.0155357	1.74834	down	2.76275	5.51356	1.48491	2.29089	3.43176	1.88975	2.96675	5.03339	4.67269	6.83459	1.59618	1.13909	1.71945	2.17278	2.0682	2.6317	Piwi-interacting RNA (piRNA)	Homo sapiens	DQ586926	31	TGGACTAGGGGCTGCGGAGCCCAGTGGTTGC
DQ586968P	0.0146532	1.6593	down	2.79788	5.85914	1.6463	2.37688	2.40552	2.50268	3.48543	5.74696	6.14261	5.68784	1.22354	1.76224	1.95312	2.34017	2.4248	2.36566	Piwi-interacting RNA (piRNA)	Homo sapiens	DQ586968	30	TGGAGAAAGATGACATGAGGACCCAAAACC
DQ586978P	0.05242	2.21261	down	20743.1	58013.1	14.4128	15.5585	38906.8	7139.62	16182.7	59374.8	74154.8	40509.6	15.3369	13.9274	13.974	15.6876	15.9921	14.9958	Piwi-interacting RNA (piRNA)	Homo sapiens	DQ586978	29	TGGAGAACAAAGAAAGGGAGGGGGTTACG
DQ587024P	0.0854893	1.59294	down	1.88358	3.25564	0.869476	1.54116	2.25556	1.62707	1.7681	2.55637	1.98402	5.22653	1.15593	0.544424	0.908075	1.32037	1.05466	2.24847	Piwi-interacting RNA (piRNA)	Homo sapiens	DQ587024	26	TGGAGATCCTGGAGCTGTACTGTGAC
DQ587025P	0.0272305	1.74062	down	3.19458	6.02613	1.59772	2.39732	5.16395	2.1299	2.28988	4.71321	7.15457	6.21061	2.09086	1.38335	1.31894	2.07868	2.62602	2.48725	Piwi-interacting RNA (piRNA)	Homo sapiens	DQ587025	29	TGGAGATGAAGTGCAAAGAAATAAAGTGA
DQ587062P	0.0400102	3.03112	down	5.7418	17.2583	2.20263	3.80248	9.846	1.69374	5.68567	13.6417	14.5751	23.5581	2.96648	0.940186	2.70122	3.52732	3.56391	4.31621	Piwi-interacting RNA (piRNA)	Homo sapiens	DQ587062	30	TGGAGCCGAGGCCAGAATTCAGTTTGAATC
DQ587099P	0.0581525	1.90488	down	2.98801	5.10835	1.26608	2.19578	5.29882	1.62707	2.03814	5.16134	5.50279	4.66092	2.12647	0.544424	1.12733	2.20721	2.28457	2.09556	Piwi-interacting RNA (piRNA)	Homo sapiens	DQ587099	29	TGGAGGAACAAGAGAACTATTTTATGAGC
DQ587136P	0.050943	1.67114	down	45.5519	113.692	5.61782	6.35865	63.1747	20.7551	52.7259	104.99	166.101	69.986	5.59952	5.27765	5.97628	6.34771	6.85972	5.86851	Piwi-interacting RNA (piRNA)	Homo sapiens	DQ587136	28	TGGAGGGGTCAGATCCATCTGTGCAAGC
DQ587143P	0.034683	2.21594	down	2.76514	6.00713	1.24216	2.39007	4.81516	1.9599	1.52036	7.05098	4.58261	6.3878	2.00174	1.21325	0.511489	2.60332	2.03649	2.53041	Piwi-interacting RNA (piRNA)	Homo sapiens	DQ587143	32	TGGAGGTAACACGTACGCAAAATCTGATGGCA
DQ587168P	0.0993848	1.77814	down	3.60892	6.12064	1.59807	2.42844	5.05428	1.62707	4.14542	5.28126	7.14713	5.93352	2.06432	0.544424	2.18548	2.2353	2.62353	2.42649	Piwi-interacting RNA (piRNA)	Homo sapiens	DQ587168	27	TGGAGTAACAGAACGGGAACTTGTGTC
DQ587200P	0.00607111	3.33372	down	182.892	779.133	7.44734	9.18448	374.714	65.7462	108.215	873.658	791.496	672.244	8.19845	7.07325	7.07032	9.43327	8.96773	9.15243	Piwi-interacting RNA (piRNA)	Homo sapiens	DQ587200	26	TGGAGTTCACCGAGGCCGAGAGCAAC
DQ587203P	0.0706069	1.70032	down	3.5355	6.88006	1.80888	2.57468	3.24994	2.06395	5.29263	6.08017	8.64989	5.91013	1.53628	1.31653	2.57383	2.41571	2.88959	2.41875	Piwi-interacting RNA (piRNA)	Homo sapiens	DQ587203	31	TGGAGTTGAAAAATGCAACCTGAGGGCAAGA
DQ587221P	0.0510692	1.64919	down	1.56876	2.71719	0.596254	1.31801	1.55885	1.62707	1.52036	1.52635	3.87093	2.7543	0.73285	0.544424	0.511489	0.680171	1.8119	1.46195	Piwi-interacting RNA (piRNA)	Homo sapiens	DQ587221	32	TGGATAACAGGTAGCTACCACTGGTGTGGGCA
DQ587259P	0.066235	1.76109	down	2.63526	4.81837	1.28578	2.10225	4.11332	2.2721	1.52036	3.72605	4.99731	5.73176	1.81241	1.53343	0.511489	1.773	2.15614	2.3776	Piwi-interacting RNA (piRNA)	Homo sapiens	DQ587259	27	TGGATAGACGTGTATCGGAAACTCGAG
DQ587260P	0.0500319	1.55816	down	1.78117	2.70007	0.726116	1.36596	2.19609	1.62707	1.52036	1.89923	2.69227	3.50872	1.12244	0.544424	0.511489	0.963572	1.39143	1.74287	Piwi-interacting RNA (piRNA)	Homo sapiens	DQ587260	30	TGGATAGAGATGGTGAATTTCAGCCAGAGC
DQ587328P	0.0174922	1.60576	down	10.9488	21.8126	3.46995	4.15321	18.1353	5.30325	9.40783	22.7312	23.087	19.6197	3.84425	3.10729	3.45831	4.20308	4.19663	4.05993	Piwi-interacting RNA (piRNA)	Homo sapiens	DQ587328	29	TGGATGATGATGATGCAGAGGTTCTACTC
DQ587329P	0.00978202	1.54642	down	10.4323	21.8705	3.52932	4.15825	13.0455	6.48611	11.7653	20.9554	25.9323	18.7238	3.37551	3.42597	3.78648	4.11419	4.35832	4.00226	Piwi-interacting RNA (piRNA)	Homo sapiens	DQ587329	31	TGGATGATGATGATGCAGAGGTTCTACTCCA
DQ587349P	0.0522031	1.99664	down	2.81289	5.82564	1.30873	2.30631	4.15163	1.62707	2.65996	8.06792	3.90444	5.50454	1.82272	0.544424	1.55906	2.7736	1.82397	2.32135	Piwi-interacting RNA (piRNA)	Homo sapiens	DQ587349	29	TGGATGGAGCCCGAGACACCCTGTGCGAT
DQ587366P	0.0735002	1.65377	down	2.43882	4.25357	1.20847	1.93422	2.61484	1.62707	3.07455	3.1754	5.2386	4.3467	1.30883	0.544424	1.77214	1.57935	2.218	2.0053	Piwi-interacting RNA (piRNA)	Homo sapiens	DQ587366	26	TGGATGTCTGCCTCTACTAACTGGGA
DQ587403P	0.0166787	1.58434	down	6.87091	13.3494	2.82484	3.48872	10.5924	3.6656	6.35476	14.804	11.304	13.9403	3.0766	2.5107	2.88723	3.64383	3.24008	3.58227	Piwi-interacting RNA (piRNA)	Homo sapiens	DQ587403	31	TGGATTGAAAGGGGCACAGAGCACAGGCTCT
DQ587457P	0.0980322	1.52146	down	4.04934	6.27647	1.84702	2.45247	7.09524	2.00906	3.04371	5.60171	7.66287	5.56483	2.52541	1.26095	1.75469	2.30486	2.71406	2.33849	Piwi-interacting RNA (piRNA)	Homo sapiens	DQ587457	28	TGGCAAAGAGGGTAAAGGTCACAGGATG
DQ587493P	0.0421723	1.72754	down	10.7003	23.0174	3.40508	4.1938	16.8183	4.50561	10.777	20.7392	30.708	17.605	3.72138	2.84781	3.64604	4.09026	4.58489	3.90624	Piwi-interacting RNA (piRNA)	Homo sapiens	DQ587493	31	TGGCAAGAGAGGTAGGAAGATAGAAGGCATT
DQ587523P	0.0693758	1.88889	down	18.0174	44.5929	4.1413	5.05884	25.3876	6.38174	22.2829	53.4164	54.9248	25.4375	4.31958	3.39989	4.70443	5.37979	5.36226	4.43447	Piwi-interacting RNA (piRNA)	Homo sapiens	DQ587523	30	TGGCAATGTCTGGAGGCAGTTTTGGTTGTC
DQ587618P	0.0937533	1.8309	down	15.1649	37.8691	3.94623	4.81878	14.956	6.72285	23.8157	42.1752	51.0887	20.3432	3.55901	3.49368	4.78599	5.08566	5.25323	4.11747	Piwi-interacting RNA (piRNA)	Homo sapiens	DQ587618	31	TGGCAGATTGGAGGGACACCACATGGTCTTT
DQ587735P	0.00157546	3.16939	down	15.036	62.0771	3.93001	5.59421	26.2713	8.38077	10.4559	53.104	65.8476	67.2797	4.36822	3.82452	3.59727	5.3675	5.60478	5.81036	Piwi-interacting RNA (piRNA)	Homo sapiens	DQ587735	26	TGGCATGGAACTGACACATAGTTGGC
DQ587785P	0.068729	1.91626	down	60.0796	195.721	6.14399	7.08229	61.276	40.7334	78.2296	117.221	332.06	137.883	5.55211	6.33474	6.54514	6.51511	7.86971	6.86204	Piwi-interacting RNA (piRNA)	Homo sapiens	DQ587785	27	TGGCCAACATGGTGAAACCCCGTTTAA
DQ587862P	0.0688732	1.5413	down	4.90832	7.98413	2.16343	2.78758	8.46848	2.37007	3.88642	8.22647	8.91291	6.813	2.75813	1.63813	2.09405	2.80531	2.9319	2.62553	Piwi-interacting RNA (piRNA)	Homo sapiens	DQ587862	29	TGGCCAGTCATCCAGGTCCAGAGATCAGA
DQ587890P	0.00101833	2.78425	down	37.5306	150.943	5.37907	6.85636	47.4012	20.9409	44.2498	140.794	147.706	164.329	5.13976	5.30189	5.69558	6.7604	6.70467	7.10401	Piwi-interacting RNA (piRNA)	Homo sapiens	DQ587890	27	TGGCCCAAGGGACTGCCACGCTGTGCA
DQ587898P	0.0147738	1.57823	down	2.38574	4.10749	1.24545	1.90375	3.36762	1.93463	1.85498	4.62932	3.62524	4.06792	1.57406	1.1848	0.977484	2.0558	1.73121	1.92423	Piwi-interacting RNA (piRNA)	Homo sapiens	DQ587898	31	TGGCCCAGGTCAAACAAGTAGAGCAGGCTGT
DQ587928P	0.0380913	2.31281	down	2.44078	6.46732	1.18113	2.39078	3.11843	1.62707	2.57684	3.71717	10.3717	5.31311	1.48958	0.544424	1.50938	1.77004	3.12936	2.27294	Piwi-interacting RNA (piRNA)	Homo sapiens	DQ587928	26	TGGCCGAGGTGTTTATCAGTGAACTA
DQ588030P	0.0249313	1.68006	down	2.31626	4.73973	1.32803	2.07654	1.93783	2.01575	2.99521	4.33836	5.98928	3.89154	0.985038	1.26847	1.73058	1.97259	2.38909	1.86794	Piwi-interacting RNA (piRNA)	Homo sapiens	DQ588030	31	TGGCGAATTACAGGAAGATGGCAGTTTCGGC
DQ588048P	0.0645337	1.50895	down	3.06961	5.33173	1.65633	2.24987	2.73706	2.09675	4.37501	5.85658	5.32586	4.81276	1.35417	1.35	2.26482	2.36443	2.2457	2.13949	Piwi-interacting RNA (piRNA)	Homo sapiens	DQ588048	30	TGGCGCTGCCACAGATCAGGCCGAGGTGTA
DQ588066P	0.0425073	2.35466	down	4.5187	10.4193	1.88825	3.12377	9.03126	2.25623	2.2686	14.3188	7.96299	8.97609	2.84417	1.51598	1.3046	3.60454	2.76949	2.99729	Piwi-interacting RNA (piRNA)	Homo sapiens	DQ588066	29	TGGCGTGGGAACGAGAAGACACTCGTGGA
DQ588184P	0.0874787	1.86709	down	3.06392	4.86574	1.23486	2.13565	6.03167	1.63974	1.52036	5.02821	4.69237	4.87665	2.30538	0.887702	0.511489	2.17127	2.07511	2.16056	Piwi-interacting RNA (piRNA)	Homo sapiens	DQ588184	31	TGGCTGGGCTGGCACCAGGTGCTCTAACTAC
DQ588189P	0.0949358	2.60295	down	4.76605	7.92999	1.4013	2.78145	11.1507	1.62707	1.52036	7.7029	7.81101	8.27605	3.14799	0.544424	0.511489	2.71184	2.74595	2.88655	Piwi-interacting RNA (piRNA)	Homo sapiens	DQ588189	28	TGGCTGTAAATAGAGGTAGCAAGGCCGC
DQ588193P	0.00906723	3.99588	down	35.3894	218.045	5.35463	7.35314	25.8081	28.5077	51.8524	209.141	217.896	227.097	4.33996	5.77489	5.94903	7.31507	7.22046	7.52389	Piwi-interacting RNA (piRNA)	Homo sapiens	DQ588193	28	TGGCTGTATGAGAACACGATGGGACTGC
DQ588215P	0.0557536	2.09089	down	4.78672	9.45353	1.94294	3.00705	9.49671	1.99083	2.87264	10.0251	7.67637	10.6591	2.91391	1.24527	1.66964	3.081	2.71779	3.22237	Piwi-interacting RNA (piRNA)	Homo sapiens	DQ588215	28	TGGCTTAGGAATGTTGGAAAGGATGGGT
DQ588264P	0.085636	1.55518	down	5.00423	10.4143	2.50861	3.1457	3.98202	4.32971	6.70097	9.68007	11.9034	9.65949	1.76968	2.78687	2.96928	3.03531	3.31193	3.08984	Piwi-interacting RNA (piRNA)	Homo sapiens	DQ588264	30	TGGGAAAACACAGGATCCACGGAAATGGGC
DQ588268P	0.0041535	2.00216	down	1.79285	3.8227	0.808261	1.80982	2.17843	1.62707	1.57305	4.10711	4.33078	3.03022	1.11547	0.544424	0.764886	1.90182	1.95969	1.56794	Piwi-interacting RNA (piRNA)	Homo sapiens	DQ588268	29	TGGGAAAAGGACCCGAGGTGCCACCCAAG
DQ588272P	0.024303	1.64892	down	2.07124	3.37068	0.938658	1.66018	2.86041	1.62707	1.72625	3.34619	3.77226	2.99358	1.39849	0.544424	0.873057	1.64562	1.78091	1.554	Piwi-interacting RNA (piRNA)	Homo sapiens	DQ588272	31	TGGGAAAAGGACCCGAGGTGCCACCCAAGGC
DQ588282P	0.056965	1.97609	down	2.98805	5.48827	1.27929	2.26194	5.22122	1.62707	2.11585	7.06126	4.47052	4.93304	2.10669	0.544424	1.18675	2.60507	2.00441	2.17634	Piwi-interacting RNA (piRNA)	Homo sapiens	DQ588282	28	TGGGAAACTAGTGTCTGACATCAACAGG
DQ588294P	0.013057	2.7279	down	2.38606	5.94065	0.94464	2.39243	4.01076	1.62707	1.52036	6.31294	6.12162	5.38738	1.77801	0.544424	0.511489	2.46275	2.4223	2.29224	Piwi-interacting RNA (piRNA)	Homo sapiens	DQ588294	31	TGGGAAAGCCACAGGCACTGACCACCAGCCA
DQ588328P	0.0287258	1.75091	down	3.85454	7.5711	1.89614	2.70424	6.37001	2.42427	2.76934	8.45625	5.73678	8.52026	2.38255	1.68661	1.61925	2.84564	2.33849	2.92859	Piwi-interacting RNA (piRNA)	Homo sapiens	DQ588328	29	TGGGAACAAGAAGACACTCGTGGAGGCGT
DQ588342P	0.0137638	5.91862	down	7.7497	52.5098	2.72917	5.29443	8.63432	2.29244	12.3223	82.1985	38.2876	37.0434	2.78601	1.55111	3.85038	6.01698	4.88732	4.97898	Piwi-interacting RNA (piRNA)	Homo sapiens	DQ588342	26	TGGGAACATTTTGGCTACAGATGACA
DQ588346P	0.0052525	2.0958	down	2.09696	5.41935	1.16723	2.23473	2.20603	1.82559	2.25928	7.00622	5.51888	3.73295	1.12809	1.07444	1.29916	2.5944	2.2897	1.82008	Piwi-interacting RNA (piRNA)	Homo sapiens	DQ588346	30	TGGGAACCAGAAGACACTCCTGGAGGAGTC
DQ588384P	0.0217322	2.21193	down	752.698	2234.5	9.63217	10.7775	1171.35	229.299	857.444	2027.99	3176.74	1498.78	9.98228	8.94512	9.96911	10.7368	11.1262	10.4695	Piwi-interacting RNA (piRNA)	Homo sapiens	DQ588384	30	TGGGAACGAGAAGACACTCATGGGGGAGTC
DQ588386P	0.0744583	4.83417	down	16.0449	35.0967	2.54618	4.81945	43.9226	2.3258	1.88622	40.8108	28.5648	35.9145	5.0477	1.58822	1.00264	5.04448	4.47881	4.93506	Piwi-interacting RNA (piRNA)	Homo sapiens	DQ588386	29	TGGGAACGAGAAGACACTCATGTAGGAGT
DQ588388P	0.0923807	1.68665	down	4.33163	7.60683	1.96122	2.71538	6.02101	1.80273	5.17114	8.52534	7.95808	6.33705	2.30341	1.05019	2.53006	2.85777	2.76924	2.51913	Piwi-interacting RNA (piRNA)	Homo sapiens	DQ588388	30	TGGGAACGAGAAGACACTCCTGGAGGAGTC
DQ588399P	0.0330356	1.78033	down	7.62971	17.6917	2.98532	3.81747	10.4153	3.87286	8.60102	15.0659	25.2271	12.7822	3.05157	2.59485	3.30954	3.66787	4.31891	3.46563	Piwi-interacting RNA (piRNA)	Homo sapiens	DQ588399	28	TGGGAACGAGAAGACACTCGTGGAGGAC
DQ588448P	0.0950557	1.82141	down	3.42244	5.9263	1.47891	2.34397	5.83861	1.62707	2.80165	8.10805	5.21912	4.45174	2.25741	0.544424	1.6349	2.78244	2.21207	2.0374	Piwi-interacting RNA (piRNA)	Homo sapiens	DQ588448	29	TGGGAACGAGCAGACACTCGTGGAGGCTT
DQ588456P	0.0962987	1.6218	down	5.09405	9.70102	2.31541	3.01301	6.57773	2.37493	6.32951	6.43774	11.5277	11.1376	2.4217	1.64536	2.87918	2.48792	3.26539	3.28572	Piwi-interacting RNA (piRNA)	Homo sapiens	DQ588456	27	TGGGAACGCTGAGCAGCCACCAGGAGT
DQ588467P	0.0894729	2.03747	down	3.57171	7.13287	1.60871	2.63549	3.35477	1.62707	5.7333	6.65574	8.10438	6.63848	1.57113	0.544424	2.71058	2.52711	2.79476	2.58459	Piwi-interacting RNA (piRNA)	Homo sapiens	DQ588467	30	TGGGAACTGTCTAAAAGCATCATGGGATGG
DQ588480P	0.0392909	2.80463	down	750.773	2501.82	9.43334	10.9212	1512.41	162.51	577.394	2432.98	3621.97	1450.52	10.4067	8.43878	9.45455	11.0547	11.3249	10.3839	Piwi-interacting RNA (piRNA)	Homo sapiens	DQ588480	27	TGGGAAGAAGAAGGAGCTCTACAGGGT
DQ588496P	0.0404895	1.78139	down	16.8378	36.5079	4.04161	4.87462	31.2769	9.60721	9.62927	36.9853	30.7039	41.8343	4.60118	4.03144	3.49222	4.89865	4.58294	5.14227	Piwi-interacting RNA (piRNA)	Homo sapiens	DQ588496	30	TGGGAAGATGCTGAGACCATGCTTCAGTGC
DQ588509P	0.00822636	1.76056	down	3.03103	5.84852	1.56156	2.3776	4.64578	2.15313	2.29418	5.72866	5.71922	6.09767	1.96016	1.40228	1.32225	2.33453	2.33428	2.46399	Piwi-interacting RNA (piRNA)	Homo sapiens	DQ588509	30	TGGGAAGCTGTACTGCTCTGCTAGGGCTGT
DQ588512P	0.0558784	1.66573	down	622.47	1699.77	9.55436	10.2905	1069.49	381.802	416.123	1670.07	2351.81	1077.42	9.83197	9.77721	9.0539	10.4067	10.6733	9.7915	Piwi-interacting RNA (piRNA)	Homo sapiens	DQ588512	29	TGGGAAGGAGATGGTCATGTGGCATGAGA
DQ588514P	0.0643313	1.94571	down	497.411	1416.03	9.00245	9.96275	822.352	144.355	525.524	1262.05	2202.87	783.157	9.45455	8.26151	9.2913	9.99992	10.5259	9.3624	Piwi-interacting RNA (piRNA)	Homo sapiens	DQ588514	29	TGGGAAGGAGGAGGACAAGCAGAGCTGGG
DQ588531P	0.00755948	1.64502	down	7.7336	16.526	3.0392	3.7573	11.9734	4.92449	6.3029	19.2795	16.9664	13.3321	3.25164	2.99362	2.87235	3.98387	3.77435	3.51369	Piwi-interacting RNA (piRNA)	Homo sapiens	DQ588531	31	TGGGAAGTCCAAGATGAAAGCAGATACTGTT
DQ588624P	0.00224386	5.38853	down	93.8252	640.823	6.47536	8.90525	192.831	40.4068	48.2378	629.766	651.587	641.114	7.25365	6.32369	5.84874	8.96039	8.73744	9.01792	Piwi-interacting RNA (piRNA)	Homo sapiens	DQ588624	26	TGGGACACATGCCTGAGGTAGTGACA
DQ588636P	0.00343501	3.51647	down	24.8365	103.237	4.54381	6.35794	48.2416	13.0243	13.2436	97.7156	107.531	104.464	5.16111	4.50895	3.96135	6.25974	6.31683	6.49724	Piwi-interacting RNA (piRNA)	Homo sapiens	DQ588636	31	TGGGACAGGTAACACAGGCTTTAGGCTGGCA
DQ588643P	0.0867502	1.82113	down	3.3809	6.03617	1.54302	2.40785	4.12415	1.62707	4.39147	6.32023	6.59163	5.19666	1.81561	0.544424	2.26901	2.46576	2.51507	2.24272	Piwi-interacting RNA (piRNA)	Homo sapiens	DQ588643	28	TGGGACATATTCATGAGGCACTCTAGGG
DQ588644P	0.0954766	1.69082	down	25.8549	72.0645	4.94257	5.7003	29.5858	22.687	25.2919	92.5541	88.7758	34.8636	4.52017	5.41789	4.88967	6.17272	6.03476	4.89342	Piwi-interacting RNA (piRNA)	Homo sapiens	DQ588644	29	TGGGACATATTCATGAGGCACTCTAGGGA
DQ588653P	0.0831428	2.35111	down	8.52797	17.8844	2.64421	3.87755	19.4241	3.60615	2.55368	20.9546	14.776	17.9225	3.95242	2.4832	1.49701	4.11334	3.58846	3.93085	Piwi-interacting RNA (piRNA)	Homo sapiens	DQ588653	30	TGGGACCGAGAAGACACTCGTGGAGGCGTC
DQ588676P	0.0132493	1.60651	down	4.53203	8.73223	2.21968	2.90361	6.96775	3.01201	3.61635	7.27102	9.58593	9.33973	2.5042	2.15415	2.00068	2.63889	3.03249	3.03944	Piwi-interacting RNA (piRNA)	Homo sapiens	DQ588676	26	TGGGACTGTGCGCTGGACTTGGAGCC
DQ588688P	0.0106084	2.20058	down	1.93945	4.80498	0.94094	2.07882	2.49713	1.80084	1.52036	3.79996	6.50002	4.11497	1.26313	1.0482	0.511489	1.79988	2.49885	1.93774	Piwi-interacting RNA (piRNA)	Homo sapiens	DQ588688	28	TGGGAGAAAAGCCAAGCAAGTGCTGAAC
DQ588699P	0.0209484	2.14065	down	11.0428	35.6715	3.64177	4.73982	13.9229	8.36619	10.8392	46.668	40.9335	19.4131	3.4499	3.82214	3.65327	5.21685	4.95929	4.04333	Piwi-interacting RNA (piRNA)	Homo sapiens	DQ588699	27	TGGGAGAGCGCGCGCCTGATGGTGGTA
DQ588700P	0.0124611	1.96809	down	8.42178	21.6378	3.14983	4.12662	10.3997	4.33622	10.5294	24.659	23.3441	16.9103	3.04843	2.79176	3.60929	4.31621	4.21089	3.85277	Piwi-interacting RNA (piRNA)	Homo sapiens	DQ588700	28	TGGGAGAGCGCGCGCCTGATGGTGGTAA
DQ588715P	0.0292307	1.95134	down	55.1473	136.458	5.72852	6.69299	98.2929	18.488	48.6612	138.932	166.979	103.464	6.25384	5.06888	5.86286	6.73647	6.86835	6.47416	Piwi-interacting RNA (piRNA)	Homo sapiens	DQ588715	29	TGGGAGAGTCAAAGGAAGGTGACCAAGGG
DQ588723P	0.0252004	2.13162	down	2.71541	5.58075	1.21473	2.30668	4.36798	1.62707	2.15118	5.84155	6.03368	4.86701	1.8852	0.544424	1.21456	2.3625	2.4008	2.15673	Piwi-interacting RNA (piRNA)	Homo sapiens	DQ588723	27	TGGGAGATGATAGCCAGAAACCAGGCT
DQ588733P	0.00605729	1.5165	down	15.325	31.4025	4.0681	4.66884	22.9232	10.599	12.4528	29.6649	30.3898	34.1529	4.16348	4.17421	3.8666	4.58222	4.56727	4.85704	Piwi-interacting RNA (piRNA)	Homo sapiens	DQ588733	29	TGGGAGCAGCATGAGAAAGACTCACCTCC
DQ588734P	0.010889	2.61361	down	1.71554	5.56921	0.841795	2.22784	1.70719	1.91906	1.52036	4.26053	8.60679	3.84032	0.842806	1.17109	0.511489	1.94812	2.8827	1.85269	Piwi-interacting RNA (piRNA)	Homo sapiens	DQ588734	28	TGGGAGCAGTGAAAAGGCCACATCCTTT
DQ588736P	0.0995025	2.22718	down	6.62264	11.5598	2.13662	3.29184	15.3811	2.3412	2.14557	13.9196	10.9617	9.79792	3.5965	1.60277	1.2106	3.56209	3.20296	3.11048	Piwi-interacting RNA (piRNA)	Homo sapiens	DQ588736	28	TGGGAGCCAAAAGAAGATTGAATGGCAT
DQ588762P	0.0624138	2.41895	down	2305.27	11842.3	11.4665	12.7409	2780.99	1191.98	2942.84	3075.14	21919.4	10532.3	11.3699	11.3551	11.6746	11.4693	13.608	13.1455	Piwi-interacting RNA (piRNA)	Homo sapiens	DQ588762	29	TGGGAGGAAGGTCCAGGTAGTAGGGCTGC
DQ588813P	0.00755603	2.54686	down	96.4126	330.403	6.61915	7.96787	172.106	37.5577	79.5744	411.445	336.601	243.165	7.08152	6.18762	6.58832	8.34892	7.91382	7.64086	Piwi-interacting RNA (piRNA)	Homo sapiens	DQ588813	29	TGGGAGTTCCGTGCATGTGTCAGATTGAC
DQ588824P	0.0405663	2.5692	down	6.24498	15.4583	2.30853	3.66985	12.1369	2.08664	4.51143	17.9216	11.9468	16.5066	3.27731	1.3404	2.30788	3.87836	3.31588	3.81531	Piwi-interacting RNA (piRNA)	Homo sapiens	DQ588824	30	TGGGATAAGATCGCCCTGGTGACGAGGAGC
DQ588840P	0.006933	2.06635	down	6.78801	18.32	2.83149	3.87857	10.5913	4.44328	5.32949	22.0713	19.9713	12.9173	3.07597	2.82892	2.58957	4.17421	3.98199	3.4795	Piwi-interacting RNA (piRNA)	Homo sapiens	DQ588840	30	TGGGATATGGGGACCCTGACCCTAAGCTTC
DQ588877P	0.0925393	1.81044	down	3.46824	5.87812	1.50256	2.3589	5.83904	1.62707	2.93861	7.04944	4.48914	6.09577	2.25768	0.544424	1.70559	2.60279	2.01079	2.46312	Piwi-interacting RNA (piRNA)	Homo sapiens	DQ588877	27	TGGGATGATACTGGCGGAACGCAGGAC
DQ588892P	0.0125849	1.7745	down	1.83214	3.89808	0.984171	1.81158	1.83066	1.79754	1.8682	4.75791	4.43882	2.49753	0.920192	1.04408	0.988242	2.09353	1.99518	1.34603	Piwi-interacting RNA (piRNA)	Homo sapiens	DQ588892	27	TGGGATGGCGATTTTTGGAATTTTAGA
DQ588903P	0.0774858	1.60296	down	1.52653	2.56026	0.562519	1.24325	1.43216	1.62707	1.52036	3.54752	1.17434	2.95892	0.631644	0.544424	0.511489	1.71496	0.475347	1.53946	Piwi-interacting RNA (piRNA)	Homo sapiens	DQ588903	30	TGGGATGGTGACCACTATGATGCCCTGAGT
DQ588944P	0.0455596	2.21827	down	12.1964	37.3139	3.62279	4.77223	19.0761	5.32072	12.1924	17.7751	49.5275	44.6391	3.91766	3.11399	3.83673	3.86908	5.2059	5.2417	Piwi-interacting RNA (piRNA)	Homo sapiens	DQ588944	30	TGGGCAACAAAGGGAGACCCTGTCTCTCTA
DQ589017P	0.0450132	2.64592	down	4.31445	10.4739	1.74953	3.1533	7.28439	1.62707	4.0319	12.7527	8.99462	9.67448	2.56205	0.544424	2.14211	3.42262	2.94421	3.09307	Piwi-interacting RNA (piRNA)	Homo sapiens	DQ589017	28	TGGGCAGTGGCGGCAACGACAAAGAAAA
DQ589050P	0.0055797	1.58783	down	4.87853	9.3783	2.3423	3.00936	7.13631	3.11341	4.38587	11.0103	8.3128	8.81177	2.53641	2.22261	2.26789	3.22026	2.83338	2.97443	Piwi-interacting RNA (piRNA)	Homo sapiens	DQ589050	28	TGGGCATGTTTGACCCCAGCTTCAGAGT
DQ589122P	0.016836	1.84084	down	11.1514	26.8946	3.52965	4.41001	17.491	5.74394	10.2191	33.597	28.5278	18.5591	3.78226	3.23769	3.569	4.76602	4.47733	3.98668	Piwi-interacting RNA (piRNA)	Homo sapiens	DQ589122	30	TGGGCTAAAGGAAAGGTTCAAAGTGGGGTA
DQ589160P	0.0010311	2.23536	down	1.64204	4.01907	0.717764	1.87827	1.38858	1.62707	1.91048	3.87556	3.86638	4.31526	0.588245	0.544424	1.02062	1.82753	1.81085	1.99642	Piwi-interacting RNA (piRNA)	Homo sapiens	DQ589160	29	TGGGCTGCCTGAATGCTGACATTGATGCC
DQ589161P	0.0895329	1.60277	down	4.34688	8.59072	2.1913	2.87187	3.83504	2.69536	6.51024	6.65944	8.62953	10.4832	1.72654	1.92446	2.92291	2.52816	2.88535	3.20209	Piwi-interacting RNA (piRNA)	Homo sapiens	DQ589161	30	TGGGCTGCCTGAATGCTGACATTGATGCCA
DQ589163P	0.0981174	1.63581	down	2.54194	3.92444	1.10993	1.81994	4.16752	1.62707	1.83122	5.17295	2.5546	4.04575	1.82814	0.544424	0.957225	2.21009	1.3309	1.91884	Piwi-interacting RNA (piRNA)	Homo sapiens	DQ589163	28	TGGGCTGCCTGGAGGCTCAAGTGCCACC
DQ589186P	0.051264	1.53555	down	19.0592	40.9766	4.36688	4.98564	28.6963	11.7116	16.7698	53.6312	27.5122	41.7863	4.48246	4.33737	4.28082	5.38694	4.42937	5.14061	Piwi-interacting RNA (piRNA)	Homo sapiens	DQ589186	30	TGGGCTTAGCGGAGATGGAGCAGCCTGGTC
DQ589219P	0.00632918	2.448	down	6.08858	17.2681	2.53285	3.82445	10.8646	3.29111	4.10998	18.693	18.1586	14.9527	3.10689	2.32135	2.1703	3.93863	3.85795	3.67677	Piwi-interacting RNA (piRNA)	Homo sapiens	DQ589219	29	TGGGCTTTTATGGACCTCAGAGGGGAAAA
DQ589228P	0.0449852	1.81668	down	2.7081	4.79641	1.2471	2.10841	4.11982	1.62707	2.3774	4.89034	5.45568	4.04321	1.81415	0.544424	1.38274	2.13244	2.27445	1.91833	Piwi-interacting RNA (piRNA)	Homo sapiens	DQ589228	29	TGGGGAACAGGTGGTATTTGCTTACATGA
DQ589328P	0.0521436	1.66792	down	159.944	438.332	7.5123	8.25034	198.062	76.6158	205.156	328.988	691.932	294.075	7.28899	7.30715	7.94075	8.02182	8.80681	7.9224	Piwi-interacting RNA (piRNA)	Homo sapiens	DQ589328	29	TGGGGGAGTGTGTTCCTTCTTTCTTGCCA
DQ589337P	0.0234875	1.66942	down	232.85	651.579	8.09164	8.83099	341.944	131.895	224.712	619.288	933.798	401.65	8.07245	8.1374	8.06507	8.91518	9.23245	8.34533	Piwi-interacting RNA (piRNA)	Homo sapiens	DQ589337	31	TGGGGGGAGTGTGTTCCTTCTTTCTTGCCTA
DQ589372P	0.0138086	1.97387	down	2.87687	6.65071	1.54562	2.52664	3.40094	1.92118	3.3085	6.53422	5.11278	8.30514	1.58665	1.17288	1.87731	2.50803	2.18075	2.89115	Piwi-interacting RNA (piRNA)	Homo sapiens	DQ589372	27	TGGGGTGCTGAATATTTAGTTCACAGC
DQ589432P	0.0336612	1.56459	down	5.35523	11.4778	2.59979	3.24558	6.14546	4.6117	5.30853	11.1112	14.9856	8.33673	2.33392	2.88496	2.5805	3.23399	3.60512	2.89763	Piwi-interacting RNA (piRNA)	Homo sapiens	DQ589432	28	TGGGTATAAACCTGAACGAGTTGAGGGA
DQ589494P	0.0239316	1.64264	down	1.64903	2.9794	0.796122	1.51214	1.39842	2.02832	1.52036	2.74377	3.38225	2.81217	0.596995	1.27988	0.511489	1.39781	1.64903	1.48958	Piwi-interacting RNA (piRNA)	Homo sapiens	DQ589494	28	TGGGTCTGAGAGTTGATTTCATTATAAT
DQ589561P	0.0272798	1.82601	down	2.83161	6.17209	1.5179	2.3866	3.65928	1.96205	2.87348	5.20251	8.98426	4.32949	1.66824	1.21502	1.67044	2.21684	2.94269	2.00026	Piwi-interacting RNA (piRNA)	Homo sapiens	DQ589561	26	TGGGTGGAAGATCTACTGATGAGATA
DQ589614P	0.0334892	1.74035	down	6.65851	13.1179	2.671	3.47038	11.9714	3.6791	4.32499	15.2225	12.6959	11.4352	3.2514	2.51653	2.24507	3.68681	3.39756	3.32678	Piwi-interacting RNA (piRNA)	Homo sapiens	DQ589614	29	TGGGTGTCAGTGATGGGAAGATTCTAGAC
DQ589659P	0.0262188	1.86078	down	5.9619	14.0642	2.63962	3.53553	9.17853	4.78726	3.9199	10.4656	16.2659	15.461	2.86836	2.94009	2.11042	3.14956	3.72664	3.7304	Piwi-interacting RNA (piRNA)	Homo sapiens	DQ589659	30	TGGGTTAGGGTTGCAAGATGTCTCCCTGGA
DQ589662P	0.0708762	1.52591	down	3102.54	7253.02	11.73	12.3397	4800.66	1081.19	3425.76	8435.75	8545.47	4777.83	12.0847	11.2232	11.8821	12.7211	12.2977	12.0002	Piwi-interacting RNA (piRNA)	Homo sapiens	DQ589662	26	TGGGTTCAGGAGGCGGGACTCAGAGC
DQ589672P	0.00999681	1.68918	down	2.48193	4.94066	1.36797	2.12429	2.98601	1.92738	2.53241	6.39435	4.24442	4.1832	1.44365	1.17855	1.4817	2.47983	1.93522	1.95782	Piwi-interacting RNA (piRNA)	Homo sapiens	DQ589672	31	TGGGTTCTTGCAGCCCAAGGGATGCCTTAGC
DQ589697P	0.0483438	1.69514	down	2.07775	3.87641	1.04998	1.81138	2.64948	2.0634	1.52036	5.16523	2.77867	3.68534	1.32234	1.31611	0.511489	2.2079	1.42149	1.80475	Piwi-interacting RNA (piRNA)	Homo sapiens	DQ589697	30	TGGGTTGTGGCATGGTTAGGCCCTGGGTGA
DQ589738P	0.0972468	2.89276	down	7.45663	14.7387	2.08268	3.61513	18.2088	2.64072	1.52036	15.9089	11.664	16.6431	3.85277	1.88379	0.511489	3.73964	3.28028	3.82547	Piwi-interacting RNA (piRNA)	Homo sapiens	DQ589738	28	TGGTAACAGGGAACCTGAACGAAGGACA
DQ589755P	0.0039254	8.38902	down	2.33489	24.2641	1.04487	4.11337	3.8305	1.6538	1.52036	43.4237	16.2395	13.1291	1.72371	0.899413	0.511489	5.12268	3.72315	3.49429	Piwi-interacting RNA (piRNA)	Homo sapiens	DQ589755	28	TGGTAATGGATGACAGAAGTGAACAGGG
DQ589834P	0.0872273	2.67572	down	18.8458	36.113	3.44417	4.8641	47.2722	3.82784	5.4373	34.0742	31.6959	42.5688	5.13548	2.57666	2.62038	4.78701	4.63141	5.17388	Piwi-interacting RNA (piRNA)	Homo sapiens	DQ589834	30	TGGTAGGAATGGATGATGATGATGCAGAGG
DQ589837P	0.0418651	2.16064	down	3.01296	6.63746	1.41008	2.52154	4.10651	1.62707	3.3053	5.59636	5.57981	8.73622	1.81016	0.544424	1.87565	2.30387	2.30291	2.95783	Piwi-interacting RNA (piRNA)	Homo sapiens	DQ589837	29	TGGTAGGAATGGATGATGATGCTGCAGAA
DQ589965P	0.000938038	1.53697	down	41.4432	87.4485	5.4878	6.10789	65.9557	22.2941	36.0799	88.9352	95.8486	77.5618	5.64696	5.38281	5.43363	6.131	6.13665	6.05604	Piwi-interacting RNA (piRNA)	Homo sapiens	DQ589965	27	TGGTCAGTGGAGTCCAGCGTCCGGGGC
DQ590013P	0.000228361	4.17055	down	9108.65	57153	13.4124	15.4726	11236.7	6399.68	9689.53	54491.5	62975.9	53991.5	13.2042	13.5587	13.4743	15.4052	15.7833	15.2293	Piwi-interacting RNA (piRNA)	Homo sapiens	DQ590013	27	TGGTCGTGGTTGTAGTCCGTGCGAGAA
DQ590047P	0.0637925	1.94525	down	3.23043	5.58523	1.35702	2.31697	5.8461	1.62707	2.21813	5.37044	5.38568	5.99958	2.25815	0.544424	1.26847	2.25273	2.25741	2.44077	Piwi-interacting RNA (piRNA)	Homo sapiens	DQ590047	28	TGGTCTGTGCAGGACTCAGCGGTGCGGA
DQ590048P	0.0632654	2.02363	down	3.11414	5.37376	1.2509	2.26785	5.92076	1.62707	1.7946	5.11249	5.31746	5.69134	2.2786	0.544424	0.929677	2.19327	2.24353	2.36674	Piwi-interacting RNA (piRNA)	Homo sapiens	DQ590048	29	TGGTCTGTGCAGGACTCAGCGGTGCGGAT
DQ590081P	0.0222808	1.98622	down	4.95333	11.2193	2.26284	3.25287	6.68473	2.3395	5.83575	11.4218	11.5453	10.6909	2.44618	1.59993	2.74241	3.26489	3.26739	3.22632	Piwi-interacting RNA (piRNA)	Homo sapiens	DQ590081	31	TGGTGAACACAGAGGAGCAGAAGCCCCAGGA
DQ590299P	0.0728051	2.833	down	13.8391	29.849	3.09989	4.60223	34.0782	3.9173	3.52176	31.2477	27.5319	30.7673	4.71401	2.61592	1.96975	4.65423	4.43198	4.72047	Piwi-interacting RNA (piRNA)	Homo sapiens	DQ590299	28	TGGTGCTGTATGTGCTCTGGGAGATGCC
DQ590317P	0.0329324	2.35347	down	3.09696	7.52171	1.44066	2.67546	4.21966	1.62707	3.44417	9.98357	6.58171	5.99984	1.84234	0.544424	1.93522	3.07312	2.51221	2.44103	Piwi-interacting RNA (piRNA)	Homo sapiens	DQ590317	26	TGGTGGACAATGGAGCAGATGACTGG
DQ590416P	0.0835984	1.67424	down	2.55376	4.15121	1.15571	1.89922	4.29753	1.84339	1.52036	3.05535	4.25581	5.14248	1.86583	1.0898	0.511489	1.5313	1.93999	2.22637	Piwi-interacting RNA (piRNA)	Homo sapiens	DQ590416	27	TGGTGTCATCTGCCTTGCTGAACTGGG
DQ590471P	0.0487586	3.55936	down	3003.45	10007.3	10.9791	12.8107	7545.74	441.328	1023.29	8937.31	13742.9	7341.73	12.6648	10.0112	10.2613	12.8066	12.9608	12.6648	Piwi-interacting RNA (piRNA)	Homo sapiens	DQ590471	29	TGGTGTGGATTTTGAGGGAATTCAAAGTA
DQ590505P	0.0175298	1.52642	down	4.7014	9.24166	2.37222	2.98237	5.25787	3.37267	5.47367	9.7362	7.79006	10.1987	2.11701	2.36741	2.63225	3.04026	2.74169	3.16516	Piwi-interacting RNA (piRNA)	Homo sapiens	DQ590505	30	TGGTGTTGTGGCCAAGATGGGGTTGCAGGT
DQ590548P	0.0398515	1.80954	down	1149.11	2981.93	10.3312	11.1868	2018.69	411.53	1017.1	2345.03	2844.26	3756.52	10.8784	9.8969	10.2182	10.9758	10.9478	11.6366	Piwi-interacting RNA (piRNA)	Homo sapiens	DQ590548	27	TGGTTCAGTGGTAGAATTCTCGCCTCC
DQ590572P	0.0331509	2.13388	down	4.38098	11.3451	2.10505	3.19853	5.40833	2.2709	5.46371	11.6455	15.4997	6.89004	2.15334	1.53184	2.62998	3.29268	3.66241	2.64051	Piwi-interacting RNA (piRNA)	Homo sapiens	DQ590572	29	TGGTTGAAGGAAGTTCTTGCCATTGCCAA
DQ590573P	0.0360591	1.89412	down	8.61724	18.4764	3.00493	3.92646	16.269	4.79183	4.79086	17.199	18.2147	20.0155	3.67526	2.94201	2.39752	3.82547	3.86162	4.0923	Piwi-interacting RNA (piRNA)	Homo sapiens	DQ590573	26	TGGTTGAATCCGAGGTGCATGCTTGC
DQ590621P	0.00101248	3.71711	down	57.9993	284.135	5.85972	7.75391	105.011	24.123	44.8636	283.539	329.648	239.218	6.34771	5.50906	5.7224	7.80452	7.86525	7.59194	Piwi-interacting RNA (piRNA)	Homo sapiens	DQ590621	31	TGGTTTGAAGGAGTTGACAGTTCCAAGGTGT
DQ590663P	0.087288	2.14624	down	34.9876	88.2839	4.90582	6.00763	59.3417	7.95157	37.6696	93.2631	122.543	49.046	5.48804	3.74612	5.4833	6.18437	6.47416	5.36437	Piwi-interacting RNA (piRNA)	Homo sapiens	DQ590663	30	TGTAAATTTCAGAAGACTTGGAAGAGGAGC
DQ590672P	0.00617032	3.0503	down	16.4362	59.476	3.95022	5.55917	28.8831	5.89993	14.5256	62.8864	54.4788	61.0627	4.48911	3.27957	4.08197	5.64597	5.34364	5.6879	Piwi-interacting RNA (piRNA)	Homo sapiens	DQ590672	31	TGTAACGAATGTCAGGAAACAAAGGGACTGC
DQ590733P	0.0197272	2.99739	down	2.80557	7.77811	1.14099	2.7247	5.20187	1.62707	1.58777	10.1712	7.22755	5.93555	2.10386	0.544424	0.774683	3.10623	2.64051	2.42735	Piwi-interacting RNA (piRNA)	Homo sapiens	DQ590733	29	TGTACAGTAAGGAGCAGACAAGATGGCAC
DQ590750P	0.0970095	1.68766	down	63.7178	131.846	5.88245	6.63747	119.587	19.4183	52.1482	95.4152	132.747	167.376	6.53594	5.15034	5.96108	6.21258	6.56064	7.1392	Piwi-interacting RNA (piRNA)	Homo sapiens	DQ590750	30	TGTACCAGAGGTGCTGTAGGCTTGCAGGAA
DQ590873P	0.0019171	2.62809	down	3.00807	9.06409	1.56035	2.95437	4.23687	1.90959	2.87773	8.68589	10.6281	7.87824	1.84859	1.15938	1.67309	2.88344	3.15948	2.82019	Piwi-interacting RNA (piRNA)	Homo sapiens	DQ590873	30	TGTATTCGAAGAAACGGTGGACCGAGGCTC
DQ590905P	0.084386	2.247	down	8.39965	28.0068	3.0972	4.26521	14.1475	5.50966	5.54176	9.62588	29.2384	45.156	3.47061	3.16945	2.65156	3.02901	4.51337	5.25323	Piwi-interacting RNA (piRNA)	Homo sapiens	DQ590905	28	TGTCAAGCAGCCGTGCAGAGATGTGCCT
DQ590908P	0.0978109	1.57054	down	1.91928	3.50774	0.982235	1.6335	2.16319	2.07429	1.52036	3.07079	5.43252	2.0199	1.109	1.32622	0.511489	1.53757	2.26746	1.09547	Piwi-interacting RNA (piRNA)	Homo sapiens	DQ590908	27	TGTCAAGGACGTGGCAAGGTAGCCAGA
DQ590962P	0.0664504	1.8259	down	6.47987	12.9659	2.56496	3.43356	12.5027	3.66402	3.27283	16.7381	11.1228	11.0366	3.32288	2.50997	1.86202	3.80294	3.22461	3.27314	Piwi-interacting RNA (piRNA)	Homo sapiens	DQ590962	26	TGTCAGGCACCATGCTGATCAGGAGG
DQ590969P	0.0330773	2.19404	down	2.16215	4.60236	0.873661	2.00725	3.33901	1.62707	1.52036	2.81135	5.78579	5.20994	1.56507	0.544424	0.511489	1.42844	2.34675	2.24656	Piwi-interacting RNA (piRNA)	Homo sapiens	DQ590969	27	TGTCAGGGACTGGTATTGAGTGGTAAC
DQ591011P	0.052804	2.14348	down	2.87235	6.64365	1.37409	2.47404	3.36027	1.62707	3.6297	8.70591	7.28256	3.94248	1.57228	0.544424	2.00556	2.88611	2.64963	1.88639	Piwi-interacting RNA (piRNA)	Homo sapiens	DQ591011	27	TGTCATTAGAGGTTATGGGCTCAGAGA
DQ591043P	0.00348285	2.40865	down	2.04877	5.37057	0.980841	2.24907	2.43265	1.62707	2.0866	4.68266	6.35212	5.07693	1.23607	0.544424	1.16202	2.06958	2.46875	2.20887	Piwi-interacting RNA (piRNA)	Homo sapiens	DQ591043	27	TGTCCACGTAATAGAAGGAGATGGGCT
DQ591146P	0.0755377	1.62201	down	2.76459	4.47961	1.32234	2.02013	3.56412	1.62707	3.10257	4.79188	4.28888	4.35806	1.63742	0.544424	1.78519	2.1005	1.94855	2.01133	Piwi-interacting RNA (piRNA)	Homo sapiens	DQ591146	32	TGTCGCCAGTGGTGCGTTTGCCTGAGTTCTTA
DQ591172P	0.0918996	2.00479	down	3.78253	7.52006	1.66721	2.67066	4.6393	1.62707	5.08121	10.3154	6.30672	5.93811	1.95782	0.544424	2.49938	3.1235	2.4608	2.42768	Piwi-interacting RNA (piRNA)	Homo sapiens	DQ591172	26	TGTCTACAGCTGAGAGTGAAGCGGAA
DQ591207P	0.00820844	3.22926	down	3.9663	18.5995	2.16762	3.85882	3.50655	3.66467	4.72767	25.942	18.7563	11.1001	1.61845	2.51022	2.37418	4.39438	3.90098	3.28109	Piwi-interacting RNA (piRNA)	Homo sapiens	DQ591207	28	TGTCTGACAAGGTGGCTGCTCCAGAGGT
DQ591226P	0.0461553	1.93629	down	3.32661	6.22926	1.50842	2.46172	6.18481	1.99166	1.80336	5.88524	6.06681	6.73574	2.34251	1.24673	0.936026	2.37122	2.40929	2.60465	Piwi-interacting RNA (piRNA)	Homo sapiens	DQ591226	32	TGTCTGGAGAGCAAGGTCAGCCTTTTAAGAGA
DQ591243P	0.00016539	11.1605	down	142.025	2391.2	7.455	10.9353	186.535	125.273	114.266	2335.16	2547.92	2290.53	7.19121	8.03458	7.1392	10.9397	10.7781	11.0881	Piwi-interacting RNA (piRNA)	Homo sapiens	DQ591243	29	TGTCTGTGTGGAAAGCGGCTGTGCAGACA
DQ591244P	0.000197042	9.55368	down	181.662	2678.45	7.82662	11.0827	233.71	159.265	152.01	2474.84	2918.3	2642.22	7.51839	8.40269	7.55877	11.0736	10.9626	11.2119	Piwi-interacting RNA (piRNA)	Homo sapiens	DQ591244	30	TGTCTGTGTGGAAAGCGGCTGTGCAGACAT
DQ591266P	0.0611961	1.93029	down	3.26155	5.79924	1.41451	2.36333	6.27154	1.66533	1.84779	5.68419	5.19106	6.52247	2.36155	0.910538	0.97144	2.32377	2.2026	2.56362	Piwi-interacting RNA (piRNA)	Homo sapiens	DQ591266	30	TGTCTTTTTGGACTGAAGTGCAGGTTGCTC
DQ591289P	0.0346105	2.27292	down	3.00991	6.50063	1.32998	2.51453	5.44625	2.06312	1.52036	7.03203	6.04083	6.42903	2.16273	1.31571	0.511489	2.60022	2.40288	2.54049	Piwi-interacting RNA (piRNA)	Homo sapiens	DQ591289	30	TGTGAACAAGTGAGTAGAAGGTTGCTGAGC
DQ591313P	0.0257512	1.63624	down	1.78453	3.10995	0.825892	1.53627	1.80394	1.62707	1.92259	2.16208	3.41768	3.7501	0.903135	0.544424	1.03012	1.11946	1.66226	1.8271	Piwi-interacting RNA (piRNA)	Homo sapiens	DQ591313	29	TGTGAAGACGAGCAGTTTGCATAAGTGGA
DQ591340P	0.0524702	1.57165	down	1.93032	2.86409	0.792402	1.44468	2.64354	1.62707	1.52036	2.77468	3.6647	2.1529	1.32129	0.544424	0.511489	1.41218	1.74661	1.17526	Piwi-interacting RNA (piRNA)	Homo sapiens	DQ591340	30	TGTGAAGGAAAGTCACCACAGGGCAAAGGT
DQ591375P	0.00256324	2.52498	down	3.75978	12.8596	2.09423	3.4305	4.10842	3.77072	3.40022	11.832	14.0582	12.6887	1.81085	2.55599	1.91586	3.31662	3.51817	3.45672	Piwi-interacting RNA (piRNA)	Homo sapiens	DQ591375	28	TGTGACACACGGGACATGCGACAGAGAA
DQ591487P	0.0259673	1.97295	down	2.7806	6.80021	1.53516	2.51552	2.72186	2.00482	3.61511	7.45074	8.65594	4.29397	1.34877	1.25779	1.99893	2.66681	2.89115	1.98859	Piwi-interacting RNA (piRNA)	Homo sapiens	DQ591487	31	TGTGAGGCAGGAAGACTGAGTCAGCCTGAAC
DQ591490P	0.0882877	1.6041	down	10.286	25.0871	3.55347	4.23524	11.8452	7.91592	11.097	25.735	36.2474	13.2788	3.23287	3.73913	3.68842	4.38192	4.81403	3.50977	Piwi-interacting RNA (piRNA)	Homo sapiens	DQ591490	27	TGTGAGGGAATCCACTGAAGTTGTGCT
DQ591505P	0.00617874	3.42798	down	4.11786	20.1055	2.14776	3.92512	5.58184	3.1635	3.60823	32.8814	13.2923	14.1429	2.19469	2.25149	1.9971	4.72693	3.44906	3.59937	Piwi-interacting RNA (piRNA)	Homo sapiens	DQ591505	29	TGTGAGTAAGGGGACAGTGGTTGTGCTGT
DQ591596P	0.000224902	2.9316	down	1.55225	4.94816	0.584703	2.13639	1.50934	1.62707	1.52036	4.58935	6.03813	4.21701	0.698196	0.544424	0.511489	2.04228	2.40213	1.96476	Piwi-interacting RNA (piRNA)	Homo sapiens	DQ591596	31	TGTGATTGGAAGAACACAACTGTTGGCTTGT
DQ591606P	0.000673001	1.88044	down	5.59902	13.5333	2.59495	3.50602	7.7504	4.03317	5.01351	13.4309	15.6104	11.5587	2.6464	2.66749	2.47094	3.50699	3.67168	3.33939	Piwi-interacting RNA (piRNA)	Homo sapiens	DQ591606	26	TGTGATTTGGGGCAAGGGTTAGGCCA
DQ591609P	0.0768051	2.38358	down	4.76023	9.15467	1.70356	2.95669	10.5964	1.7512	1.93312	8.17408	7.7832	11.5067	3.07756	0.9945	1.03861	2.79515	2.73965	3.33526	Piwi-interacting RNA (piRNA)	Homo sapiens	DQ591609	28	TGTGCAAAGGAGAGTGATTTTCTCATTT
DQ591626P	0.0583661	2.04163	down	2.82946	5.16738	1.1608	2.19052	5.17469	1.62707	1.68661	4.80241	4.11115	6.58859	2.09499	0.544424	0.842988	2.1016	1.89411	2.57585	Piwi-interacting RNA (piRNA)	Homo sapiens	DQ591626	31	TGTGCACAGTGCACCGAGGGGTCATCCGCAC
DQ591717P	0.0960757	1.71003	down	8.10526	19.5174	3.13057	3.90459	7.93723	4.83829	11.5402	22.0573	26.2987	10.1961	2.678	2.96052	3.7532	4.17142	4.3776	3.16477	Piwi-interacting RNA (piRNA)	Homo sapiens	DQ591717	29	TGTGCCTGCCCCATGGGGATGGAGCCTGC
DQ591864P	0.0924767	1.52178	down	2.85491	5.5718	1.63064	2.2364	2.8759	2.33136	3.35747	4.51626	3.73145	8.4677	1.40494	1.59235	1.89463	2.02084	1.76593	2.92242	Piwi-interacting RNA (piRNA)	Homo sapiens	DQ591864	29	TGTGGCCAAGATGGGCTGCCAAGAGTTGC
DQ591874P	0.074514	3.56386	down	11.2303	25.0724	2.5022	4.33564	28.9657	2.43526	2.28996	19.6409	23.1125	32.4639	4.49174	1.69582	1.31905	4.01571	4.19821	4.793	Piwi-interacting RNA (piRNA)	Homo sapiens	DQ591874	30	TGTGGCCTGCAAAGGAAGGTAAGTAGGTGG
DQ591896P	0.0652839	1.80314	down	4.16399	7.91845	1.90678	2.75729	6.06905	1.82236	4.60057	9.44789	8.26193	6.04553	2.31451	1.07078	2.33507	2.99877	2.82231	2.4508	Piwi-interacting RNA (piRNA)	Homo sapiens	DQ591896	28	TGTGGGAGACAAACGTGGATGTGTCAGT
DQ591903P	0.0786903	1.69757	down	2.26685	4.1735	1.12965	1.89312	2.04709	1.62707	3.1264	2.81152	5.44581	4.26318	1.0489	0.544424	1.79563	1.42877	2.2721	1.97849	Piwi-interacting RNA (piRNA)	Homo sapiens	DQ591903	30	TGTGGGCACGTTTGTTCCTGCACCGAGTGC
DQ591991P	0.0999806	1.69187	down	5.42098	9.96279	2.27915	3.03777	10.355	2.78865	3.1193	14.5206	6.87143	8.49634	3.04026	2.0053	1.79189	3.62243	2.56636	2.92451	Piwi-interacting RNA (piRNA)	Homo sapiens	DQ591991	30	TGTGTATCTGTACAGATCCGGAGGCTCGGC
DQ591994P	0.0662249	2.51277	down	7.67634	17.9107	2.50242	3.83169	17.3203	3.03003	2.67872	25.188	14.593	13.9511	3.76999	2.16587	1.57139	4.34515	3.56666	3.58328	Piwi-interacting RNA (piRNA)	Homo sapiens	DQ591994	31	TGTGTATGAGGATAACATGCCAAGCAAGGGA
DQ592041P	0.0416649	1.73378	down	2.27018	3.81122	1.00679	1.80071	3.45847	1.62707	1.725	4.72541	3.23463	3.47362	1.60466	0.544424	0.871273	2.08202	1.59197	1.72813	Piwi-interacting RNA (piRNA)	Homo sapiens	DQ592041	30	TGTGTGCAAGGTACCTGCTGAGTAACTAAC
DQ592097P	0.0896745	1.59773	down	3.42536	5.6492	1.65112	2.32715	4.81133	1.63128	3.83345	5.25558	4.86387	6.82815	2.00068	0.880131	2.07255	2.22956	2.1219	2.62998	Piwi-interacting RNA (piRNA)	Homo sapiens	DQ592097	26	TGTGTGTGTGACCGTACAAGCAGAGG
DQ592138P	0.00202023	1.90024	down	6.4271	15.5832	2.76994	3.69612	8.89434	3.65089	6.73608	15.808	17.2414	13.7004	2.82707	2.50451	2.97825	3.73108	3.79519	3.56209	Piwi-interacting RNA (piRNA)	Homo sapiens	DQ592138	31	TGTTAAAGAAGTCCAGAACCAGAACCAGAGG
DQ592153P	0.0297222	1.87313	down	9.18108	20.4111	3.13693	4.04239	15.1782	3.64008	8.72494	23.9671	19.8694	17.3969	3.57959	2.49885	3.33236	4.26937	3.97221	3.88558	Piwi-interacting RNA (piRNA)	Homo sapiens	DQ592153	26	TGTTAACTAATGGTGGAGATGCAGAT
DQ592174P	0.0129053	1.55016	down	7.68024	15.0435	3.01275	3.64517	10.8971	4.09211	8.05151	14.7083	17.2566	13.1656	3.11261	2.69728	3.22836	3.63751	3.7979	3.50009	Piwi-interacting RNA (piRNA)	Homo sapiens	DQ592174	30	TGTTAGAACAGCTCAGAGGAGGCCTAGAGT
DQ592218P	0.0124867	6.81502	down	30.3126	192.996	4.42825	7.19697	62.7842	4.76027	23.3934	198.92	179.719	200.349	5.58728	2.93635	4.76113	7.24705	6.97405	7.36981	Piwi-interacting RNA (piRNA)	Homo sapiens	DQ592218	31	TGTTCATGGGAATGCCCTTATAGATGCGATC
DQ592249P	0.0641091	1.84843	down	11.9429	26.7776	3.50513	4.39143	19.0584	4.10576	12.6646	27.1932	34.907	18.2327	3.9166	2.70276	3.89602	4.46629	4.7495	3.9585	Piwi-interacting RNA (piRNA)	Homo sapiens	DQ592249	29	TGTTCTCATGCACGGGAGAGACCAGGTGT
DQ592257P	0.07922	1.57204	down	14.3106	31.0575	3.93209	4.58474	15.9488	7.56803	19.4151	32.8491	40.3872	19.9363	3.64845	3.66637	4.48146	4.72516	4.94474	4.08431	Piwi-interacting RNA (piRNA)	Homo sapiens	DQ592257	31	TGTTCTGCAGCTGGAAACCCAAAGGATGGGA
DQ592379P	0.05745	2.2118	down	1.72389	4.60022	0.697823	1.84305	2.02423	1.62707	1.52036	8.90089	2.1865	2.71327	1.03756	0.544424	0.511489	2.91855	1.16293	1.44766	Piwi-interacting RNA (piRNA)	Homo sapiens	DQ592379	29	TGTTGTCTTTGATGACGATGATGCCGTTG
DQ592733P	0.0294412	3.65667	down	3.9523	13.9384	1.57819	3.44872	8.30483	1.98601	1.56606	8.05082	13.0028	20.7617	2.73376	1.24069	0.760109	2.7717	3.4299	4.14457	Piwi-interacting RNA (piRNA)	Homo sapiens	DQ592733	30	TTAAAAGCTTGTTGAGCCTTGGGTAGCCTA
DQ592734P	0.0280944	1.9647	down	4.13482	8.63657	1.91655	2.89086	6.83456	2.0522	3.5177	10.184	7.21586	8.5099	2.47806	1.30543	1.96617	3.10689	2.63851	2.92718	Piwi-interacting RNA (piRNA)	Homo sapiens	DQ592734	30	TTAAAAGCTTGTTGAGCCTTGGGTAGCCTG
DQ592796P	0.0932597	1.60353	down	4.11328	6.63853	1.85502	2.53626	7.73534	2.42239	2.1821	7.44035	5.69911	6.77613	2.64353	1.68401	1.23752	2.66512	2.3287	2.61497	Piwi-interacting RNA (piRNA)	Homo sapiens	DQ592796	29	TTAATGCCTAGAGGGTGGTGGATAGTGAA
DQ592821P	0.0300543	1.81939	down	1.95107	3.86104	0.92897	1.79242	2.19906	1.62707	2.02709	4.85874	2.37816	4.34622	1.12372	0.544424	1.11877	2.11801	1.25454	2.00472	Piwi-interacting RNA (piRNA)	Homo sapiens	DQ592821	29	TTACAGGAATTATGTTCATGGGAAGTGGC
DQ592888P	0.0266241	2.31193	down	7.89768	22.6337	2.96006	4.16915	9.91014	3.24185	10.5411	26.2727	26.3959	15.2324	2.97328	2.29618	3.61071	4.41841	4.38533	3.70372	Piwi-interacting RNA (piRNA)	Homo sapiens	DQ592888	30	TTAGACCCATAGGCACAGGTCCGGGGATGG
DQ592893P	0.0232885	2.1102	down	8.4197	21.0837	2.99574	4.07312	15.3531	3.86747	6.03851	27.7322	19.9873	15.5317	3.59237	2.593	2.80185	4.49948	3.9851	3.73479	Piwi-interacting RNA (piRNA)	Homo sapiens	DQ592893	30	TTAGAGATGGAAAGTAGTTCAATGGTGAGC
DQ592904P	0.0521959	1.5871	down	9.22391	19.5714	3.28048	3.94688	14.4243	5.52064	7.72684	28.5859	14.6236	15.5046	3.50009	3.1713	3.17005	4.53711	3.57137	3.73216	Piwi-interacting RNA (piRNA)	Homo sapiens	DQ592904	29	TTAGAGTGGGTGCCCAAGGGATAAATGGT
DQ592919P	0.0472839	1.94098	down	2.96361	5.46566	1.32673	2.28351	5.52	1.7789	1.59193	5.73721	4.90409	5.75568	2.17823	1.02445	0.777515	2.33696	2.13102	2.38255	Piwi-interacting RNA (piRNA)	Homo sapiens	DQ592919	30	CCCCAGGAAAGCAGGACTTGCTGCTAAGGG
DQ592975P	0.0850333	2.20533	down	6.08563	12.0868	2.22014	3.36113	11.2534	1.66442	5.33909	13.8847	11.1085	11.2671	3.15688	0.909142	2.5944	3.55829	3.22199	3.30312	Piwi-interacting RNA (piRNA)	Homo sapiens	DQ592975	26	CCCGTGCTGATGCCACGACCGAGGGA
DQ593020P	0.0337567	1.76915	down	6.28322	13.0727	2.62803	3.45109	10.9946	4.15918	3.69585	12.0851	15.1108	12.0223	3.1278	2.72337	2.03293	3.34734	3.61832	3.3876	Piwi-interacting RNA (piRNA)	Homo sapiens	DQ593020	31	CCCTTGGGGTCTCAGAGAGTGCATCTGTTGT
DQ593056P	0.00950866	1.65766	down	2.22983	4.53153	1.30784	2.03699	2.30687	2.38902	1.99361	4.86884	4.7725	3.95326	1.17855	1.65766	1.08732	2.12357	2.097	1.89041	Piwi-interacting RNA (piRNA)	Homo sapiens	DQ593056	27	CCGTGGTGGCATATCTGGTGGTTCAGC
DQ593059P	0.0360678	1.9873	down	1.60134	3.51884	0.621633	1.61244	1.6566	1.62707	1.52036	1.71489	4.0563	4.78533	0.808986	0.544424	0.511489	0.832243	1.87431	2.13077	Piwi-interacting RNA (piRNA)	Homo sapiens	DQ593059	29	CCTAAAGCTGAGTGCTTCAGATGTGGAGC
DQ593123P	0.0572938	1.85217	down	3.51991	6.9742	1.66841	2.55763	5.65427	1.73409	3.17136	7.52582	8.81601	4.58076	2.21207	0.976307	1.81686	2.68183	2.91544	2.07562	Piwi-interacting RNA (piRNA)	Homo sapiens	DQ593123	29	CCTCTTCTCAGTGCAGGAGGACCCTGAAT
DQ593156P	0.0327346	1.69091	down	72.4887	180.737	6.3005	7.0583	125.907	41.7139	49.845	195.539	229.911	116.761	6.63506	6.36716	5.89929	7.2316	7.30397	6.63933	Piwi-interacting RNA (piRNA)	Homo sapiens	DQ593156	29	CCTGGGATCAATGGAAAGGAATGTTCAGG
DQ593158P	0.00898062	1.71735	down	2859.4	8079.8	11.7883	12.5685	3199.46	1709.27	3669.47	6515.45	9749.1	7974.86	11.5564	11.8652	11.9434	12.3473	12.4712	12.887	Piwi-interacting RNA (piRNA)	Homo sapiens	DQ593158	28	CCTGGGCAACATAGCGAGACCTCGTCTC
DQ593164P	0.0868441	1.50556	down	2.29267	3.44539	1.08151	1.67181	3.48114	1.87652	1.52036	2.61418	3.88815	3.83385	1.60933	1.12372	0.511489	1.34586	1.81804	1.85155	Piwi-interacting RNA (piRNA)	Homo sapiens	DQ593164	30	CCTGGGTGGAATTGATGTTGGGAAGATAGA
DQ593181P	0.0764835	1.97299	down	2.04643	4.81616	1.00711	1.98749	2.14068	1.62707	2.37156	5.30779	1.93186	7.20883	1.09794	0.544424	1.37896	2.23857	1.02421	2.6997	Piwi-interacting RNA (piRNA)	Homo sapiens	DQ593181	28	CCTTAATACATGGCTGAAGGAAGCTCTA
DQ593207P	0.0866324	1.80723	down	4.62298	12.0743	2.34057	3.19436	5.06812	3.25029	5.55052	6.78596	8.60376	20.8331	2.0677	2.30016	2.65385	2.55166	2.88208	4.14933	Piwi-interacting RNA (piRNA)	Homo sapiens	DQ593207	30	CGAAAAGAGTCAGCAAAGGATGATGGGATT
DQ593240P	0.0035012	2.64357	down	57.9751	234.884	6.04731	7.4498	64.6905	33.8711	75.3638	190.626	277.111	236.913	5.62886	6.04061	6.47247	7.19353	7.57335	7.58253	Piwi-interacting RNA (piRNA)	Homo sapiens	DQ593240	26	CGAGATGGCCTTGTCCTCAACCTGCA
DQ593242P	0.0784289	1.72176	down	2.81221	4.83409	1.31217	2.09605	4.11608	1.62707	2.69348	3.90797	4.14317	6.45112	1.8134	0.544424	1.57869	1.83769	1.90425	2.54621	Piwi-interacting RNA (piRNA)	Homo sapiens	DQ593242	30	CGAGCAGGTGGCTTGTGGAACAGGTTGAGT
DQ593260P	0.00813767	4.65362	down	2.99942	15.1086	1.41484	3.63319	2.76255	1.62707	4.60866	11.6498	15.0263	18.6496	1.36389	0.544424	2.3362	3.29486	3.60929	3.99543	Piwi-interacting RNA (piRNA)	Homo sapiens	DQ593260	28	CGATGATGACTACCGGTGGCGTATGAGT
DQ593270P	0.0957929	3.71921	down	6.96623	28.4799	2.17397	4.06896	14.1759	1.62707	5.09573	6.30798	53.9526	25.1792	3.47211	0.544424	2.50537	2.4608	5.32887	4.41723	Piwi-interacting RNA (piRNA)	Homo sapiens	DQ593270	31	CGCACGTGTTAGGACCCGAAAGATGGTGAAC
DQ593275P	0.0554492	2.09004	down	6.28373	18.1701	2.7088	3.77233	7.63478	3.22033	7.9961	19.8281	26.3007	8.38155	2.62435	2.28391	3.21813	4.03144	4.37844	2.90711	Piwi-interacting RNA (piRNA)	Homo sapiens	DQ593275	32	CGCAGAGTCGCGCAGCGGAAGCGTGCTGGGCC
DQ593292P	0.000534982	5.0639	down	52.5379	409.537	5.93586	8.27611	72.8093	40.6093	44.1951	516.847	387.945	323.818	5.78396	6.33207	5.69154	8.65842	8.09482	8.07508	Piwi-interacting RNA (piRNA)	Homo sapiens	DQ593292	31	CGCCATCTTCAGCAAACCCTGATGAAGGCTA
DQ593305P	0.0564422	2.1298	down	3.35354	6.7176	1.43199	2.5227	5.91009	1.62707	2.52347	8.88405	5.9749	5.29385	2.27651	0.544424	1.47502	2.91544	2.38521	2.26746	Piwi-interacting RNA (piRNA)	Homo sapiens	DQ593305	28	CGCGTGGGAACGAGAAGACACTCGTGGA
DQ593325P	0.0352756	2.5684	down	3.23361	8.53913	1.44048	2.80135	5.17982	1.62707	2.89393	7.43987	12.5615	5.61605	2.09607	0.544424	1.68096	2.66455	3.38681	2.3527	Piwi-interacting RNA (piRNA)	Homo sapiens	DQ593325	28	CGGAAGCGTGCTGGGCCCATAACCCAGA
DQ593341P	0.0137231	1.89814	down	3.04811	6.52882	1.56823	2.49281	4.37129	1.90065	2.87239	8.17789	6.22618	5.18238	1.88554	1.15002	1.66913	2.79609	2.44539	2.23696	Piwi-interacting RNA (piRNA)	Homo sapiens	DQ593341	31	CGGAGTTGAAAAATGCAACCTGAGGGCAAGT
DQ593353P	0.0867694	1.77327	down	11.2177	20.8957	3.26985	4.09626	23.194	5.38146	5.07754	22.5521	18.8454	21.2895	4.18174	3.12993	2.49787	4.19663	3.91137	4.18078	Piwi-interacting RNA (piRNA)	Homo sapiens	DQ593353	30	CGGCCGAGCAGGCACAGCGGCGTGACGAGA
DQ593372P	0.00504171	1.93987	down	3.65149	8.01654	1.83887	2.79483	5.4241	2.22395	3.30641	7.68255	8.93015	7.43692	2.15808	1.48213	1.8764	2.70782	2.93317	2.7435	Piwi-interacting RNA (piRNA)	Homo sapiens	DQ593372	30	CGGGAGATCATACATATCTGAAGGTGCTGT
DQ593416P	0.00270077	1.88365	down	2.36667	5.40992	1.33392	2.24746	2.77289	2.13768	2.18944	4.48875	6.81519	4.92582	1.36765	1.39019	1.24393	2.01429	2.55488	2.17321	Piwi-interacting RNA (piRNA)	Homo sapiens	DQ593416	29	CGTCCGTGAAGATGGTGGTCTTGTGGCGC
DQ593425P	0.0755186	1.57042	down	7.24048	13.4714	2.85329	3.50443	12.3949	5.3417	3.98483	13.9329	13.3563	13.125	3.31112	3.11919	2.12955	3.5629	3.45672	3.49368	Piwi-interacting RNA (piRNA)	Homo sapiens	DQ593425	29	CGTGCAAACAGGAACAGGGGCGAATCCGA
DQ593431P	0.0652245	1.98581	down	8.19497	19.3622	2.9083	3.89803	14.278	3.01123	7.29566	15.4562	30.2443	12.3861	3.48331	2.15361	3.08798	3.70635	4.56084	3.42691	Piwi-interacting RNA (piRNA)	Homo sapiens	DQ593431	32	CGTGCTGGGCCCATAACCCAGAGGTCGATGGA
DQ593434P	0.0280642	1.88735	down	21.2254	51.2663	4.39924	5.3156	31.3144	8.10309	24.2588	57.926	56.4668	39.4061	4.60245	3.77334	4.82193	5.48419	5.39762	5.06497	Piwi-interacting RNA (piRNA)	Homo sapiens	DQ593434	32	CGTGGGAACGAGAAGACACTCGTGGAGGAGTC
DQ593494P	0.0730837	2.04036	down	3.46217	6.10852	1.39543	2.42425	6.60907	1.62707	2.15037	6.67372	4.87731	6.77454	2.42768	0.544424	1.21417	2.53221	2.12619	2.61435	Piwi-interacting RNA (piRNA)	Homo sapiens	DQ593494	28	CTACATGCTGTGGTCATCAGAGAGGTGT
DQ593530P	0.032449	3.94818	down	4.32498	15.675	1.596	3.57719	8.9236	1.62707	2.42429	25.023	13.5435	8.45856	2.83301	0.544424	1.41056	4.33651	3.47492	2.92014	Piwi-interacting RNA (piRNA)	Homo sapiens	DQ593530	30	CTCAAAAGTAGGGAAGCCGATGGTGCGGCC
DQ593536P	0.0704527	2.61848	down	7.5893	15.616	2.31729	3.70602	17.2705	1.95786	3.53959	16.4203	15.4072	15.0204	3.76535	1.2106	1.97591	3.78449	3.65163	3.68193	Piwi-interacting RNA (piRNA)	Homo sapiens	DQ593536	32	CTCAATGCTGGGAAATACCCGAAGAGCCCTGT
DQ593538P	0.0755614	2.68444	down	6.0142	12.8236	1.99865	3.42327	12.3779	1.62707	4.03769	11.5967	13.737	13.1372	3.30802	0.544424	2.14351	3.28471	3.48989	3.49521	Piwi-interacting RNA (piRNA)	Homo sapiens	DQ593538	30	CTCACAAAGATGAGTGGTGAAAATCTGATC
DQ593568P	0.0501416	1.61653	down	1.68449	3.07182	0.817173	1.51008	1.63218	1.90094	1.52036	2.54202	2.21354	4.45989	0.789289	1.15074	0.511489	1.3147	1.17614	2.03939	Piwi-interacting RNA (piRNA)	Homo sapiens	DQ593568	30	CTCAGGGCAAAGATCCTAGGCAAGAGGACC
DQ593656P	0.0992185	2.08904	down	3.85283	6.41521	1.41199	2.47482	8.28667	1.75147	1.52036	8.02814	5.36607	5.85141	2.72929	0.995179	0.511489	2.76615	2.25424	2.40409	Piwi-interacting RNA (piRNA)	Homo sapiens	DQ593656	27	CTGAAACGCAGTTGGAAGTGCATGGAC
DQ593659P	0.0293312	1.88989	down	3.3267	6.33094	1.5633	2.4816	5.85327	1.91746	2.20936	6.47004	6.27598	6.24681	2.26126	1.16913	1.2595	2.49369	2.45545	2.49565	Piwi-interacting RNA (piRNA)	Homo sapiens	DQ593659	26	CTGAAAGCCAGTGGTGCAACCCCATC
DQ593675P	0.0625293	1.50267	down	3.48527	5.7532	1.73955	2.32708	5.19074	2.0124	3.25267	4.94561	7.44427	4.86973	2.09979	1.26536	1.85349	2.14508	2.67858	2.15757	Piwi-interacting RNA (piRNA)	Homo sapiens	DQ593675	30	CTGAAGAGAAGTGATTGAGGGCTATTGTGT
DQ593681P	0.0652501	1.53416	down	3.5477	5.63797	1.70056	2.31801	5.96618	1.96637	2.71054	5.61792	6.35557	4.94044	2.29186	1.22106	1.58875	2.30742	2.46923	2.17738	Piwi-interacting RNA (piRNA)	Homo sapiens	DQ593681	29	CTGAATGAAGGAGGCTGCGACAGTGTTGT
DQ593697P	0.0456779	3.12685	down	7.69541	19.4017	2.35217	3.99688	18.026	2.3929	2.66729	19.6712	18.3513	20.1826	3.83144	1.66095	1.56414	4.01819	3.86908	4.10338	Piwi-interacting RNA (piRNA)	Homo sapiens	DQ593697	31	CTGACTGACGAGAGGTCACAGTGTGTTGGAC
DQ593719P	0.00200638	1.70642	down	2.36516	4.56989	1.27268	2.04366	3.10933	1.96445	2.02171	4.34696	5.1012	4.26151	1.48592	1.21847	1.11366	1.97506	2.17823	1.97768	Piwi-interacting RNA (piRNA)	Homo sapiens	DQ593719	26	CTGATCAGACTCAGGTGAGTGGGACC
DQ593780P	0.00927141	1.65254	down	13.5259	28.2094	3.79225	4.51694	22.8955	7.45396	10.2283	28.7125	30.1526	25.7633	4.16201	3.64383	3.57093	4.54333	4.55617	4.45131	Piwi-interacting RNA (piRNA)	Homo sapiens	DQ593780	29	CTGCTGTACCTTAGAATCATCAGGGGAGC
DQ593806P	0.0583004	2.15439	down	3.17902	8.45282	1.64177	2.74905	2.92817	1.87913	4.72978	13.2249	7.56475	4.56887	1.42311	1.12675	2.37544	3.4795	2.6954	2.07224	Piwi-interacting RNA (piRNA)	Homo sapiens	DQ593806	28	CTGGACTTGTCCGAAGGGAACTTGCTGT
DQ593846P	0.0113	1.52865	down	3.69608	7.08336	2.0155	2.62776	4.80933	3.26359	3.01533	7.23951	6.76949	7.24109	1.99961	2.30538	1.74151	2.63225	2.54363	2.70741	Piwi-interacting RNA (piRNA)	Homo sapiens	DQ593846	30	CTGGGGGGCATCCATCATATTCATTGATGA
DQ593870P	0.00640522	2.93595	down	1.51531	5.17192	0.550991	2.10482	1.3985	1.62707	1.52036	8.2744	3.31864	3.92273	0.597061	0.544424	0.511489	2.81347	1.62311	1.87787	Piwi-interacting RNA (piRNA)	Homo sapiens	DQ593870	27	CTGTAAGCCACAGGTGGAAAAGCAGAA
DQ593894P	0.00492948	7.59241	down	222.075	2342.18	7.92193	10.8465	205.409	91.1406	369.676	2777.44	1603.41	2645.67	7.33906	7.56461	8.86211	11.305	10.0112	11.2232	Piwi-interacting RNA (piRNA)	Homo sapiens	DQ593894	28	CTGTTGATGCGGGGCCTAGAGGCCTGGA
DQ593901P	0.00478822	4.57698	down	2.9946	13.0358	1.25692	3.45132	5.36606	1.62707	1.99068	12.4244	14.0309	12.652	2.14211	0.544424	1.08424	3.38521	3.51485	3.45389	Piwi-interacting RNA (piRNA)	Homo sapiens	DQ593901	27	CTTAAGGAAAATGACCCGAGGGTGAGA
DQ593911P	0.0966376	1.76761	down	2.56249	4.98521	1.24535	2.06715	3.1448	1.62707	2.91561	2.5429	7.09525	5.31749	1.49976	0.544424	1.69187	1.31512	2.61151	2.27483	Piwi-interacting RNA (piRNA)	Homo sapiens	DQ593911	30	CTTCAACATACAAATTTGGGAGACACTGAC
[truncated: 337 more rows]
